# Supplementary material for: Genome-Wide Analysis Reveals Diversity of Rice Intronic miRNAs in Sequence Structure, Biogenesis and Function
Source: PLoS One. 2013 May 22;8(5):e63938. doi: 10.1371/journal.pone.0063938 (PMC3661559; doi:10.1371/journal.pone.0063938)
Supplement: Table S2 — Descriptions of microarray datasets used in our study. (XLS) [file pone.0063938.s007.xls]

## Sheet: Sheet1
Table S2. Descriptions of Microarray datasets used in our study.
GSM	GSE	Sample Description
GSM100439,GSM100440,GSM149409	GSE4471	Rice Azucena 0ppm Arsenate (Control,1 week),
GSM100443,GSM100444,GSM149411	GSE4471	Rice Bala 0ppm Arsenate (Control,1 week),
GSM116195,GSM116398	GSE5167	Seedling_Control(1 week,14h light 10h dark),
GSM154957,GSM154958	GSE6720	Leaf_control(2 week seedlings),
GSM159172,GSM159173	GSE6908	Rice coleoptiles(4 days old),
GSM159177,GSM159178,GSM159179	GSE6893	Root, 7-day-old Seedling,
GSM159180,GSM159181,GSM159182	GSE6893	Mature leaf,
GSM159183,GSM159184,GSM159185	GSE6893	Young leaf(leaf subtending the shoot apical meristem) ,
GSM159186,GSM159187,GSM159188	GSE6893	SAM(up to 0.5 mm, shoot apical meristem and rachis meristem (SAM)),
GSM159189,GSM159190,GSM159191	GSE6893	Young inflorescence (P1, upto 3 cm),
GSM159192,GSM159193,GSM159194	GSE6893	Inflorescence (P2, 3 - 5 cm),
GSM159195,GSM159196,GSM159197	GSE6893	Inflorescence (P3, 5 - 10 cm),
GSM159198,GSM159199,GSM159200	GSE6893	Inflorescence (P4, 10 - 15 cm),
GSM159201,GSM159202,GSM159203	GSE6893	Inflorescence (P5, 15 - 22 cm),
GSM159204,GSM159205,GSM159206	GSE6893	Inflorescence (P6, 22 - 30 cm),
GSM159207,GSM159208,GSM159209	GSE6893	Seed (S1, 0 - 2 dap),
GSM159210,GSM159211,GSM159212	GSE6893	Seed (S1, 3 - 4 dap),
GSM159213,GSM159214,GSM159215	GSE6893	Seed (S1, 5 - 10 dap),
GSM159216,GSM159217,GSM159218	GSE6893	Seed (S1, 11 - 20 dap),
GSM159219,GSM159220,GSM159221	GSE6893	Seed (S1, 21- 29 dap),
GSM159259,GSM159260,GSM159261	GSE6901	7-day-old Seedling,
GSM173080,GSM173086,GSM173089	GSE7197	Rice MH63 Control,
GSM195218,GSM195219,GSM195220	GSE7951	stigma,mature stigmas,
GSM195221,GSM195222,GSM195223	GSE7951	Ovary,
GSM195224	GSE7951	Suspension cell(4 weeks suspension cultured cell),
GSM195225	GSE7951	Shoot(2 week seedling,16h light 8h dark),
GSM195226	GSE7951	Root(2 week seedling,16h light 8h dark),
GSM195227	GSE7951	Anther(stage 1¨C2 days before floret flowering),
GSM195228	GSE7951	Embryo(Rice 10-day-old embryo after pollination),
GSM195229	GSE7951	Endosperm(Rice 10-day-old endosperm after pollination),
GSM195230	GSE7951	Seed(5d)(Rice 5 day seed after pollination,remove lemma and palea),
GSM203238,GSM203239,GSM203240	GSE8216	Buffer treated leaves,
GSM207565,GSM207566,GSM207567	GSE8380	Mudanjiang8 wild type control(leaves from 4-week old wild-type Mudanjiang 8),
GSM240994,GSM240995,GSM240996	GSE9498	Rice caryopsis from Zhonghua11 7 DAF,
GSM254096,GSM254097	GSE10054	1-month-old whole plants,
GSM255762	GSE12097	wt collar chip(junction of the leaf and the stem sheath,The leaves are just sprout 2-3 cm (about 1-2 days) from the stem),
GSM261998,GSM261999	GSE10373	IAC165, 2 days after mock-infection,
GSM262002,GSM262003	GSE10373	IAC165, 4 days after mock-infection,
GSM262006,GSM262007	GSE10373	IAC165, 11 days after mock-infection,
GSM262010,GSM262011	GSE10373	Nipponbare, 2 days after mock-infection,
GSM262014,GSM262015	GSE10373	Nipponbare, 4 days after mock-infection,
GSM262018,GSM262019	GSE10373	Nipponbare, 11 days after mock-infection,
GSM278847,GSM278848,GSM278849	GSE11025	WuYun3-non-infected(Nine-day old 20 rice seedlings.16h light, 8h dark),
GSM278853,GSM278854,GSM278855	GSE11025	KT95-418-non-infected(Nine-day old 20 rice seedlings.16h light, 8h dark),
GSM281583,GSM281584,GSM281585	GSE11175	Rice Zhonghua11(Seedlings,11h light (26°C)/13h dark(22°C),for 25 days.),
GSM302914,GSM302915	GSE11966	emb6D(embryo of seed collected at 6 days after anthesis),
GSM302916,GSM302917	GSE11966	endo6D(endosperm of seed collected at 6 days after anthesis),
GSM302918,GSM302919	GSE11966	leaf(leaf of 7-day-old seedlings),
GSM302920,GSM302921	GSE11966	root(root of 7-day-old seedlings),
GSM302922,GSM302923	GSE11966	seedling(10-day-old seedling),
GSM351427,GSM351428,GSM351429	GSE13988	Anther at An1(hypodermal archesporial cells forming stage),
GSM351430,GSM351431,GSM351432	GSE13988	Anther at Mei1(pollen mother cells at pre-meiotic S/G2 stage),
GSM351433,GSM351434,GSM351435,GSM351436	GSE13988	Anther at M1(Anther, pollen mother cells at meiotic leptotene stage),
GSM351437,GSM351438,GSM351439	GSE13988	Anther at M2(pollen mother cells at meiotic zygotene-pachytene stage),
GSM351440,GSM351441,GSM351442,GSM351443	GSE13988	Anther at M3(pollen mother cells at meiotic diplotene-tetrad stage),
GSM351444,GSM351445,GSM351446	GSE13988	Anther at P1(uni-nucleated gametopyte stage),
GSM351447,GSM351448,GSM351449	GSE13988	Anther at P2(bi-cellular gametopyte stage),
GSM351450,GSM351451,GSM351452	GSE13988	Anther at P3(tri-cellular mature pollen stage),
GSM357122,GSM357133,GSM357134	GSE14275	14-day-old seedling,
GSM357614,GSM357615,GSM357616	GSE14298	Stigma control,Unpollinated stigma,
GSM357617,GSM357618,GSM357619	GSE14298	Ovary control,Unpollinated ovary,
GSM357620,GSM357621	GSE14298	Pollinating stigma,
GSM357622,GSM357623,GSM357624	GSE14298	Pollinating ovary,
GSM357625,GSM357626,GSM357627	GSE14298	Stigma and Ovary 15-25 min after pollination(Pollen tube growth),
GSM357628,GSM357629,GSM357630	GSE14298	Stigma and Ovary 40-50 min after pollination(Fertilization),
GSM357631,GSM357632,GSM357633	GSE14298	Stigma and Ovary 5-7 hrs after pollination(Zygote formation),
GSM357636,GSM357637,GSM357638	GSE14299	Embryosac control_bottom(Unpollinated embyo and ovary, bottom 1/4 part),
GSM357639,GSM357640,GSM357641	GSE14299	1 DAP embryosac_bottom(Embyo and ovary, bottom 1/4 part, 1 DAP),
GSM357642,GSM357643,GSM357644	GSE14299	2 DAP embryosac_bottom(Embyo and ovary, bottom 1/4 part, 2 DAP),
GSM357645,GSM357646,GSM357647	GSE14299	3 DAP embryosac_bottom(Embyo and ovary, bottom 1/4 part, 3 DAP),
GSM357648,GSM357649,GSM357650	GSE14299	4 DAP embryosac_bottom(Embyo and ovary, bottom 1/4 part, 4 DAP),
GSM357651,GSM357652,GSM357653	GSE14299	Embryosac control_top(Unpollinated embyo and ovary, top 3/4 part),
GSM357654,GSM357655	GSE14299	1 DAP embryosac_top(Embyo and ovary, top 3/4 part, 1 DAP),
GSM357656,GSM357657	GSE14299	2 DAP embryosac_top(Embyo and ovary, top 3/4 part, 2 DAP),
GSM357658,GSM357659	GSE14299	3 DAP embryosac_top(Embyo and ovary, top 3/4 part, 3 DAP),
GSM357660,GSM357661,GSM357662	GSE14299	4 DAP embryosac_top(Embyo and ovary, top 3/4 part, 4 DAP),
GSM357664,GSM357665,GSM357666	GSE14300	Growing callus(three weeks on MS medium at 30C),
GSM357667,GSM357668,GSM357669	GSE14300	Regenerating callus 2 days,
GSM357670,GSM357671,GSM357672	GSE14300	Regenerating callus 4 days,
GSM357673,GSM357674,GSM357675	GSE14300	Regenerating callus 6 days,
GSM357676,GSM357677,GSM357678	GSE14300	Regenerating callus 8 days,
GSM357679,GSM357680,GSM357681	GSE14300	Root(Whole root, 4th leaf growing stage),
GSM357682,GSM357683,GSM357684	GSE14300	Shoot(4 weeks),
GSM357685,GSM357686,GSM357687,GSM357688	GSE14300	Young leaf(4th leaf blade),
GSM365260,GSM365262,GSM365263	GSE14647	The 5th and 6th leaf blades of the empty vector control,
GSM366817,GSM366818,GSM366819	GSE14692	Leaf L3 of wild type(3th leaf blade),
GSM366820,GSM366821,GSM366822	GSE14692	Leaf L6 of wild type(6th leaf blade),
GSM377086	GSE15071	45 day old leaf sample,IR64 wtcheck,
GSM387562,GSM387563,GSM387564	GSE15448	Wild-type(Seedlings were raised on MS medium without antibiotic selection for 15 days.),
GSM399470,GSM399471	GSE15912	Pusa1266 (high grain number),Panicle primordia stage '0',
GSM399472,GSM399473	GSE15912	Pusa Basmati 1 (Low grain number),Panicle primordia stage '0',
GSM402997,GSM402998	GSE16108	MI48 control,age: Seedling 10 days after germination,variety: MI48,phenotype: Salt sensitive,
GSM403001,GSM403002	GSE16108	CSR27 control,age: Seedling 10 days after germination,variety: CSR27,phenotype: Salt sensitive,
GSM403005,GSM403006	GSE16108	Bulk tolerant control,age: Seedling 10 days after germination,variety: Bulk salt tolerant recombinant,phenotype: Bulk salt tolerant,
GSM403009,GSM403010	GSE16108	age: Seedling 10 days after germination,variety: Bulk salt sensitive recombinant,phenotype: Bulk salt sensitive,
GSM409421,GSM409422,GSM409427,GSM409428,GSM409429	GSE16265	Nipponbare_young panicle 2cm,
GSM409430,GSM409431,GSM409432,GSM409433,GSM409434	GSE16265	9311_young panicle 2cm,
GSM409771,GSM409772,GSM409773,GSM409774,GSM409781	GSE16341	Nipponbare, 3~4-week old shoots,
GSM409775,GSM409776,GSM409777,GSM409778,GSM409779	GSE16341	9311, 3~4-week old shoots,
GSM409784	GSE16341	Nipponbare genome 1μg hydridization,leaves,
GSM409782,GSM409783,GSM409785,GSM409786	GSE16341	Nipponbare genome 5μg hydridization,
GSM409780,GSM506396,GSM506398,GSM506400	GSE16341	Nipponbare genome 40μg hydridization,
GSM409787,GSM409788,GSM409789,GSM409790	GSE16341	9311 genome 5μg hydridization,
GSM506394,GSM506395,GSM506397,GSM506399	GSE16341	9311 genome 40μg hydridization,
GSM421707,GSM421708,GSM421709,GSM421710	GSE16793	MOCK, 2 hai(cv. nipponbare,shoot,three leaves visible,2 weeks after sowing),
GSM421711,GSM421712,GSM421713,GSM421714	GSE16793	MOCK, 4 hai(cv. nipponbare,shoot,three leaves visible,2 weeks after sowing),
GSM421715,GSM421716,GSM421717,GSM421718	GSE16793	MOCK, 8 hai(cv. nipponbare,shoot,three leaves visible,2 weeks after sowing),
GSM421719,GSM421720,GSM421721,GSM421722	GSE16793	MOCK, 24 hai(cv. nipponbare,shoot,three leaves visible,2 weeks after sowing),
GSM421723,GSM421724,GSM421725,GSM421726	GSE16793	MOCK, 96 hai(cv. nipponbare,shoot,three leaves visible,2 weeks after sowing),
GSM429482,GSM429483	GSE17169	Bulk (High grain number),
GSM429484,GSM429485	GSE17169	Bulk (Low grain number),
GSM429982,GSM429984	GSE17194	Rice wild-type panicle(rice panicle (5cm-8cm)),
GSM458175,GSM458176,GSM458177,GSM458178,GSM458179,GSM458180	GSE18361	Mock inoculated root 2,4,6 dpi(2, 4 and 6 days post-inoculation),
GSM470606,GSM470607	GSE19024	callus 1, Minghui 63,callus, 15 days after induction, Minghui 63,
GSM470608,GSM470609	GSE19024	callus 2, Minghui 63,callus, 15 days after induction at 31℃, Minghui 63,
GSM4706010,GSM470611	GSE19024	callus 3, Minghui 63,callus, 15 days after subculture, Minghui 63,
GSM4706012,GSM470613	GSE19024	callus 4, Minghui 63,callus, at screening stage, Minghui 63,
GSM4706014,GSM470615	GSE19024	callus 5, Minghui 63,callus, 5 days after regeneration, Minghui 63,
GSM4706016,GSM470617	GSE19024	germinating seed, 72 hours after soaking in water, Minghui 63,
GSM4706018,GSM470619	GSE19024	plumule1, plumule, light, Minghui 63,
GSM4706020,GSM470621	GSE19024	radicle1, radicle, light, Minghui 63,
GSM4706022,GSM470623	GSE19024	plumule2, plumule, dark, Minghui 63,
GSM4706024,GSM470625	GSE19024	radicle2, radicle, dark, Minghui 63,
GSM470626,GSM470627	GSE19024	seedling3, seedling at trefoil stage, treated by NAA, Minghui 63,
GSM470628,GSM470629	GSE19024	seedling4, seedling at trefoil stage, treated by GA3, Minghui 63,
GSM470630,GSM470631	GSE19024	seedling5, seedling at trefoil stage, treated by KT, Minghui 63,
GSM470632,GSM470633	GSE19024	shoot,shoot of the seedling with 2 tillers, Minghui 63,
GSM470634,GSM470635	GSE19024	root, root of the seedling with 2 tillers, Minghui 63,
GSM470636,GSM470637	GSE19024	leaf1, mature leaf blade of the rice plants with developing panicle whose length is less than 1mm, Minghui 63,
GSM470638,GSM470639	GSE19024	sheath1,mature leaf sheath of the rice plants with developing panicle whose length is less than 1mm, Minghui 63,
GSM470640,GSM470641	GSE19024	leaf2, mature leaf blade of the rice plants with developing panicle whose length is between 40 and 50 mm, Minghui 63,
GSM470642,GSM470643	GSE19024	sheath2, mature leaf sheath of the rice plants with developing panicle whose length is between 40 and 50 mm, Minghui 63,
GSM470644,GSM470645	GSE19024	panicle 4, developing panicle with length between 40 and 50mm, Minghui 63,
GSM470646,GSM470647	GSE19024	stem1, stem, just before heading date, Minghui 63,
GSM470648,GSM470649	GSE19024	leaf3, flag leaf, just before heading date, Minghui 63,
GSM470650,GSM470651	GSE19024	stem2, stem, heading stage, Minghui 63,
GSM470652,GSM470653	GSE19024	panicle 5, mature panicle, heading stage, Minghui 63,
GSM470654,GSM470655	GSE19024	palea/lemma, palea/lemma, just before heading date, Minghui 63,
GSM470656,GSM470657	GSE19024	stamen, stamen, just before heading date, Minghui 63,
GSM470658,GSM470659	GSE19024	spikelet, spikelet, 3 days after flowering, Minghui 63,
GSM470660,GSM470661	GSE19024	endosperm1, endosperm, 7 days after pollination, Minghui 63,
GSM470662,GSM470663	GSE19024	endosperm2, endosperm, 14 days after pollination, Minghui 63,
GSM470664,GSM470665	GSE19024	endosperm3, endosperm, 21 days after pollination, Minghui 63,
GSM470666,GSM470667	GSE19024	leaf4, flag leaf, 14 days after pollination, Minghui 63,
GSM470668,GSM470669,GSM470670,GSM470671,GSM470672,GSM470673	GSE19024	seedling 1, seedling, 3 days after sowing, Minghui 63,
GSM470674,GSM470675,GSM470676,GSM470677,GSM470678,GSM470679	GSE19024	seedling 2, seedling at trefoil stage, Minghui 63,
GSM470680,GSM470681,GSM470682,GSM470683,GSM470684,GSM470685	GSE19024	panicle 1, developing panicle with length less than 1mm, Minghui 63,
GSM470686,GSM470687,GSM470688,GSM470689,GSM470690,GSM470691	GSE19024	panicle 2, developing panicle with length between 3 and 5 mm, Minghui 63,
GSM470692,GSM470693,GSM470694,GSM470695,GSM470696,GSM470697	GSE19024	panicle 3, developing panicle with length between 10 and 15 mm, Minghui 63,
GSM470698,GSM470699	GSE19024	callus 1, callus, 15 days after induction, Zhenshan 97,
GSM470700,GSM470701	GSE19024	callus 2, callus, 15 days after induction at 31℃, Zhenshan 97,
GSM470702,GSM470703	GSE19024	callus3, callus, 15 days after subculture, Zhenshan 97,
GSM470704,GSM470705	GSE19024	callus4, callus, at screening stage, Zhenshan 97,
GSM470706,GSM470707	GSE19024	callus5, callus, 5 days after regeneration, Zhenshan 97,
GSM470708,GSM470709	GSE19024	callus6, callus, right before Agrobacterium infection, Zhenshan 97,
GSM470710,GSM470711	GSE19024	callus7, callus, 1 h after Agrobacterium infection, Zhenshan 97,
GSM470712,GSM470713	GSE19024	callus8, callus, 6 h after Agrobacterium infection, Zhenshan 97,
GSM470714,GSM470715	GSE19024	germinating seed, germinating seed, 72 hours after soaking in water, Zhenshan 97,
GSM470716,GSM470717	GSE19024	plumule 1, plumule, light, Zhenshan 97,
GSM470718,GSM470719	GSE19024	radicle 1, radicle, light, Zhenshan 97,
GSM470720,GSM470721	GSE19024	plumule 2, plumule, dark, Zhenshan 97,
GSM470722,GSM470723	GSE19024	radicle 2, radicle, dark, Zhenshan 97,
GSM470724,GSM470725	GSE19024	seedling 3, seedling at trefoil stage, treated by NAA, Zhenshan 97,
GSM470726,GSM470727	GSE19024	seedling 4, seedling at trefoil stage, treated by GA3, Zhenshan 97,
GSM470728,GSM470729	GSE19024	seedling 5, seedling at trefoil stage, treated by KT, Zhenshan 97,
GSM470730,GSM470731	GSE19024	shoot, shoot of the seedling with 2 tillers, Zhenshan 97,
GSM470732,GSM470733	GSE19024	root, root of the seedling with 2 tillers, Zhenshan 97,
GSM470734,GSM470735	GSE19024	leaf1, mature leaf blade of the rice plants with developing panicle whose length is less than 1mm, Zhenshan 97,
GSM470736,GSM470737	GSE19024	sheath1, mature leaf sheath of the rice plants with developing panicle whose length is less than 1mm, Zhenshan 97,
GSM470738,GSM470739	GSE19024	leaf2, mature leaf blade of the rice plants with developing panicle whose length is between 40 and 50 mm, Zhenshan 97,
GSM470740,GSM470741	GSE19024	sheath, mature leaf sheath of the rice plants with developing panicle whose length is between 40 and 50 mm, Zhenshan 97,
GSM470742,GSM470743	GSE19024	panicle, developing panicle with length between 40 and 50mm, Zhenshan 97,
GSM470744,GSM470745	GSE19024	stem1, stem, just before heading date, Zhenshan 97,
GSM470746,GSM470747	GSE19024	leaf3, flag leaf, just before heading date, Zhenshan 97,
GSM470748,GSM470749	GSE19024	stem2, stem, heading stage, Zhenshan 97,
GSM470750,GSM470751	GSE19024	panicle5, mature panicle, heading stage, Zhenshan 97,
GSM470752,GSM470753	GSE19024	palea/lemma, palea/lemma, just before heading date, Zhenshan 97,
GSM470754,GSM470755	GSE19024	stamen, stamen, just before heading date, Zhenshan 97,
GSM470756,GSM470757	GSE19024	spikelet, spikelet, 3 days after flowering, Zhenshan 97,
GSM470758,GSM470759	GSE19024	endosperm 1, endosperm, 7 days after pollination, Zhenshan 97,
GSM470760,GSM470761	GSE19024	endosperm 2, endosperm, 14 days after pollination, Zhenshan 97,
GSM470762,GSM470763	GSE19024	endosperm 3, endosperm, 21 days after pollination, Zhenshan 97,
GSM470765,GSM470766	GSE19024	leaf 4, flag leaf, 14 days after pollination, Zhenshan 97,
GSM470767,GSM470768,GSM470769,GSM470770,GSM470771,GSM470772	GSE19024	seedling 1, seedling, 3 days after sowing, Zhenshan 97,
GSM470773,GSM470774,GSM470775,GSM470776,GSM470777,GSM470778	GSE19024	seedling2, seedling at trefoil stage, Zhenshan 97,
GSM470779,GSM470780,GSM470781,GSM470782,GSM470783,GSM470784	GSE19024	panicle1, developing panicle with length less than 1mm, Zhenshan 97,
GSM470785,GSM470786,GSM470787,GSM470788,GSM470789,GSM470790	GSE19024	panicle2, developing panicle with length between 3 and 5 mm, Zhenshan 97,
GSM470791,GSM470792,GSM470793,GSM470794,GSM470795,GSM470796	GSE19024	panicle3, developing panicle with length between 10 and 15 mm, Zhenshan 97,
GSM476778,GSM476779,GSM476780	GSE19239	Rice-9804, flag leaves,
GSM515493,GSM515494,GSM515495	GSE20522	rice wild-type panicle ,the panicle (2-10mm),
GSM563421,GSM563422,GSM563423	GSE22788	Rice Kitaake Leaf
