# Supplementary material for: Genome-Wide Analysis Reveals Diversity of Rice Intronic miRNAs in Sequence Structure, Biogenesis and Function
Source: PLoS One. 2013 May 22;8(5):e63938. doi: 10.1371/journal.pone.0063938 (PMC3661559; doi:10.1371/journal.pone.0063938)
Supplement: Table S7 — Thirty-five hairpins considered as pre-miRNAs and two microRNA-like small RNAs. (XLS) [file pone.0063938.s012.xls]

## Sheet: Sheet1
Table S7. Thirty-five hairpins considered as pre-miRNAs and two microRNA-like small RNAs.
IDa	Chr (Strand)b	Host Gene Locus|mRNA model|Intron|Intron lengthc	Lengthd	Genomic Coordinatese	Known pre-miRNAf
MIR9	1 (-)	LOC_Os01g02720|13101.m14927|1|130	87	933451..933537	osa-MIR1860
MIR53	1 (+)	LOC_Os01g09300|13101.m00989|3|457	126	4728101..4728226
MIR199	1 (+)	LOC_Os01g36640|13101.m03710|3|855	100	20331837..20331936	osa-MIR1847
MIR263	1 (+)	LOC_Os01g46169|13101.m04742|2|12861	406	26249112..26249517
MIR557	2 (+)	LOC_Os02g18660|13102.m02091|1|2021	85	10873070..10873154
MIR851	3 (+)	LOC_Os03g04050|13103.m00412|4|854	335	1854092..1854426
MIR913	3 (-)	LOC_Os03g13614|13103.m01581|1|5690	1265	7364747..7366011
MIR966	3 (+)	LOC_Os03g19890|13103.m02384|1|2031	154	11181199..11181352
MIR1004	3 (+)	LOC_Os03g27290|13103.m03186|1|2372	91	15638071..15638161
MIR1181	3 (-)	LOC_Os03g51270|13103.m05577|3|1224	617	29326080..29326696
MIR1188	3 (+)	LOC_Os03g52239|13103.m05690|3|1798	94	29999993..30000086
MIR1234	3 (+)	LOC_Os03g61220|13103.m06738|1|1004	268	34759638..34759905
MIR1414	4 (+)	LOC_Os04g30910|13104.m02942|3|2637	77	18298833..18298909
MIR1429	4 (+)	LOC_Os04g32710|13104.m03139|3|2470	136	19543151..19543286	osa-MIR1423
MIR1430	4 (+)	LOC_Os04g32710|13104.m03139|3|2470	91	19543520..19543610	osa-MIR1868
MIR1456	4 (+)	LOC_Os04g36810|13104.m03560|1|1767	94	22039691..22039784	osa-MIR1849
MIR2061	6 (+)	LOC_Os06g19470|13106.m02077|8|2002	444	11090716..11091159
MIR2173	6 (+)	LOC_Os06g36160|13106.m03735|2|2918	270	21162922..21163191
MIR2174	6 (+)	LOC_Os06g36160|13106.m03735|2|2918	144	21163785..21163928	osa-MIR1870
MIR2175	6 (+)	LOC_Os06g36160|13106.m03735|2|2918	115	21164332..21164446
MIR2284g	7 (-)	LOC_Os07g01240|13107.m00031|5|5275	1681	136082..137762
MIR2661	8 (+)	LOC_Os08g09570|13108.m01007|2|11098	918	5534066..5534983
MIR2687	8 (+)	LOC_Os08g12680|13108.m01348|9|1664	230	7495810..7496039
MIR2702	8 (+)	LOC_Os08g15204|13108.m01624|2|8374	558	9191427..9191984	osa-MIR1427
MIR2703	8 (+)	LOC_Os08g15204|13108.m01624|2|8374	337	9192791..9193127
MIR2745	8 (+)	LOC_Os08g19650|13108.m02048|4|942	485	11762837..11763321
MIR2749	8 (+)	LOC_Os08g22149|13108.m02274|1|5017	120	13360805..13360924
MIR2772	8(+)	LOC_Os08g25624|13108.m02631|7|2454	77	15595325..15595402	osa-MIR2874
MIR2881	8 (+)	LOC_Os08g41460|13108.m04451|6|2664	102	26178657..26178758	osa-MIR2878
MIR2888	8 (+)	LOC_Os08g42850|13108.m04636|4|746	71	27089347..27089417	osa-MIR2875
MIR2944	9 (+)	LOC_Os09g07820|13109.m00637|10|1770	509	3962544..3963052
MIR3211	10 (+)	LOC_Os10g08930|13110.m00780|2|2147	94	4850175..4850268	osa-MIR1862d
MIR3302	10 (+)	LOC_Os10g30860|13110.m02666|1|1576	95	16022651..16022745	osa-MIR1862c
MIR3412	11(+)	LOC_Os11g05562|13111.m00541|3|5115	68	2519146..2519214	osa-MIR1862e
MIR3413	11 (+)	LOC_Os11g05850|13111.m00569|1|835	126	2729806..2729931	osa-MIR1857
MIR3538	11 (+)	LOC_Os11g23880|13111.m02271|2|1475	112	13059843..13059954	osa-MIR1883a
MIR3863g	12 (+)	LOC_Os12g16350|13112.m01729|3|3782	1148	9353161..9354308
a: Temporary name of predicted pre-miRNAs in this study. b: Chromosome number and strand of pre-miRNAs. c: Locus number of host gene, mRNA model identifier and the order and the length of intron in which pre-miRNAs locate. d: Length of pre-miRNAs. e: Genomic coordinates of pre-miRNAs. f: Known pre-miRNAs corresponding to our predict pre-miRNAs. g: MicroRNA-like small RNAs.
