# Supplementary material for: Genome-Wide Analysis Reveals Diversity of Rice Intronic miRNAs in Sequence Structure, Biogenesis and Function
Source: PLoS One. 2013 May 22;8(5):e63938. doi: 10.1371/journal.pone.0063938 (PMC3661559; doi:10.1371/journal.pone.0063938)
Supplement: Table S8 — Mature miRNAs from known intronic pre-miRNAs. (XLS) [file pone.0063938.s013.xls]

## Sheet: Sheet1
Table S8. Mature miRNAs from known intronic pre-miRNAs.
pre-miRNA	miRNAa	Sequenceb	Host Gene
osa-MIR1423	osa-miR1423	AGCGCCCAAGCGGUAGUUGUC	LOC_Os04g32710
	osa-miR1423*	CAACUACACGUUGGGCGCUCG	LOC_Os04g32710
	osa-miR1423.2	CAACUACACGUUGGGCGCUCGA	LOC_Os04g32710
	osa-miR1423.3	AGCGCCCAAGCGGUAGUUGUCUCC	LOC_Os04g32710
	osa-miR1423-5p.2	AGGCAACUACACGUUGGGCGCUCG	LOC_Os04g32710
osa-MIR1427	osa-miR1427	UGCGGAACCGUGCGGUGGCGC	LOC_Os08g15204
osa-MIR1429	osa-miR1429-3p	GUUGCACGGGUUUGUAUGUUG	LOC_Os08g04190
	osa-miR1429-5p	GUAAUAUACUAAUCCGUGCAUCCA	LOC_Os08g04190
osa-MIR159f	osa-miR159f	CUUGGAUUGAAGGGAGCUCUA	LOC_Os01g12240
osa-MIR167g	osa-miR167g	UGAAGCUGCCAGCAUGAUCUG	LOC_Os03g06640
	osa-miR167g.2	UGAAGCUGCCAGCAUGAUCUGA	LOC_Os03g06640
	osa-miR167g.3	UGAAGCUGCCAGCAUGAUCUGAA	LOC_Os03g06640
	osa-miR167g.4	UGAAGCUGCCAGCAUGAUCUGAAA	LOC_Os03g06640
osa-MIR1847	osa-miR1847.1	ugcaguuugcaguuguggcac	LOC_Os01g36640
	osa-miR1847.2	UGGCCCACAUGUUAGUGCCACAAC	LOC_Os01g36640
	osa-miR1847.2*	UGUGGCACUGACAUAUGGGCCAGA	LOC_Os01g36640
	osa-miR1847.3	AUGUUAGUGCCACAACUGCAAACU	LOC_Os01g36640
osa-MIR1849	osa-miR1849	UAUCGUAUCCUAGGUUGGUUU	LOC_Os04g36810
	osa-miR1849.2	AAUGCCCUAUCGUAUCCUAGGUUG	LOC_Os04g36810
osa-MIR1852	osa-miR1852	AUAUGGAUUCAGAAUGCAGGUG	LOC_Os05g34940
	osa-miR1852.2	CCUGCAUUCAGAAUUCAUAUAG	LOC_Os05g34940
osa-MIR1856	osa-miR1856	UAUGCGUAAGACGGAUUCGUA	LOC_Os11g18366
osa-MIR1857	osa-miR1857-3p	UCAUGCUCCAAGAAAACCAGG	LOC_Os11g05850
	osa-miR1857-5p	UGGUUUUUUUGGAGCAUGAGG	LOC_Os11g05850
	osa-miR1857.2	UUUUUGGAGCAUGAGGUUAUC	LOC_Os11g05850
osa-MIR1860	osa-miR1860-3p	AUCUGGAAGCUAGGUUUUCUCU	LOC_Os01g02720
	osa-miR1860-5p	AGAAAACCAGCUUCCAGAUCU	LOC_Os01g02720
osa-MIR1862a	osa-miR1862a	ACGAGGUUGGUUUAUUUUGGGACG	LOC_Os01g46070
osa-MIR1862c	osa-miR1862c	ACGAGGUUGGUUUAUUUUGGGACG	LOC_Os10g30860
osa-MIR1862d	osa-miR1862d	ACUAGGUUUGUUUAUUUUGGGACG	LOC_Os10g08930
osa-MIR1862e	osa-miR1862e	CUAGAUUUGUUUAUUUUGGGACGG	LOC_Os11g05562
	osa-miR1862e.2	ACUAGAUUUGUUUAUUUUGGGACG	LOC_Os11g05562
	osa-miR1862e.3	AUCCCAAAAUGAAAAAAUCUAGUA	LOC_Os11g05562
	osa-miR1862e.4	AGAUUUGUUUAUUUUGGGACGGAG	LOC_Os11g05562
osa-MIR1863b	osa-miR1863b	AGAGACUUGGCUGAUGCAUUACUU	LOC_Os12g09290
osa-MIR1863c	osa-miR1863c	UAGAAACUUGGCUGAUGCAUUACU	LOC_Os12g09290
osa-MIR1864	osa-miR1864	UUGUAGUAACGUGAUGGUCAAUGU	LOC_Os02g25580
osa-MIR1867	osa-miR1867	UUUUUUUUCUAGGACAGAGGGAGU	LOC_Os03g53190
osa-MIR1868	osa-miR1868	UCACGGAAAACGAGGGAGCAGCCA	LOC_Os04g32710
	osa-miR1868.2	AAGCGUGCUCACGGAAAACGAGGG	LOC_Os04g32710
	osa-miR1868.3	GCGUGCUCACGGAAAACGAGGGAG	LOC_Os04g32710
osa-MIR1870	osa-miR1870	UGCUGAAUUAGACCUAGUGGGCAU	LOC_Os06g36160
	osa-miR1870.2	AUUAGACCUAGUGGGCAUUUAUAC	LOC_Os06g36160
	osa-miR1870.3	AGUGGGCAUUUAUACAUCACAACA	LOC_Os06g36160
osa-MIR1871	osa-miR1871	AUGGCUCUGAUAUCAUGUUGGUUU	LOC_Os06g22850
	osa-miR1871.2	AAUAUAUCUGUUGUUUCUCUCAAA	LOC_Os06g22850
osa-MIR1873	osa-miR1873	UCAACAUGGUAUCAGAGCUGGAAG	LOC_Os07g22640
	osa-miR1873.2	ACCUCAACAUGGUAUCAGAGCUGG	LOC_Os07g22640
	osa-miR1873.3	AGCUCUGAUACCAUGUUGAGUUUU	LOC_Os07g22640
	osa-miR1873.4	UCUGAUACCAUGUUGAGUUUU	LOC_Os07g22640
osa-MIR1876	osa-miR1876	AUAAGUGGGUUUGUGGGCUGGCCC	LOC_Os10g08930
osa-MIR1879	osa-miR1879	GUGUUUGGUUUAGGGAUGAGGUGG	LOC_Os10g10244
osa-MIR1880	osa-miR1880	UUCCAAGCGGGCCACUUAAGCAUU	LOC_Os11g24484
osa-MIR1883a	osa-miR1883a	ACCUGUGACGGGCCGAGAAUGGAA	LOC_Os11g23880
	osa-miR1883a.2	GGGUUCCAUUCUCGAUCCGUCACA	LOC_Os11g23880
	osa-miR1883a.3	AUCCGUCACAGGUGACUAGAUGCC	LOC_Os11g23880
	osa-miR1883a.4	UUCUCGAUCCGUCACAGGUGA	LOC_Os11g23880
osa-MIR1884a	osa-miR1884a	UGUGACGCCGUUGACUUUUCAU	LOC_Os02g18660
osa-MIR1884b	osa-miR1884b	AAUGUAUGACGCUGUUGACUUUUA	LOC_Os10g08930
osa-MIR2099	osa-miR2099-3p	acaaagcuguagcguuauuc	LOC_Os01g73460
	osa-miR2099-5p	ugaauauguuuguacaagcuuu	LOC_Os01g73460
osa-MIR2103	osa-miR2103	uuucccucuccgugcgcgcucg	LOC_Os12g28520
osa-MIR2862	osa-miR2862	UCCAACAGCUUAGAUUCGUCC	LOC_Os01g46970
	osa-miR2862.2	AACAGCUUAGAUUCGUCCACGUCA	LOC_Os01g46970
osa-MIR2863	osa-miR2863a	UUGUCCCAUUCUAGUUUAGCU	LOC_Os03g47760
	osa-miR2863a.2	UUGAGCUAGAAUGGGUCAAUG	LOC_Os03g47760
	osa-miR2863a.3	UAGAAUGGGUCAAUGGGUACC	LOC_Os03g47760
osa-MIR2864	osa-miR2864.1	uuuugcugcccuuguuuugca	LOC_Os12g41430
	osa-miR2864.2	UUGUUUUGCAUUGUAUAGGUA	LOC_Os12g41430
osa-MIR2865	osa-miR2865	CUCAGCAGUCGACUGUACCGUG	LOC_Os09g14410
osa-MIR2866	osa-miR2866	UCUAGUUUGUGUUCAGCAUCU	LOC_Os03g13560
osa-MIR2867	osa-miR2867	ugugccaucccacacaucccga	LOC_Os11g28300
osa-MIR2868	osa-miR2868	uugguuuuguguaguagaaa	LOC_Os11g30790
osa-MIR2869	osa-miR2869	UCCCGACAUUAAAUUCUGGGC	LOC_Os05g46460
	osa-miR2869.2	UUGGGAGGUGGUGAGUACUAAG	LOC_Os05g46460
osa-MIR2870	osa-miR2870	UAAUCAGUUUGGGGAGACAAA	LOC_Os01g47540
osa-MIR2872	osa-miR2872	UGGGGUUCUACAAACCGAACU	LOC_Os11g05562
osa-MIR2874	osa-miR2874	AUGUGAACAGUGUCAAACAGUGUC	LOC_Os08g25624
osa-MIR2875	osa-miR2875	AUUUACAGUCAUAUACAGUUUAUA	LOC_Os08g42850
	osa-miR2875.2	UGAACUGUAGAUGACUGUAAAUAU	LOC_Os08g42850
	osa-miR2875.3	UAUGAACUGUAGAUGACUGUA	LOC_Os08g42850
osa-MIR2876	osa-miR2876	UUCCUAUAUGAACACUGUUGCCAG	LOC_Os06g29650
	osa-miR2876.2	UGGCAGCACUGUUUAUAUAGAAAU	LOC_Os06g29650
osa-MIR2877	osa-miR2877	UUGCAUCCUCUGCACUUUGGGCCU	LOC_Os04g48040
osa-MIR2878	osa-miR2878.2	AUGUAUAAAAUUCUGAGGAUGUUA	LOC_Os08g41460
	osa-miR2878.3	UUUUAUACAUGUAAAGAAUUA	LOC_Os08g41460
	osa-miR2878-3p*	UCUUUACAUGUAUAAAAUUCUGAG	LOC_Os08g41460
	osa-miR2878-3p	CAGGAUUUUAUACAUGUAAAGAAU	LOC_Os08g41460
	osa-miR2878-5p	UACAUGUAUAAAAUUCUGAGGAUG	LOC_Os08g41460
osa-MIR2879	osa-miR2879	GCCAGAUGUGUUAAAAUAAUGACC	LOC_Os02g31960
osa-MIR2905	osa-miR2905	UACAUGUCAGUGACAAAGGCA	LOC_Os03g23950
osa-MIR399i	osa-miR399i	ugccaaaggagagcugcccug	LOC_Os02g14020
osa-MIR418	osa-miR418	uaaugugaugaugaaaugacg	LOC_Os02g57410
osa-MIR437	osa-miR437	AAAGUUAGAGAAGUUUGACUUAGG	LOC_Os02g28830
osa-MIR439b	osa-miR439b	cccUGUCGAACCGCGGUUGUUCGA	LOC_Os10g10160
osa-MIR439j	osa-miR439j	ugucgaaccgcgguuguucga	LOC_Os10g30410
osa-MIR440	osa-miR440	AGUGUCUCCUGAUGAUCGGGACAA	LOC_Os11g16540
	osa-miR440.2	UCCUGAUGAUCGGGACAAGGC	LOC_Os11g16540
osa-MIR442	osa-miR442	ugacguguaaauugcgagacgaau	LOC_Os04g54400
osa-MIR445a	osa-miR445a	uaaauuaguguauaaacauccgau	LOC_Os07g47040
osa-MIR808	osa-miR808	augaaugugggaaauguaagaa	LOC_Os03g16080
osa-MIR809a	osa-miR809a	ugaaugugagaaauguuagaau	LOC_Os03g47360
osa-MIR809d	osa-miR809d	ugaaugugagaaauguuagaau	LOC_Os07g25660
osa-MIR811b	osa-miR811b	accguuagaucgagaaauggacgu	LOC_Os10g04900
osa-MIR812j	osa-miR812j	AAGACGGAUGAUUAAAGUUGGACA	LOC_Os08g31940
osa-MIR815b	osa-miR815b	aaggggauugaggagauuggg	LOC_Os05g25770
osa-MIR818c	osa-miR818c	aaucccuuauauuaugggacgg	LOC_Os02g58790
osa-MIR819c	osa-miR819c	ucagguuauaagacuuucuagc	LOC_Os02g55110
osa-MIR819d	osa-miR819d	ucagguuauaagacuuucuagc	LOC_Os03g19340
osa-MIR819e	osa-miR819e	ucagguuauaagacuuucuagc	LOC_Os03g64190
osa-MIR819g	osa-miR819g	ucagguuauaagacuuucuagc	LOC_Os05g48970
osa-MIR819k	osa-miR819k	ucagguuauaagacuuucuagc	LOC_Os10g35060
osa-MIR827	osa-miR827	uaagaugaccaucagcgaaaa	LOC_Os08g10240
a: The nomenclature of unknown miRNAs had followed the rule: if an unknown miRNA was a miRNA* partner of a known one, then took the known miRNA’s name with an asterisk suffix as its name. While the others were named as the precursor name (in which ‘MIR’ was turned into ‘miR’) with a suffix consisting of a dot and a sequence number. b: In the sequence column, the sequences with red, gray and blue …
