# Supplementary material for: Genome-Wide Analysis Reveals Diversity of Rice Intronic miRNAs in Sequence Structure, Biogenesis and Function
Source: PLoS One. 2013 May 22;8(5):e63938. doi: 10.1371/journal.pone.0063938 (PMC3661559; doi:10.1371/journal.pone.0063938)
Supplement: Table S9 — The normalized expression values of all in-miRNAs. (XLS) [file pone.0063938.s014.xls]

## Sheet: Sheet1
Table S9. The normalized expression values of all in-miRNAs.
miRNA	1-5 DAF	6-10 DAF	FLAG LEAF	3 WEEK SEEDLING	4 WEEK SEEDLING
osa-miR1423	0.674906	0	0	0.5629	0.835102
osa-miR1423*	5.39925	14.6987	0.616593	0	0
osa-miR1423.2	66.8157	181.983	28.9799	0.822961	5.01061
osa-miR1423.3	2.02472	20.2981	0	12.0002	13.3616
osa-miR1423-5p.2	1.34981	2.09981	0	12.5155	11.6914
osa-miR1427	2.02472	2.09981	21.5807	42.2529	88.5208
osa-miR1429-3p	2.02472	2.09981	0	7.76381	3.34041
osa-miR1429-5p	3.37453	3.49968	0.308296	78.2201	36.7445
osa-miR159f	0	1.39987	0.308296	35.6929	0.835102
osa-miR167g	458.936	648.841	3154.49	918.378	391.663
osa-miR167g.2	0.674906	4139.42	226086	31296.9	5182.64
osa-miR167g.3	17.5476	25.1977	2116.76	4.56568	0
osa-miR167g.4	46.5685	49.6955	5690.22	0	0
osa-miR1847.1	0	0	0	0	0
osa-miR1847.2	0	0	0	0	1.6702
osa-miR1847.2*	0	0	0.616593	8.1719	31.7339
osa-miR1847.3	0	0	0	4.00616	11.6914
osa-miR1849	6.07415	6.29942	5.54933	1.44018	26.7233
osa-miR1849.2	1.34981	0.699936	2.77467	20.5197	130.276
osa-miR1852	0.674906	0	0	0.15142	0
osa-miR1852.2	0	0.699936	0	0	0
osa-miR1856	2.02472	16.0985	2.46637	32.0955	29.2286
osa-miR1857-3p	2.69962	2.09981	0.308296	3.85474	24.2179
osa-miR1857-5p	0.674906	0.699936	0.308296	0.20574	11.6914
osa-miR1857.2	1.34981	1.39987	3.69956	1.23444	0.835102
osa-miR1860-3p	4.72434	16.7985	0	5.76072	25.053
osa-miR1860-5p	1.34981	8.39923	0	1.74302	0.835102
osa-miR1862a	17.5476	65.794	0	3.0861	27.5584
osa-miR1862c	17.5476	65.794	0	3.0861	27.5584
osa-miR1862d	45.2187	130.888	97.4216	124.339	460.141
osa-miR1862e	27.6711	51.7953	83.24	745.039	125.265
osa-miR1862e.2	4.72434	13.2988	49.944	78.8164	140.297
osa-miR1862e.3	0	2.79974	1.54148	16.9875	60.9624
osa-miR1862e.4	3.37453	20.9981	57.3431	37.4551	11.6914
osa-miR1863b	5.39925	9.7991	38.2287	1.16858	0.835102
osa-miR1863c	5.39925	16.7985	6.78252	19.7505	12.5265
osa-miR1864	9.44868	18.8983	1.84978	0.35716	0.835102
osa-miR1867	24.2966	58.7946	12.6401	257.53	442.604
osa-miR1868	26.3213	60.8944	36.0707	0.66	0
osa-miR1868.2	1.34981	4.89955	0.924889	252.063	1033.86
osa-miR1868.3	1.34981	4.89955	30.5213	42.9882	205.435
osa-miR1870	165.352	233.079	416.817	3.44326	7.51591
osa-miR1870.2	4.04944	13.9987	270.684	52.258	77.6645
osa-miR1870.3	1.34981	8.39923	108.52	13.5788	23.3828
osa-miR1871	4.04944	6.29942	1.54148	143.079	157.834
osa-miR1871.2	0	3.49968	18.4978	48.6757	80.1698
osa-miR1873	4.72434	21.698	4.31615	13.7846	22.5477
osa-miR1873.2	6.07415	16.7985	1.23319	10.287	101.047
osa-miR1873.3	0	0	0	16.2535	20.8775
osa-miR1873.4	0	0	0	4.32054	3.34041
osa-miR1876	1.34981	7.6993	24.0471	19.6818	81.84
osa-miR1879	6.07415	23.7978	8.6323	3.43172	43.4253
osa-miR1880	3.37453	9.09917	0.616593	0.41148	1.6702
osa-miR1883a	2.69962	13.2988	0	2.60876	10.0212
osa-miR1883a.2	0.674906	0.699936	2.15807	0.20574	0
osa-miR1883a.3	0.674906	1.39987	0	4.32054	13.3616
osa-miR1883a.4	0	0	0.616593	0.822961	30.8988
osa-miR1884a	1.34981	6.99936	5.54933	2.67462	5.01061
osa-miR1884b	3.37453	11.8989	5.54933	72.2623	508.577
osa-miR2099-3p	0	0	0	0	0
osa-miR2099-5p	0	0	0	0	0
osa-miR2103	0	0	0	0	0
osa-miR2862	0	0	0.308296	0	0
osa-miR2862.2	2.02472	6.29942	5.85763	0.35716	3.34041
osa-miR2863a	0	0	0	1.38586	2.5053
osa-miR2863a.2	0	0	1.23319	0.5629	2.5053
osa-miR2863a.3	0.674906	0.699936	0	2.0574	1.6702
osa-miR2864.1	0	0	0	0	0
osa-miR2864.2	0	0.699936	9.24889	3.49758	44.2604
osa-miR2865	0	0	0	0.20574	4.17551
osa-miR2866	0	0	0	0.61722	1.6702
osa-miR2867	0	0	0	0	0
osa-miR2868	0	0	0	0	0
osa-miR2869	0	0	0.924889	5.08918	51.7763
osa-miR2869.2	2.02472	4.89955	27.7467	2.41456	10.0212
osa-miR2870	0	0	2.46637	2.00308	7.51591
osa-miR2872	0	0	0	11.5214	30.0637
osa-miR2874	0	0	0	55.3441	41.7551
osa-miR2875	0	0	0	6.37794	2.5053
osa-miR2875.2	0	0	0.308296	5.00024	28.3935
osa-miR2875.3	0.674906	0	6.78252	4.95408	12.5265
osa-miR2876	0	0.699936	0	0	0
osa-miR2876.2	0	3.49968	0	0.41148	0
osa-miR2877	0	0.699936	0	3.70332	0
osa-miR2878.2	0	3.49968	4.62444	14.2389	134.451
osa-miR2878.3	0	0	0.924889	28.1864	72.6538
osa-miR2878-3p*	0	0	0	26.4862	57.622
osa-miR2878-3p	0	0	0.924889	35.1816	45.9306
osa-miR2878-5p	0.674906	2.09981	0.308296	88.4434	300.637
osa-miR2879	0	0	0.308296	14.759	8.35102
osa-miR2905	0.674906	0	5.24104	3.85474	18.3722
osa-miR399i	0	0	0	0	0
osa-miR418	0	0	0	0	0
osa-miR437	0	0	2.15807	53.0151	696.475
osa-miR439b	0	0	0	0	0
osa-miR439j	0	0	0	0	0
osa-miR440	0	1.39987	3.08296	4.1148	38.4147
osa-miR440.2	0	0.699936	3.08296	1.94876	5.84571
osa-miR442	0	0	0	0	0
osa-miR445a	0	0	0	0	0
osa-miR808	0	0	0	0	0
osa-miR809a	0	0	0	0	0
osa-miR809d	0	0	0	0	0
osa-miR811b	0	0	0	0	0
osa-miR812j	45.8936	174.984	12.0236	11.6185	100.212
osa-miR815b	0	0	0	0	0
osa-miR818c	0	0	0	0	0
osa-miR819c	0	0	0	0	0
osa-miR819d	0	0	0	0	0
osa-miR819e	0	0	0	0	0
osa-miR819g	0	0	0	0	0
osa-miR819k	0	0	0	0	0
osa-miR827	0	0	0	0	0
miR53	0	0	0	15.2228	0
miR263	0	0	0	89.5031	2.5053
miR557	0	0	0.616593	35.2041	4.17551
miR851	0	0	33.6043	0	0
miR966b	0	0	0	0	0
miR1188	3.37453	10.499	158.464	1220.5	50.1061
miR1414	14.173	22.398	283.016	2.74864	21.7126
miR2173.1	0	2.09981	5.24104	0.15142	0
miR2173.2	0.674906	0	0.924889	5.26846	1.6702
miR2173.3	2.69962	2.79974	0.924889	0.15142	0.835102
miR2745	0	0	8.0157	1.74302	0
miR2749	1.34981	0.699936	18.4978	0.5629	0
miR2944.1	0	0	0	0	0
miR2944.2	1.34981	2.09981	0	0.20574	0
miR2944.3	0	1.39987	3.39126	0.20574	0
miR2661b	0	0	0	0	0
miR1181	4.04944	3.49968	40.0785	0.20574	0.835102
miR1004.1	0	0	0.924889	32.7732	35.9094
miR1004.2	0	0	5.24104	21.1451	9.18612
miR1234.1	0	0	0	21.744	5.84571
miR1234.2	0	13.2988	16.648	0	2.5053
miR1234.3	0	0	0	10.5898	5.01061
miR1234.4	0	0	4.00785	1.42864	0
miR2061.1	2.02472	3.49968	1.84978	3.52882	3.34041
miR2061.2	0	0	0	8.01233	17.5371
miR2061.3	4.72434	4.89955	4.00785	7.2206	15.0318
miR2061.4	2.02472	4.89955	0.924889	0.41148	0
miR2175.1	0	0.699936	8.0157	11.057	8.35102
miR2175.1*	0	0	1.54148	27.0688	7.51591
miR2175.2	2.02472	9.09917	3.39126	2.24006	0.835102
miR2175.3	1.34981	0.699936	5.54933	2.5429	5.84571
miR2687.1	8.77378	30.0972	0	1.58006	2.5053
miR2687.2	2.02472	6.29942	0	0	0.835102
miR2703.1	0	0	0.616593	78.9222	72.6538
miR2703.2	0	0	0.308296	92.9844	38.4147
miR2703.3	0	0.699936	0	20.1789	2.5053
miR2703.4	0	0	0	24.2427	23.3828
miR913.1b	1.34981	0.699936	0.924889	0.30284	0
miR913.2b	1.34981	2.09981	2.15807	0.5629	0
miR913.3	2.69962	15.3986	27.1301	0	0.835102
The miRNA names with an asterisk represent miRNA* partners of them. The detailed information for samples: 1-5 DAF, 6-10DAF, Flag Leaf, 3 Week Seedling and 4 Week Seedling are shown in methods section. The numbers in each column indicate normalized read counts (2-fold RPM, see methods) of intronic miRNAs. a: The novel miRNAs initiate with ‘miR’ prefix, while known miRNAs with an ‘osa-miR’ prefix. …
