# Supplementary material for: Genome-Wide Analysis Reveals Diversity of Rice Intronic miRNAs in Sequence Structure, Biogenesis and Function
Source: PLoS One. 2013 May 22;8(5):e63938. doi: 10.1371/journal.pone.0063938 (PMC3661559; doi:10.1371/journal.pone.0063938)
Supplement: Table S10 — Host genes containing in-miRNAs. (XLS) [file pone.0063938.s015.xls]

## Sheet: Host gene
Table S10. Host genes containing in-miRNAs.
Locus of Host Genes	Gene Annotation	HouseKeeping	Intronic pre-miRNAsa	Gene Typed
LOC_Os10g08930	S10/S20 domain containing ribosomal protein, putative, expressed	Yes	osa-MIR1876;osa-MIR1862d;osa-MIR1884b	c
LOC_Os04g32710	40S ribosomal protein S27, putative, expressed	Yes	osa-MIR1868;osa-MIR1423	c
LOC_Os03g53190	Core histone H2A/H2B/H3/H4 domain containing protein, putative, expressed	Yes	osa-MIR1867	u
LOC_Os06g36160	40S ribosomal protein S24, putative, expressed	Yes	MIR2173;MIR2175;osa-MIR1870	c
LOC_Os03g19890	NADH dehydrogenase 1 alpha subcomplex subunit 5, putative, expressed	Yes	MIR966	u
LOC_Os05g46460	hydrolase, alpha/beta fold family domain containing protein, expressed	Yes	osa-MIR2869	m
LOC_Os01g46070	lactate/malate dehydrogenase, putative, expressed	Yes	osa-MIR1862a	u
LOC_Os03g23950	adapitin protein, putative, expressed	Yes	osa-MIR2905	u
LOC_Os11g05562	40S ribosomal protein S25, putative, expressed	Yes	osa-MIR2872;osa-MIR1862e1	c
LOC_Os03g27290	cytochrome c oxidase subunit, putative, expressed	Yes	MIR1004	m
LOC_Os02g25580	Sec1 family transport protein, putative, expressed	Yes	osa-MIR1864	u
LOC_Os10g35060	Ser/Thr protein phosphatase family protein, putative, expressed	Yes	osa-MIR819k	u
LOC_Os07g22640	lipid binding protein, putative, expressed	Yes	osa-MIR1873	m
LOC_Os08g15204	thioredoxin domain-containing protein 9, putative, expressed	Yes	osa-MIR1427;MIR2703	c
LOC_Os02g28830	tetratricopeptide repeat domain containing protein, expressed	Yes	osa-MIR437	u
LOC_Os11g05850	cyclin-T1-3, putative, expressed	Yes	osa-MIR1857	m
LOC_Os11g28300	uncharacterized protein family UPF0016 domain containing protein, expressed	No	osa-MIR2867	m
LOC_Os01g09300	oxidoreductase, putative, expressed	Yes	MIR53	u
LOC_Os03g61220	DEAD-box ATP-dependent RNA helicase 3, putative, expressed	Yes	MIR1234	m
LOC_Os08g41460	expressed protein	No	osa-MIR2878	m
LOC_Os04g30910	SAM domain family protein, expressed	Yes	MIR1414	m
LOC_Os08g19650	homeobox protein knotted-1, putative, expressed	Yes	MIR2745	u
LOC_Os05g48970	zinc finger, C3HC4 type domain containing protein, expressed	Yes	osa-MIR819g	u
LOC_Os02g18660	expressed protein	No	osa-MIR1884a;MIR557	c
LOC_Os08g25624	phosphate/phosphate translocator, putative, expressed	Yes	osa-MIR2874	u
LOC_Os03g64190	la domain containing protein, putative, expressed	Yes	osa-MIR819e	u
LOC_Os03g04050	protein kinase family protein, putative, expressed	Yes	MIR851	u
LOC_Os04g36810	LSM domain containing protein, expressed	Yes	osa-MIR1849	m
LOC_Os06g19470	WW domain containing protein, expressed	Yes	MIR2061	m
LOC_Os01g02720	elongation factor Tu, putative, expressed	Yes	osa-MIR1860	m
LOC_Os05g25770	OsWRKY45 - Superfamily of TFs having WRKY and zinc finger domains, expressed	Yes	osa-MIR815b	u
LOC_Os03g19340	WD domain, G-beta repeat domain containing protein, expressed	Yes	osa-MIR819d	u
LOC_Os08g12680	zinc finger domain, LSD1 subclass family protein, expressed	Yes	MIR2687	m
LOC_Os03g16080	mitochondrial carrier protein, putative, expressed	Yes	osa-MIR808	u
LOC_Os03g13614	transcription factor, putative, expressed	No	MIR913	m
LOC_Os08g22149	CBS domain containing membrane protein, putative, expressed	Yes	MIR2749	u
LOC_Os10g10244	alanyl-tRNA synthetase, putative, expressed	Yes	osa-MIR1879	u
LOC_Os10g30860	nicotiana lesion-inducing like, putative, expressed	Yes	osa-MIR1862c	u
LOC_Os08g31940	expressed protein	No	osa-MIR812j	u
LOC_Os12g09290	tRNA pseudouridine synthase family protein, putative, expressed	Yes	osa-MIR1863c;osa-MIR1863b	c
LOC_Os09g07820	exosome complex exonuclease, putative, expressed	Yes	MIR2944	m
LOC_Os01g46970	transcription factor, putative, expressed	No	osa-MIR2862	m
LOC_Os01g47540	NLI interacting factor-like phosphatase, putative, expressed	Yes	osa-MIR2870	u
LOC_Os02g57410	OTU-like cysteine protease family protein, putative, expressed	Yes	osa-MIR418	u
LOC_Os11g16540	tetratricopeptide repeat domain containing protein, expressed	Yes	osa-MIR440	m
LOC_Os03g47760	SAB, putative, expressed	Yes	osa-MIR2863a	m
LOC_Os11g23880	expressed protein	No	osa-MIR1883a	m
LOC_Os05g34940	OsMADS4 - MADS-box family gene with MIKCc type-box, expressed	Yes	osa-MIR1852	m
LOC_Os03g51270	OsFBX108 - F-box domain containing protein, expressed	Yes	MIR1181	u
LOC_Os09g14410	expressed protein	No	osa-MIR2865	u
LOC_Os07g47040	expressed protein	No	osa-MIR445a	u
LOC_Os01g46169	GDSL-like lipase/acylhydrolase, putative, expressed	Yes	MIR263	u
LOC_Os02g31960	ATP/GTP binding protein, putative, expressed	Yes	osa-MIR2879	u
LOC_Os04g48040	expressed protein	No	osa-MIR2877	u
LOC_Os02g58790	cell division inhibitor, putative, expressed	Yes	osa-MIR818c	u
LOC_Os02g55110	expressed protein	No	osa-MIR819c	u
LOC_Os01g73460	ATXR, putative, expressed	Yes	osa-MIR2099	m
LOC_Os03g13560	hydroxyproline-rich glycoprotein family protein, putative, expressed	Yes	osa-MIR2866	u
LOC_Os08g42850	peptidyl-prolyl cis-trans isomerase, FKBP-type, putative, expressed	Yes	osa-MIR2875	m
LOC_Os10g30410	cytochrome P450 71D7, putative, expressed	Yes	osa-MIR439j	u
LOC_Os11g24484	estradiol 17-beta-dehydrogenase 12, putative, expressed	Yes	osa-MIR1880	u
LOC_Os12g41430	expressed protein	No	osa-MIR2864	m
LOC_Os10g04900	OsFBX364 - F-box domain containing protein, expressed	Yes	osa-MIR811b	u
LOC_Os08g04190	homeobox and START domains containing protein, putative, expressed	Yes	osa-MIR1429	m
LOC_Os08g10240	hypothetical protein	No	osa-MIR827	u
LOC_Os04g54400	BTBN12 - Bric-a-Brac, Tramtrack, Broad Complex BTB domain with non-phototropic hypocotyl 3 NPH3 and coiled-coil domains, expressed	Yes	osa-MIR442	u
LOC_Os03g52239	homeobox domain containing protein, expressed	Yes	MIR1188	u
LOC_Os11g18366	cycloartenol synthase, putative, expressed	Yes	osa-MIR1856	u
LOC_Os01g36640	disease resistance protein RPM1, putative, expressed	Yes	osa-MIR1847	m
LOC_Os10g10160	hypothetical protein	No	osa-MIR439b	u
LOC_Os06g22850	microfibrillar-associated protein 1, putative, expressed	Yes	osa-MIR1871	m
LOC_Os08g09570	expressed protein	No	MIR2661	u
LOC_Os06g29650	CDP-diacylglycerol--inositol 3-phosphatidyltransferase 1, putative, expressed	Yes	osa-MIR2876	m
LOC_Os01g12240	hypothetical protein	No	osa-MIR159f	u
LOC_Os03g47360	hypothetical protein	No	osa-MIR809a	u
LOC_Os11g30790	expressed protein	No	osa-MIR2868	u
LOC_Os03g06640	retrotransposon protein, putative, unclassified	No	osa-MIR167g	u
LOC_Os07g25660	hypothetical protein	No	osa-MIR809d	u
LOC_Os02g14020	hypothetical protein	No	osa-MIR399i	u
LOC_Os12g28520	abscisic acid-inducible, putative	No	osa-MIR2103	u
Notes: The genes marked with yellow color indicates that they have no available expression data.
a: The intronic pre-miRNAs column contains known pre-miRNAs (with a osa-MIR prefix) and our novel pre-miRNAs (with a MIR prefix).
b: Three types of Host Gene. u means uni-miRNA gene which have one uni-miRNA pre-miRNA. m indicates multi-miRNA gene which have one multi-miRNAs pre-miRNA c represents cluster-miRNA gene which have more than one pre-miRNA in its intron.
