# Supplementary material for: Genome-Wide Analysis Reveals Diversity of Rice Intronic miRNAs in Sequence Structure, Biogenesis and Function
Source: PLoS One. 2013 May 22;8(5):e63938. doi: 10.1371/journal.pone.0063938 (PMC3661559; doi:10.1371/journal.pone.0063938)
Supplement: Table S11 — Expression data and correlation analysis of in-miRNAs and their host genes. (XLS) [file pone.0063938.s016.xls]

## Sheet: Sheet1
Table S11. Expression data and correlation analysis of in-miRNAs and their host genes.
ID	MiRNA	DAF1.5a	DAF6.10b	FLc	Wd	Host Gene	DAP0.4e	DAP5.10f	G_FLg	G_W4h	CORi
1	osa-miR1423	0.674906	0	0	0.835102	LOC_Os04g32710	13.8596	13.4788	14.5541	14.1733	0.105409
2	osa-miR1423*	5.39925	14.6987	0.616593	0	LOC_Os04g32710	13.8596	13.4788	14.5541	14.1733	-0.8
3	osa-miR1423.2	66.8157	181.983	28.9799	5.01061	LOC_Os04g32710	13.8596	13.4788	14.5541	14.1733	-0.8
4	osa-miR1423.3	2.02472	20.2981	0	13.3616	LOC_Os04g32710	13.8596	13.4788	14.5541	14.1733	-0.8
5	osa-miR1423-5p.2	1.34981	2.09981	0	11.6914	LOC_Os04g32710	13.8596	13.4788	14.5541	14.1733	-0.4
6	osa-miR1427	2.02472	2.09981	21.5807	88.5208	LOC_Os08g15204	11.5019	11.8555	12.105	11.5895	0.4
7	osa-miR1429-3p	2.02472	2.09981	0	3.34041	LOC_Os08g04190	5.39594	4.94215	7.15525	5.31348	-0.8
8	osa-miR1429-5p	3.37453	3.49968	0.308296	36.7445	LOC_Os08g04190	5.39594	4.94215	7.15525	5.31348	-0.8
9	osa-miR159f	0	1.39987	0.308296	0.835102	LOC_Os01g12240	2.05925	2.41202	4.53627	4.14307	0.2
10	osa-miR1847.2*	0	0	0.616593	31.7339	LOC_Os01g36640	5.0213	4.82665	6.96297	3.72425	-0.316228
11	osa-miR1849	6.07415	6.29942	5.54933	26.7233	LOC_Os04g36810	10.3149	10.4276	10.049	10.4262	0.8
12	osa-miR1849.2	1.34981	0.699936	2.77467	130.276	LOC_Os04g36810	10.3149	10.4276	10.049	10.4262	-0.4
13	osa-miR1856	2.02472	16.0985	2.46637	29.2286	LOC_Os11g18366	6.73355	2.84701	4.53858	5.4866	-0.4
14	osa-miR1857-3p	2.69962	2.09981	0.308296	24.2179	LOC_Os11g05850	11.2027	10.9567	10.9856	11.5925	0.8
15	osa-miR1857-5p	0.674906	0.699936	0.308296	11.6914	LOC_Os11g05850	11.2027	10.9567	10.9856	11.5925	0.4
16	osa-miR1857.2	1.34981	1.39987	3.69956	0.835102	LOC_Os11g05850	11.2027	10.9567	10.9856	11.5925	-0.8
17	osa-miR1860-3p	4.72434	16.7985	0	25.053	LOC_Os01g02720	10.3191	10.4834	10.1609	10.5753	1
18	osa-miR1860-5p	1.34981	8.39923	0	0.835102	LOC_Os01g02720	10.3191	10.4834	10.1609	10.5753	0.4
19	osa-miR1862a	17.5476	65.794	0	27.5584	LOC_Os01g46070	12.8259	11.9017	12.6514	12.5462	-0.8
20	osa-miR1862c	17.5476	65.794	0	27.5584	LOC_Os10g30860	9.04706	8.88743	10.4196	8.91182	-1
21	osa-miR1862d	45.2187	130.888	97.4216	460.141	LOC_Os10g08930	14.0412	13.8432	14.6251	13.9881	-0.6
22	osa-miR1862e	27.6711	51.7953	83.24	125.265	LOC_Os11g05562	12.1762	11.8508	12.1092	12.0635	-0.4
23	osa-miR1862e.2	4.72434	13.2988	49.944	140.297	LOC_Os11g05562	12.1762	11.8508	12.1092	12.0635	-0.4
24	osa-miR1862e.3	0	2.79974	1.54148	60.9624	LOC_Os11g05562	12.1762	11.8508	12.1092	12.0635	-0.8
25	osa-miR1862e.4	3.37453	20.9981	57.3431	11.6914	LOC_Os11g05562	12.1762	11.8508	12.1092	12.0635	-0.4
26	osa-miR1863b	5.39925	9.7991	38.2287	0.835102	LOC_Os12g09290	9.3043	9.64745	10.2089	9.12063	1
27	osa-miR1863c	5.39925	16.7985	6.78252	12.5265	LOC_Os12g09290	9.3043	9.64745	10.2089	9.12063	0
28	osa-miR1864	9.44868	18.8983	1.84978	0.835102	LOC_Os02g25580	11.8488	12.2916	11.9786	11.891	0.4
29	osa-miR1867	24.2966	58.7946	12.6401	442.604	LOC_Os03g53190	13.1317	13.3872	12.5911	12.808	0.4
30	osa-miR1868	26.3213	60.8944	36.0707	0	LOC_Os04g32710	13.8596	13.4788	14.5541	14.1733	-0.4
31	osa-miR1868.2	1.34981	4.89955	0.924889	1033.86	LOC_Os04g32710	13.8596	13.4788	14.5541	14.1733	-0.4
32	osa-miR1868.3	1.34981	4.89955	30.5213	205.435	LOC_Os04g32710	13.8596	13.4788	14.5541	14.1733	0.6
33	osa-miR1870	165.352	233.079	416.817	7.51591	LOC_Os06g36160	13.0025	12.7539	14.1132	12.2373	0.8
34	osa-miR1870.2	4.04944	13.9987	270.684	77.6645	LOC_Os06g36160	13.0025	12.7539	14.1132	12.2373	0.2
35	osa-miR1870.3	1.34981	8.39923	108.52	23.3828	LOC_Os06g36160	13.0025	12.7539	14.1132	12.2373	0.2
36	osa-miR1871	4.04944	6.29942	1.54148	157.834	LOC_Os06g22850	4.60693	4.50167	4.05117	4.8772	0.8
37	osa-miR1871.2	0	3.49968	18.4978	80.1698	LOC_Os06g22850	4.60693	4.50167	4.05117	4.8772	0.2
38	osa-miR1873	4.72434	21.698	4.31615	22.5477	LOC_Os07g22640	11.5856	11.3355	11.5758	11.9302	0.4
39	osa-miR1873.2	6.07415	16.7985	1.23319	101.047	LOC_Os07g22640	11.5856	11.3355	11.5758	11.9302	0.4
40	osa-miR1876	1.34981	7.6993	24.0471	81.84	LOC_Os10g08930	14.0412	13.8432	14.6251	13.9881	0
41	osa-miR1879	6.07415	23.7978	8.6323	43.4253	LOC_Os10g10244	9.66216	8.73555	9.07825	9.39473	-0.4
42	osa-miR1880	3.37453	9.09917	0.616593	1.6702	LOC_Os11g24484	8.44712	4.21903	10.0671	7.39177	-0.8
43	osa-miR1883a	2.69962	13.2988	0	10.0212	LOC_Os11g23880	8.74715	8.76305	8.50777	8.1773	0.4
44	osa-miR1883a.2	0.674906	0.699936	2.15807	0	LOC_Os11g23880	8.74715	8.76305	8.50777	8.1773	0.4
45	osa-miR1883a.3	0.674906	1.39987	0	13.3616	LOC_Os11g23880	8.74715	8.76305	8.50777	8.1773	-0.2
46	osa-miR1883a.4	0	0	0.616593	30.8988	LOC_Os11g23880	8.74715	8.76305	8.50777	8.1773	-0.948683
47	osa-miR1884a	1.34981	6.99936	5.54933	5.01061	LOC_Os02g18660	10.7441	10.561	11.5215	10.067	0
48	osa-miR1884b	3.37453	11.8989	5.54933	508.577	LOC_Os10g08930	14.0412	13.8432	14.6251	13.9881	-0.6
49	osa-miR2862.2	2.02472	6.29942	5.85763	3.34041	LOC_Os01g46970	8.78665	6.89285	8.96487	10.0187	-0.4
50	osa-miR2863a.2	0	0	1.23319	2.5053	LOC_Os03g47760	8.91599	7.70899	9.29878	8.27997	0.210819
51	osa-miR2863a.3	0.674906	0.699936	0	1.6702	LOC_Os03g47760	8.91599	7.70899	9.29878	8.27997	-0.8
52	osa-miR2864.2	0	0.699936	9.24889	44.2604	LOC_Os12g41430	6.22501	7.94837	6.39641	5.84974	-0.4
53	osa-miR2869	0	0	0.924889	51.7763	LOC_Os05g46460	12.9877	12.0475	12.3017	12.4551	0.105409
54	osa-miR2869.2	2.02472	4.89955	27.7467	10.0212	LOC_Os05g46460	12.9877	12.0475	12.3017	12.4551	-0.4
55	osa-miR2870	0	0	2.46637	7.51591	LOC_Os01g47540	10.2043	10.5913	9.41967	11.0553	0.316228
56	osa-miR2875.2	0	0	0.308296	28.3935	LOC_Os08g42850	8.0414	11.1508	7.39387	6.6503	-0.948683
57	osa-miR2875.3	0.674906	0	6.78252	12.5265	LOC_Os08g42850	8.0414	11.1508	7.39387	6.6503	-1
58	osa-miR2878.2	0	3.49968	4.62444	134.451	LOC_Os08g41460	11.12	12.8478	10.5854	10.0715	-0.8
59	osa-miR2878.3	0	0	0.924889	72.6538	LOC_Os08g41460	11.12	12.8478	10.5854	10.0715	-0.948683
60	osa-miR2878-3p	0	0	0.924889	45.9306	LOC_Os08g41460	11.12	12.8478	10.5854	10.0715	-0.948683
61	osa-miR2878-5p	0.674906	2.09981	0.308296	300.637	LOC_Os08g41460	11.12	12.8478	10.5854	10.0715	-0.2
62	osa-miR2879	0	0	0.308296	8.35102	LOC_Os02g31960	7.60851	8.85816	8.70082	7.46092	-0.632456
63	osa-miR2905	0.674906	0	5.24104	18.3722	LOC_Os03g23950	12.1573	12.6957	12.5806	11.8308	-0.8
64	osa-miR437	0	0	2.15807	696.475	LOC_Os02g28830	11.5986	11.3559	12.1727	11.5799	0.210819
65	osa-miR440	0	1.39987	3.08296	38.4147	LOC_Os11g16540	8.65207	10	9.55117	8.04113	-0.4
66	osa-miR440.2	0	0.699936	3.08296	5.84571	LOC_Os11g16540	8.65207	10	9.55117	8.04113	-0.4
67	osa-miR812j	45.8936	174.984	12.0236	100.212	LOC_Os08g31940	9.1213	8.5526	10.071	9.75667	-0.8
68	miR557	0	0	0.616593	4.17551	LOC_Os02g18660	10.7441	10.561	11.5215	10.067	-0.316228
69	miR1188	3.37453	10.499	158.464	50.1061	LOC_Os03g52239	4.78837	3.5917	4.35588	3.31661	-0.4
70	miR1414	14.173	22.398	283.016	21.7126	LOC_Os04g30910	10.5365	11.1503	11.8507	10.7396	1
71	miR2173.1	0	2.09981	5.24104	0	LOC_Os06g36160	13.0025	12.7539	14.1132	12.2373	0.632456
72	miR2173.2	0.674906	0	0.924889	1.6702	LOC_Os06g36160	13.0025	12.7539	14.1132	12.2373	-0.2
73	miR2173.3	2.69962	2.79974	0.924889	0.835102	LOC_Os06g36160	13.0025	12.7539	14.1132	12.2373	0.2
74	miR2749	1.34981	0.699936	18.4978	0	LOC_Os08g22149	10.0603	12.0838	10.3622	9.05277	0.4
75	miR2944.2	1.34981	2.09981	0	0	LOC_Os09g07820	9.42569	9.69107	10.0208	9.4107	0.105409
76	miR2944.3	0	1.39987	3.39126	0	LOC_Os09g07820	9.42569	9.69107	10.0208	9.4107	0.948683
77	miR1181	4.04944	3.49968	40.0785	0.835102	LOC_Os03g51270	8.24935	8.17384	8.40975	8.13813	1
78	miR1004.1	0	0	0.924889	35.9094	LOC_Os03g27290	12.4741	11.9052	12.7733	12.1182	0.210819
79	miR1004.2	0	0	5.24104	9.18612	LOC_Os03g27290	12.4741	11.9052	12.7733	12.1182	0.210819
80	miR1234.2	0	13.2988	16.648	2.5053	LOC_Os03g61220	11.6278	13.9347	11.4653	10.3703	0
81	miR2061.1	2.02472	3.49968	1.84978	3.34041	LOC_Os06g19470	10.3061	10.1742	10.1483	10.4034	0.4
82	miR2061.3	4.72434	4.89955	4.00785	15.0318	LOC_Os06g19470	10.3061	10.1742	10.1483	10.4034	0.8
83	miR2061.4	2.02472	4.89955	0.924889	0	LOC_Os06g19470	10.3061	10.1742	10.1483	10.4034	-0.4
84	miR2175.1	0	0.699936	8.0157	8.35102	LOC_Os06g36160	13.0025	12.7539	14.1132	12.2373	-0.4
85	miR2175.1*	0	0	1.54148	7.51591	LOC_Os06g36160	13.0025	12.7539	14.1132	12.2373	-0.316228
86	miR2175.2	2.02472	9.09917	3.39126	0.835102	LOC_Os06g36160	13.0025	12.7539	14.1132	12.2373	0.4
87	miR2175.3	1.34981	0.699936	5.54933	5.84571	LOC_Os06g36160	13.0025	12.7539	14.1132	12.2373	-0.2
88	miR2687.1	8.77378	30.0972	0	2.5053	LOC_Os08g12680	10.0894	10.2636	10.3093	10.163	-0.4
89	miR2687.2	2.02472	6.29942	0	0.835102	LOC_Os08g12680	10.0894	10.2636	10.3093	10.163	-0.4
90	miR2703.1	0	0	0.616593	72.6538	LOC_Os08g15204	11.5019	11.8555	12.105	11.5895	0.210819
91	miR2703.2	0	0	0.308296	38.4147	LOC_Os08g15204	11.5019	11.8555	12.105	11.5895	0.210819
92	miR2703.3	0	0.699936	0	2.5053	LOC_Os08g15204	11.5019	11.8555	12.105	11.5895	-0.105409
93	miR913.1§	1.34981	0.699936	0.924889	0	LOC_Os03g13614	9.69823	10.3204	10.1299	9.75003	-0.4
94	miR913.2§	1.34981	2.09981	2.15807	0	LOC_Os03g13614	9.69823	10.3204	10.1299	9.75003	0.6
95	miR913.3	2.69962	15.3986	27.1301	0.835102	LOC_Os03g13614	9.69823	10.3204	10.1299	9.75003	0.6
a: DAF1.5: 1-5 day after fertilization for small RNAs sequencing
b: DAF6.10: 6-10 day after fertilization for small RNAs sequencing
c: FL: flag leaf for small RNAs sequencing
d: W4: 4 week seedling shoots for small RNAs sequencing
e: DAP0.4: 0-4 day after pollination for host gene microarray
f: DAP5.10: 5-10 day after pollination for host gene microarray
g: G_FL: flag leaf for host gene microarray
h: G_W4: 4 week seedling shoots for host gene microarray
i: COR: Spearman correlation cofficient between miRNA and host gene.
