# Supplementary material for: Genome-Wide Analysis Reveals Diversity of Rice Intronic miRNAs in Sequence Structure, Biogenesis and Function
Source: PLoS One. 2013 May 22;8(5):e63938. doi: 10.1371/journal.pone.0063938 (PMC3661559; doi:10.1371/journal.pone.0063938)
Supplement: Table S12 — Predicted targets of in-miRNAs at DNA level. (XLS) [file pone.0063938.s017.xls]

## Sheet: Sheet1
Table S12. Predicted Targets of in-miRNAs at DNA level.
miRNA		Target
Name	Sequence	Site	Start	End	Chromosome	Score	Mismatch	Wobble(G:U)	Insertion	Deletion	Strand	Locus	IsTranscriptionFactor	Gene Description	IsHostGene
miR1181	AAACUUUCCUGGUCGCGUCGG	CCGACGCGACCAGGAAAGTTT	29326268	29326288	3	0	0	0	0	0	c	LOC_Os03g51270		OsFBX108 - F-box domain containing protein, expressed	miR1181_host
miR1188	UGGAUGUGACAUACUCUAGUA	TATTAGAGTATGTCACATCCG	14697435	14697455	10	0.5	0	1	0	0	c	LOC_Os10g28380		MTN26L3 - MtN26 family protein precursor, putative	-
miR1188	UGGAUGUGACAUACUCUAGUA	TACTAGAATATGTCACATCCA	8012179	8012199	4	1	1	0	0	0	w	LOC_Os04g14304		OsWAK30/31 - OsWAK receptor-like protein OsWAK-RLP, expressed	-
miR1188	UGGAUGUGACAUACUCUAGUA	TACTAGAATATGTCACATCCA	1805618	1805638	12	1	1	0	0	0	w	LOC_Os12g04260		astaxanthin synthase KC28, putative	-
miR1188	UGGAUGUGACAUACUCUAGUA	TACTAGAATATGTCACATCCA	746152	746172	12	1	1	0	0	0	w	LOC_Os12g02330		LTPL13 - Protease inhibitor/seed storage/LTP family protein precursor, expressed	-
miR1188	UGGAUGUGACAUACUCUAGUA	TACTAGAATATGTCACATCCA	18930055	18930075	1	1	1	0	0	0	w	LOC_Os01g34330		BAH domain containing protein, expressed	-
miR1188	UGGAUGUGACAUACUCUAGUA	TACTAGAATATGTCACATCCG	4140048	4140068	3	1	1	0	0	0	c	LOC_Os03g08110		hydrolase protein, putative, expressed	-
miR1188	UGGAUGUGACAUACUCUAGUA	TACTAGAATATGTCACATCCA	715440	715460	11	1	1	0	0	0	w	LOC_Os11g02400		LTPL8 - Protease inhibitor/seed storage/LTP family protein precursor, expressed	-
miR1188	UGGAUGUGACAUACUCUAGUA	TACTAGAATATGTCACATCCG	8887487	8887507	3	1	1	0	0	0	w	LOC_Os03g16110		Ser/Thr protein phosphatase family protein, putative, expressed	-
miR1188	UGGAUGUGACAUACUCUAGUA	TACTAGAATATGTCACATCTA	10950976	10950996	3	1.5	1	1	0	0	c	LOC_Os03g19480	SET	SET domain containing protein, expressed	-
miR1188	UGGAUGUGACAUACUCUAGUA	TACTAGAATATGTTACATCCG	26475577	26475597	5	1.5	1	1	0	0	c	LOC_Os05g45820		heavy metal-associated domain containing protein, expressed	-
miR1188	UGGAUGUGACAUACUCUAGUA	TACTAGACTATGTTACATCCA	22450602	22450622	9	1.5	1	1	0	0	c	LOC_Os09g39110		vignain precursor, putative, expressed	-
miR1188	UGGAUGUGACAUACUCUAGUA	TACTAGAATATGTCATATCTA	25301853	25301873	1	2	1	2	0	0	c	LOC_Os01g44140		expressed protein	-
miR1188	UGGAUGUGACAUACUCUAGUA	TACTAGA TATGTCACATCCA	25191006	25191025	12	2	0	0	0	1	c	LOC_Os12g40730	bHLH	helix-loop-helix DNA-binding domain containing protein, expressed	-
miR1188	UGGAUGUGACAUACUCUAGUA	TACTAGAATATGTCAAATCCA	29782705	29782725	1	2	2	0	0	0	c	LOC_Os01g51800		expressed protein	-
miR1188	UGGAUGUGACAUACUCUAGUA	TACTAGAATATGTTACATCTG	33662318	33662338	1	2	1	2	0	0	w	LOC_Os01g58240		OsSub6 - Putative Subtilisin homologue, expressed	-
miR1188	UGGAUGUGACAUACUCUAGUA	TACTAGAATATGTCATATTCG	9898546	9898566	1	2	1	2	0	0	c	LOC_Os01g17214		major facilitator superfamily antiporter, putative, expressed	-
miR1188	UGGAUGUGACAUACUCUAGUA	TACTAGATTATGTCATATCTA	15242404	15242424	4	2	1	2	0	0	w	LOC_Os04g26150		retrotransposon protein, putative, unclassified	-
miR1188	UGGAUGUGACAUACUCUAGUA	TACTAGAATATGTCCCATCCC	25971277	25971297	4	2	2	0	0	0	w	LOC_Os04g44180		conserved hypothetical protein	-
miR1188	UGGAUGUGACAUACUCUAGUA	TACTAGAATATGTCACATCGA	19423331	19423351	4	2	2	0	0	0	w	LOC_Os04g32540		OsSCP24 - Putative Serine Carboxypeptidase homologue, expressed	-
miR1188	UGGAUGUGACAUACUCUAGUA	TACTAGAATATGTCAGATCCA	1539727	1539747	6	2	2	0	0	0	w	LOC_Os06g03830		retinol dehydrogenase, putative, expressed	-
miR1188	UGGAUGUGACAUACUCUAGUA	TACTAGAATATGTCACACCCT	537744	537764	3	2	2	0	0	0	w	LOC_Os03g01880		possible lysine decarboxylase domain containing protein, expressed	-
miR1188	UGGAUGUGACAUACUCUAGUA	TACTAGAATATGTTACATCTA	6452832	6452852	9	2	1	2	0	0	w	LOC_Os09g11560		hypothetical protein	-
miR1188	UGGAUGUGACAUACUCUAGUA	TACTAGAATATATCACATCTC	22450900	22450920	9	2.5	2	1	0	0	c	LOC_Os09g39110		vignain precursor, putative, expressed	-
miR1188	UGGAUGUGACAUACUCUAGUA	TACTAGAATATATCGCATCCA	16686845	16686865	10	2.5	2	1	0	0	c	LOC_Os10g31910		pectate lyase precursor, putative, expressed	-
miR1188	UGGAUGUGACAUACUCUAGUA	CATTAGAGTATTTCACATCCT	28911101	28911121	7	2.5	2	1	0	0	w	LOC_Os07g48370		glycosyl transferase, family 8, putative, expressed	-
miR1188	UGGAUGUGACAUACUCUAGUA	TACTAGATTATATCACATCTA	33139563	33139583	1	2.5	2	1	0	0	c	LOC_Os01g57350		diacylglycerol kinase, putative, expressed	-
miR1188	UGGAUGUGACAUACUCUAGUA	TACTAGAATATATCGCATCCA	21041666	21041686	5	2.5	2	1	0	0	w	LOC_Os05g35510		hypothetical protein	-
miR1188	UGGAUGUGACAUACUCUAGUA	TACTAAAGTATGTTGCATCTT	22914905	22914925	5	2.5	1	3	0	0	w	LOC_Os05g39180		expressed protein	-
miR1234.1	AUAGUUUGUGGUUCAAGUCGCAGA	TCTGCAACTTGGACCACAAAATAT	37312406	37312429	1	2.5	2	1	0	0	c	LOC_Os01g64262		hydrolase, alpha/beta fold family, putative, expressed	-
miR1234.2	UAACUGCAUAUAUUUUGGUAU	ATATCAAAATATATGTAGTTA	2927931	2927951	10	1	0	2	0	0	c	LOC_Os10g05800		F-box protein family, AtFBL4, putative, expressed	-
miR1234.2	UAACUGCAUAUAUUUUGGUAU	ATACCAAAATATAAGAAGTTT	3235321	3235341	4	2	2	0	0	0	w	LOC_Os04g06244		kinase, putative	-
miR1234.2	UAACUGCAUAUAUUUUGGUAU	ATAACAAAATATATGCACTTG	23506319	23506339	6	2	2	0	0	0	w	LOC_Os06g39600	DBP	protein phosphatase 2C, putative, expressed	-
miR1234.2	UAACUGCAUAUAUUUUGGUAU	CTACCAAAATATATGCACTTA	6386485	6386505	2	2	2	0	0	0	w	LOC_Os02g12260		hypothetical protein	-
miR1234.2	UAACUGCAUAUAUUUUGGUAU	ATACCAAAATATATTCTGTTT	30942524	30942544	2	2	2	0	0	0	c	LOC_Os02g50660		transposon protein, putative, CACTA, En/Spm sub-class	-
miR1234.2	UAACUGCAUAUAUUUUGGUAU	CTACCAAAATATATGTACTTA	28028422	28028442	1	2.5	2	1	0	0	c	LOC_Os01g48850		auxin-responsive protein, putative, expressed	-
miR1234.2	UAACUGCAUAUAUUUUGGUAU	CTACCAAAATATATGTACTTA	34778215	34778235	1	2.5	2	1	0	0	c	LOC_Os01g60120		transmembrane protein 56, putative, expressed	-
miR1234.2	UAACUGCAUAUAUUUUGGUAU	ATATCAAAATACATGCTGTTT	28789938	28789958	1	2.5	2	1	0	0	c	LOC_Os01g50100		ABC transporter, ATP-binding protein, putative, expressed	-
miR1234.2	UAACUGCAUAUAUUUUGGUAU	CTACCAAAATATATGTACTTA	29866185	29866205	2	2.5	2	1	0	0	w	LOC_Os02g48810	PHD	PHD-finger family protein, expressed	-
miR1234.2	UAACUGCAUAUAUUUUGGUAU	GTTCCAAAATATATGCATTTC	34903139	34903159	2	2.5	2	1	0	0	c	LOC_Os02g56950		expressed protein	-
miR1234.2	UAACUGCAUAUAUUUUGGUAU	GTTCCAAAATAAATGCAGTTC	27597943	27597963	2	2.5	2	1	0	0	w	LOC_Os02g45390		RING-H2 finger protein, putative, expressed	-
miR1234.2	UAACUGCAUAUAUUUUGGUAU	CTACCAAAATATATGTACTTA	25567842	25567862	2	2.5	2	1	0	0	c	LOC_Os02g42530		expressed protein	-
miR1234.2	UAACUGCAUAUAUUUUGGUAU	CTACCAAAATATATGTACTTA	30914622	30914642	2	2.5	2	1	0	0	c	LOC_Os02g50620		dehydrogenase E1 component domain containing protein, expressed	-
miR1234.2	UAACUGCAUAUAUUUUGGUAU	CTACCAAAATATATGTACTTA	21198082	21198102	1	2.5	2	1	0	0	w	LOC_Os01g37870		PPR repeat domain containing protein, putative, expressed	-
miR1234.2	UAACUGCAUAUAUUUUGGUAU	GTCCCAAAATAAATGCAGTTT	19552664	19552684	12	2.5	2	1	0	0	c	LOC_Os12g32450		expressed protein	-
miR1234.2	UAACUGCAUAUAUUUUGGUAU	CTACCAAAATATATGTACTTA	11418278	11418298	12	2.5	2	1	0	0	w	LOC_Os12g19590		WD domain, G-beta repeat domain containing protein, expressed	-
miR1234.2	UAACUGCAUAUAUUUUGGUAU	CTACCAAAATATATGTATTTA	423584	423604	12	2.5	2	1	0	0	c	LOC_Os12g01710		hypothetical protein	-
miR1234.2	UAACUGCAUAUAUUUUGGUAU	GTACCAAAATATTTGCAATTG	30393902	30393922	1	2.5	2	1	0	0	w	LOC_Os01g52851		expressed protein	-
miR1234.2	UAACUGCAUAUAUUUUGGUAU	CTACCAAAATATATGTACTTG	17597382	17597402	6	2.5	2	1	0	0	c	LOC_Os06g30460		2-oxo acid dehydrogenases acyltransferase domain containing protein, expressed	-
miR1234.2	UAACUGCAUAUAUUUUGGUAU	GTACCAAAATAAGTGTAGTTT	21644323	21644343	9	2.5	1	3	0	0	w	LOC_Os09g37540		uncharacterized protein PA4923, putative, expressed	-
miR1234.2	UAACUGCAUAUAUUUUGGUAU	CTACCAAAATATATGTACTTA	2918149	2918169	9	2.5	2	1	0	0	c	LOC_Os09g06230		serine/threonine-protein kinase 16, putative, expressed	-
miR1234.2	UAACUGCAUAUAUUUUGGUAU	ATCCCAAAATAAGTGCAGTTT	8473957	8473977	8	2.5	2	1	0	0	c	LOC_Os08g14190		flavonol sulfotransferase, putative, expressed	-
miR1234.2	UAACUGCAUAUAUUUUGGUAU	ATACCAAGATATATGGAATTC	13975314	13975334	4	2.5	2	1	0	0	w	LOC_Os04g24390		retrotransposon protein, putative, unclassified	-
miR1234.2	UAACUGCAUAUAUUUUGGUAU	CTACCAAAATATATGTACTTA	167703	167723	3	2.5	2	1	0	0	w	LOC_Os03g01240		CCR4-Not complex component, Not1domain containing protein, expressed	-
miR1234.2	UAACUGCAUAUAUUUUGGUAU	CTACCAAAATATATGTACTTA	20725335	20725355	3	2.5	2	1	0	0	c	LOC_Os03g37411		MATE efflux family protein, putative, expressed	-
miR1234.2	UAACUGCAUAUAUUUUGGUAU	CTACCAAAATATATGTAATTA	10136460	10136480	4	2.5	2	1	0	0	w	LOC_Os04g18380		cytochrome P450, putative, expressed	-
miR1234.2	UAACUGCAUAUAUUUUGGUAU	CTACCAAAATATATGTACTTG	845546	845566	5	2.5	2	1	0	0	w	LOC_Os05g02470		hypothetical protein	-
miR1234.2	UAACUGCAUAUAUUUUGGUAU	GTACCAAAATACATGCATTTT	5249053	5249073	5	2.5	2	1	0	0	w	LOC_Os05g09360		glycine-rich protein, putative, expressed	-
miR1234.2	UAACUGCAUAUAUUUUGGUAU	GTACCAAAATATAAGCATTTC	25293604	25293624	4	2.5	2	1	0	0	c	LOC_Os04g43050		Dicer, putative, expressed	-
miR1234.2	UAACUGCAUAUAUUUUGGUAU	ATACCAAGATATATGGAATTC	9698786	9698806	4	2.5	2	1	0	0	c	LOC_Os04g17720		retrotransposon protein, putative, unclassified	-
miR1234.2	UAACUGCAUAUAUUUUGGUAU	CTACCAAAATATATGTACTTA	6681928	6681948	5	2.5	2	1	0	0	w	LOC_Os05g11770		ulp1 protease family protein, putative, expressed	-
miR1234.3	ACUAAAACAUAUGUAGUUAAGUGC	GCACTTAACTACATATATTTTGGT	2928158	2928181	10	1.5	1	1	0	0	c	LOC_Os10g05800		F-box protein family, AtFBL4, putative, expressed	-
miR1234.3	ACUAAAACAUAUGUAGUUAAGUGC	GCACTTAAGTACATATGTTTTGGT	16236924	16236947	4	1.5	1	1	0	0	c	LOC_Os04g27760		terpene synthase, putative	-
miR1234.3	ACUAAAACAUAUGUAGUUAAGUGC	GCAATTAACTACATATGTTTTTGG	16697846	16697869	12	2	2	0	0	0	w	LOC_Os12g28260		cyclic nucleotide-gated ion channel, putative, expressed	-
miR1234.3	ACUAAAACAUAUGUAGUUAAGUGC	GCACTTAAGTACATATATTTTGGT	32900482	32900505	2	2.5	2	1	0	0	w	LOC_Os02g53740		XI-I, putative, expressed	-
miR1234.3	ACUAAAACAUAUGUAGUUAAGUGC	GCACTTAAATACATATATTTTGGT	7038167	7038190	12	2.5	2	1	0	0	c	LOC_Os12g12770		transposon protein, putative, CACTA, En/Spm sub-class	-
miR1234.3	ACUAAAACAUAUGUAGUUAAGUGC	GCACTTAAGTACATATATTTTGGT	29865955	29865978	2	2.5	2	1	0	0	w	LOC_Os02g48810	PHD	PHD-finger family protein, expressed	-
miR1234.3	ACUAAAACAUAUGUAGUUAAGUGC	GCACTTAAGTACATATATTTTGGT	8010181	8010204	2	2.5	2	1	0	0	w	LOC_Os02g14530		protein kinase domain containing protein, expressed	-
miR1234.3	ACUAAAACAUAUGUAGUUAAGUGC	GCACTTAAGTACATATATTTTGGT	21197863	21197886	1	2.5	2	1	0	0	w	LOC_Os01g37870		PPR repeat domain containing protein, putative, expressed	-
miR1234.3	ACUAAAACAUAUGUAGUUAAGUGC	GCACTTAAGTACATATATTTTGGT	24472796	24472819	11	2.5	2	1	0	0	c	LOC_Os11g41570		OsFBX428 - F-box domain containing protein	-
miR1234.3	ACUAAAACAUAUGUAGUUAAGUGC	GCACTTAAGTACATATATTTTGGT	29359	29382	1	2.5	2	1	0	0	w	LOC_Os01g01070		expressed protein	-
miR1234.3	ACUAAAACAUAUGUAGUUAAGUGC	GCACTTAAGTACATATATTTTGGT	30914847	30914870	2	2.5	2	1	0	0	c	LOC_Os02g50620		dehydrogenase E1 component domain containing protein, expressed	-
miR1234.3	ACUAAAACAUAUGUAGUUAAGUGC	GCACTTAAGTACATATATTTTGGT	32121683	32121706	2	2.5	2	1	0	0	c	LOC_Os02g52510	SNF2	SNF2 family N-terminal domain containing protein, expressed	-
miR1234.3	ACUAAAACAUAUGUAGUUAAGUGC	GCACTTAAGTACATATATTTTGGT	25568067	25568090	2	2.5	2	1	0	0	c	LOC_Os02g42530		expressed protein	-
miR1234.3	ACUAAAACAUAUGUAGUUAAGUGC	GCACTTAAGTACATATATTTTGGT	167484	167507	3	2.5	2	1	0	0	w	LOC_Os03g01240		CCR4-Not complex component, Not1domain containing protein, expressed	-
miR1234.3	ACUAAAACAUAUGUAGUUAAGUGC	GCACTTAAGTACATATATTTTGGT	26717301	26717324	4	2.5	2	1	0	0	w	LOC_Os04g45460		cysteine-rich repeat secretory protein precursor, putative, expressed	-
miR1234.4	UGUAGUUAAGUGCCAGGUGUC	GACACCTGGCACTTAAGTACA	30914858	30914878	2	1	1	0	0	0	c	LOC_Os02g50620		dehydrogenase E1 component domain containing protein, expressed	-
miR1234.4	UGUAGUUAAGUGCCAGGUGUC	GACACTTGGCACTTAAGTACA	26717293	26717313	4	1.5	1	1	0	0	w	LOC_Os04g45460		cysteine-rich repeat secretory protein precursor, putative, expressed	-
miR1234.4	UGUAGUUAAGUGCCAGGUGUC	GACACTTGGCACTTAAGTACA	16236935	16236955	4	1.5	1	1	0	0	c	LOC_Os04g27760		terpene synthase, putative	-
miR1234.4	UGUAGUUAAGUGCCAGGUGUC	GACACTTGGCACTTAAGTACA	21197855	21197875	1	1.5	1	1	0	0	w	LOC_Os01g37870		PPR repeat domain containing protein, putative, expressed	-
miR1234.4	UGUAGUUAAGUGCCAGGUGUC	GACACTTGGCACTTAAGTACA	25568078	25568098	2	1.5	1	1	0	0	c	LOC_Os02g42530		expressed protein	-
miR1234.4	UGUAGUUAAGUGCCAGGUGUC	GACACTTGGCACTTAAGTACA	37312697	37312717	1	1.5	1	1	0	0	c	LOC_Os01g64262		hydrolase, alpha/beta fold family, putative, expressed	-
miR1234.4	UGUAGUUAAGUGCCAGGUGUC	GACACTTGGCACTTAAGTACA	32121694	32121714	2	1.5	1	1	0	0	c	LOC_Os02g52510	SNF2	SNF2 family N-terminal domain containing protein, expressed	-
miR1234.4	UGUAGUUAAGUGCCAGGUGUC	GACACTTGGCACTTAAGTACA	8010173	8010193	2	1.5	1	1	0	0	w	LOC_Os02g14530		protein kinase domain containing protein, expressed	-
miR1234.4	UGUAGUUAAGUGCCAGGUGUC	GACACTTGGCACTTAAGTACA	29865947	29865967	2	1.5	1	1	0	0	w	LOC_Os02g48810	PHD	PHD-finger family protein, expressed	-
miR1234.4	UGUAGUUAAGUGCCAGGUGUC	GACACTTGGCACTTAAGTACA	24472807	24472827	11	1.5	1	1	0	0	c	LOC_Os11g41570		OsFBX428 - F-box domain containing protein	-
miR1234.4	UGUAGUUAAGUGCCAGGUGUC	GACACTTGGCACTTGAGTACA	34778454	34778474	1	2	1	2	0	0	c	LOC_Os01g60120		transmembrane protein 56, putative, expressed	-
miR1234.4	UGUAGUUAAGUGCCAGGUGUC	GACACTTGGCATTTAAGTACA	6681692	6681712	5	2	1	2	0	0	w	LOC_Os05g11770		ulp1 protease family protein, putative, expressed	-
miR1234.4	UGUAGUUAAGUGCCAGGUGUC	GACACTTGGCATTTAAGTACA	27973491	27973511	2	2	1	2	0	0	c	LOC_Os02g45910		tRNA-splicing endonuclease positive effector-related, putative	-
miR1234.4	UGUAGUUAAGUGCCAGGUGUC	AACACTTGGCACTTAACTGCA	34759697	34759717	3	2	1	2	0	0	w	LOC_Os03g61220		DEAD-box ATP-dependent RNA helicase 3, putative, expressed	miR1234.4_host
miR1234.4	UGUAGUUAAGUGCCAGGUGUC	GACACTTGGCACTTGAGTATA	11418042	11418062	12	2.5	1	3	0	0	w	LOC_Os12g19590		WD domain, G-beta repeat domain containing protein, expressed	-
miR1234.4	UGUAGUUAAGUGCCAGGUGUC	GACACTTGGCACTTAAGAACA	423820	423840	12	2.5	2	1	0	0	c	LOC_Os12g01710		hypothetical protein	-
miR1414	AGCUUCUGACAGCUGCAGUUUCUC	GAGAAGCTGCAGCTGTCAGAAGCT	18298877	18298900	4	0.5	0	1	0	0	w	LOC_Os04g30910		SAM domain family protein, expressed	miR1414_host
miR1414	AGCUUCUGACAGCUGCAGUUUCUC	GAGAAGCTGCAGCTGCTAGAAGCT	18187586	18187609	3	2	1	2	0	0	c	LOC_Os03g31800		hypothetical protein	-
miR1414	AGCUUCUGACAGCUGCAGUUUCUC	GAGAAGCTGCAGCTGCTAGAAGCT	34913236	34913259	2	2	1	2	0	0	w	LOC_Os02g56990		ribosomal protein L37, putative, expressed	-
miR1414	AGCUUCUGACAGCUGCAGUUUCUC	GAGAAGCTGCAGCTGCTAGAAGCT	23912609	23912632	5	2	1	2	0	0	w	LOC_Os05g40880		hypothetical protein	-
miR1414	AGCUUCUGACAGCUGCAGUUUCUC	GAGAAGCTGCAGCTGCTAGAAGCT	3453821	3453844	7	2	1	2	0	0	w	LOC_Os07g07010		glucosyltransferase, putative, expressed	-
miR1414	AGCUUCUGACAGCUGCAGUUUCUC	TAGAAACTGCAGTCGTCAGAAGCT	16153156	16153179	9	2.5	2	1	0	0	w	LOC_Os09g26620		auxin-repressed protein, putative, expressed	-
miR1414	AGCUUCUGACAGCUGCAGUUUCUC	AAGAAACTGCAGCAGTTAGAAGCT	8543462	8543485	7	2.5	2	1	0	0	c	LOC_Os07g14930		hypothetical protein	-
miR2061.1	GAGGACAGGUGGGAUGGGAUGAUC	GATCATCCTATCCCACCTATCCTC	11091101	11091124	6	1.5	1	1	0	0	w	LOC_Os06g19470		WW domain containing protein, expressed	miR2061.1_host
miR2061.1	GAGGACAGGUGGGAUGGGAUGAUC	AATCATCCCATCTCACCTGTCCCC	11091395	11091418	6	2.5	2	1	0	0	w	LOC_Os06g19470		WW domain containing protein, expressed	miR2061.1_host
miR2061.2	AAACCAAACACCUUGAAAAAUGGG	CCCATTTTTCAGGGTGTTTGGTTT	11090729	11090752	6	0.5	0	1	0	0	w	LOC_Os06g19470		WW domain containing protein, expressed	miR2061.2_host
miR2061.2	AAACCAAACACCUUGAAAAAUGGG	CCCATTTTTCAGGATGTTTGGTTT	5651551	5651574	10	1.5	1	1	0	0	w	LOC_Os10g10244		alanyl-tRNA synthetase, putative, expressed	-
miR2061.3	UGUUUGGUUUGAGGACAGGUGGGA	TCCCACCTATCCTCAAACCAAACA	11091111	11091134	6	1	1	0	0	0	w	LOC_Os06g19470		WW domain containing protein, expressed	miR2061.3_host
miR2061.3	UGUUUGGUUUGAGGACAGGUGGGA	TCCCACTTGTCCCCAAACCAAACA	27104990	27105013	1	1.5	1	1	0	0	c	LOC_Os01g47430		protein of unknown function DUF1296 domain containing protein, expressed	-
miR2061.3	UGUUUGGUUUGAGGACAGGUGGGA	TCTCACCTGTCCCCAAACCAAACA	11091405	11091428	6	1.5	1	1	0	0	w	LOC_Os06g19470		WW domain containing protein, expressed	miR2061.3_host
miR2061.3	UGUUUGGUUUGAGGACAGGUGGGA	TCCCACCTGTCCCAAAACCAAACA	11080561	11080584	12	2	2	0	0	0	c	LOC_Os12g19090		metalloprotease ATP23, putative, expressed	-
miR2061.4	AGGGUGUUUGGUUUGAGGACAGGU	ACCTGTCCCCAAACCAAACACCCT	11091409	11091432	6	1	1	0	0	0	w	LOC_Os06g19470		WW domain containing protein, expressed	miR2061.4_host
miR2061.4	AGGGUGUUUGGUUUGAGGACAGGU	ACCTATCCTCAAACCAAACACCTT	11091115	11091138	6	1.5	1	1	0	0	w	LOC_Os06g19470		WW domain containing protein, expressed	miR2061.4_host
miR2173.1	UAGAGACAAUAAGAGAUCGGG	CCCGGTCTCTTATTGTCCCTA	22932706	22932726	3	1.5	1	1	0	0	w	LOC_Os03g41229		expressed protein	-
miR2173.1	UAGAGACAAUAAGAGAUCGGG	GCCGATCTATTGTTGTCTCTA	21576355	21576375	12	2.5	2	1	0	0	w	LOC_Os12g35540		hypothetical protein	-
miR2173.1	UAGAGACAAUAAGAGAUCGGG	CCCGGTCTCTTACTATCTCTA	29612887	29612907	1	2.5	2	1	0	0	w	LOC_Os01g51550		peroxidase family protein	-
miR2173.1	UAGAGACAAUAAGAGAUCGGG	CCCGGTCTCTTATTATCCCTA	2750327	2750347	6	2.5	2	1	0	0	c	LOC_Os06g05990		zinc finger family protein, putative, expressed	-
miR2173.2	UAUGAUAGAGACAAUAAGAGA	TCTCTTATTGTCCCTATCATG	22932711	22932731	3	1	1	0	0	0	w	LOC_Os03g41229		expressed protein	-
miR2173.2	UAUGAUAGAGACAAUAAGAGA	TCTATTATTGTTTCTATCATA	20559169	20559189	2	1.5	1	1	0	0	w	LOC_Os02g34370		expressed protein	-
miR2173.2	UAUGAUAGAGACAAUAAGAGA	CCTCTTATTGTCCCTATCATG	6569728	6569748	2	2	2	0	0	0	w	LOC_Os02g12570		pre-mRNA cleavage complex II protein Clp1, putative, expressed	-
miR2173.2	UAUGAUAGAGACAAUAAGAGA	TCTCTCATTGTATCTATCATA	22932766	22932786	3	2	2	0	0	0	w	LOC_Os03g41229		expressed protein	-
miR2173.2	UAUGAUAGAGACAAUAAGAGA	TCTCTCATTGTATCTATCATA	6569783	6569803	2	2	2	0	0	0	w	LOC_Os02g12570		pre-mRNA cleavage complex II protein Clp1, putative, expressed	-
miR2173.2	UAUGAUAGAGACAAUAAGAGA	TCTCTCATTGTATCTATCATG	20559224	20559244	2	2	2	0	0	0	w	LOC_Os02g34370		expressed protein	-
miR2173.2	UAUGAUAGAGACAAUAAGAGA	TCTCTTATTGTTTGTGTCATT	22830962	22830982	11	2	1	2	0	0	w	LOC_Os11g39140		thioredoxin domain-containing protein 9, putative, expressed	-
miR2173.2	UAUGAUAGAGACAAUAAGAGA	TCTCTCATTGTATCTATCATA	21163135	21163155	6	2	2	0	0	0	w	LOC_Os06g36160		40S ribosomal protein S24, putative, expressed	miR2173.2_host
miR2173.2	UAUGAUAGAGACAAUAAGAGA	TCTCTCATTGTATCTATCATA	3336090	3336110	1	2	2	0	0	0	w	LOC_Os01g07100		expressed protein	-
miR2173.2	UAUGAUAGAGACAAUAAGAGA	TCTCTTATTGTTGTTATTATT	27017546	27017566	1	2.5	1	3	0	0	c	LOC_Os01g47280		expressed protein	-
miR2173.2	UAUGAUAGAGACAAUAAGAGA	TTTCTTATTGTCTATATCAGG	8360727	8360747	2	2.5	2	1	0	0	w	LOC_Os02g14980		calcium-binding EF hand family protein, putative, expressed	-
miR2173.2	UAUGAUAGAGACAAUAAGAGA	TCTCTTTTTGTCTCTATTTTG	30780599	30780619	2	2.5	2	1	0	0	w	LOC_Os02g50410		hypothetical protein	-
miR2173.2	UAUGAUAGAGACAAUAAGAGA	TCTCTTCTTGTTTCTCTCATG	6054553	6054573	7	2.5	2	1	0	0	w	LOC_Os07g11010	FHA	protein Kinase-associated protein phosphatase, putative, expressed	-
miR2173.2	UAUGAUAGAGACAAUAAGAGA	TCTCTTATTGTTTCTATTGGA	8589535	8589555	9	2.5	1	3	0	0	c	LOC_Os09g14520		integral membrane protein, putative, expressed	-
miR2173.2	UAUGAUAGAGACAAUAAGAGA	TCTCTTCTTGTTTTTGTCATC	35707228	35707248	2	2.5	1	3	0	0	c	LOC_Os02g58400		hypothetical protein	-
miR2173.3	UGAUAGAGACAAUAAGAGAUCGGG	CCCGGTCTCTTATTGTCCCTATCA	22932706	22932729	3	1.5	1	1	0	0	w	LOC_Os03g41229		expressed protein	-
miR2173.3	UGAUAGAGACAAUAAGAGAUCGGG	CCCGGTCTCTTATTATCCCTATCA	2750324	2750347	6	2.5	2	1	0	0	c	LOC_Os06g05990		zinc finger family protein, putative, expressed	-
miR2173.3	UGAUAGAGACAAUAAGAGAUCGGG	CCCGGTCTCTTACTATCTCTATCA	29612887	29612910	1	2.5	2	1	0	0	w	LOC_Os01g51550		peroxidase family protein	-
miR2175.1	AAAGUCAAAACGGCUUAUAAUUUG	CAAATTATAAGTCGTTTTGATTTT	15367199	15367222	9	1	0	2	0	0	w	LOC_Os09g25600	AP2-EREBP	AP2 domain containing protein, expressed	-
miR2175.1	AAAGUCAAAACGGCUUAUAAUUUG	CATATTATAAGTCGTTTTGACTTT	24175928	24175951	6	1.5	1	1	0	0	w	LOC_Os06g40550		ABC-2 type transporter domain containing protein, expressed	-
miR2175.1	AAAGUCAAAACGGCUUAUAAUUUG	CATATTATAAGTCGTTTTGACTTT	9058279	9058302	1	1.5	1	1	0	0	c	LOC_Os01g16080		expressed protein	-
miR2175.1	AAAGUCAAAACGGCUUAUAAUUUG	CATATTATAAGTCGTTTTGACTTT	39912954	39912977	1	1.5	1	1	0	0	c	LOC_Os01g68710		peptidyl-prolyl cis-trans isomerase, FKBP-type, putative, expressed	-
miR2175.1	AAAGUCAAAACGGCUUAUAAUUUG	CATATTATAAGTCGTTTTGACTTT	29397888	29397911	7	1.5	1	1	0	0	w	LOC_Os07g49110		D-alanine--D-alanine ligase family, putative, expressed	-
miR2175.1	AAAGUCAAAACGGCUUAUAAUUUG	CATATTATAAGTCGTTTTGACTTT	10976055	10976078	6	1.5	1	1	0	0	w	LOC_Os06g19300		cadmium tolerance factor, putative	-
miR2175.1	AAAGUCAAAACGGCUUAUAAUUUG	CATATTATAAGTCGTTTTGACTTT	8900554	8900577	6	1.5	1	1	0	0	w	LOC_Os06g15700		expressed protein	-
miR2175.1	AAAGUCAAAACGGCUUAUAAUUUG	CATATTATAAGCCGTTTTGATTTT	5206718	5206741	3	1.5	1	1	0	0	w	LOC_Os03g10230		expressed protein	-
miR2175.1	AAAGUCAAAACGGCUUAUAAUUUG	CATATTATAAGTCGTTTTGACTTA	19408037	19408060	5	1.5	1	1	0	0	w	LOC_Os05g33200		endo-1,3;1,4-beta-D-glucanase precursor, putative, expressed	-
miR2175.1	AAAGUCAAAACGGCUUAUAAUUUG	CAGATTATAAGTCGTTTTGATTTT	20021525	20021548	2	1.5	0	3	0	0	c	LOC_Os02g33630		WD domain, G-beta repeat domain containing protein	-
miR2175.1	AAAGUCAAAACGGCUUAUAAUUUG	CATATTATAAGTCGTTTTGACTTT	12857453	12857476	3	1.5	1	1	0	0	c	LOC_Os03g22430		OsClp5 - Putative Clp protease homologue, expressed	-
miR2175.1	AAAGUCAAAACGGCUUAUAAUUUG	CATATTATAAGTCGTTTTGACTTT	19618358	19618381	2	1.5	1	1	0	0	c	LOC_Os02g33010		expressed protein	-
miR2175.1	AAAGUCAAAACGGCUUAUAAUUUG	CATATTATAAGTCGTTTTGACTTT	6610838	6610861	2	1.5	1	1	0	0	c	LOC_Os02g12660		protein kinase domain containing protein, putative, expressed	-
miR2175.1	AAAGUCAAAACGGCUUAUAAUUUG	CAAATTATAAGTCGTTTTAACTTT	27240621	27240644	1	1.5	1	1	0	0	c	LOC_Os01g47610		lipase class 3 family protein, putative, expressed	-
miR2175.1	AAAGUCAAAACGGCUUAUAAUUUG	CAAACTATAAGTCGTTTTGACTTT	16287287	16287310	5	1.5	1	1	0	0	c	LOC_Os05g28010		TATA-binding protein-associated factor TAFII55 family protein, putative, expressed	-
miR2175.1	AAAGUCAAAACGGCUUAUAAUUUG	CATATTATAAGTCGTTTTGACTTT	9242707	9242730	2	1.5	1	1	0	0	w	LOC_Os02g16260		xa1, putative	-
miR2175.1	AAAGUCAAAACGGCUUAUAAUUUG	CAGATTATAAGACGTTTTGACTTT	2178401	2178424	12	1.5	1	1	0	0	w	LOC_Os12g05020		jasmonate-induced protein, putative	-
miR2175.1	AAAGUCAAAACGGCUUAUAAUUUG	CAAATTATAAGATGTTTTGACTTT	22558635	22558658	12	1.5	1	1	0	0	w	LOC_Os12g36850		pathogenesis-related Bet v I family protein, putative, expressed	-
miR2175.1	AAAGUCAAAACGGCUUAUAAUUUG	CATATTATAAGTCGTTTTGACTTT	23010152	23010175	12	1.5	1	1	0	0	w	LOC_Os12g37550		PPR repeat domain containing protein, putative, expressed	-
miR2175.1	AAAGUCAAAACGGCUUAUAAUUUG	CATATTATAAGTCGTTTTGACTTT	25893961	25893984	8	1.5	1	1	0	0	c	LOC_Os08g40930		Alpha amylase, catalytic domain containing protein, expressed	-
miR2175.1	AAAGUCAAAACGGCUUAUAAUUUG	CATATTATAAGTCGTTTTGACTTT	22214004	22214027	9	1.5	1	1	0	0	c	LOC_Os09g38620		NADPH reductase, putative, expressed	-
miR2175.1	AAAGUCAAAACGGCUUAUAAUUUG	CATATTATAAGTCGTTTTGACTTT	4220485	4220508	11	1.5	1	1	0	0	w	LOC_Os11g08080	MYB-related	SWIRM domain containing protein, expressed	-
miR2175.1	AAAGUCAAAACGGCUUAUAAUUUG	CATATTATAAGTCGTTTTGACTTT	1924336	1924359	12	1.5	1	1	0	0	c	LOC_Os12g04520		FAD-binding and arabino-lactone oxidase domains containing protein, putative, expressed	-
miR2175.1	AAAGUCAAAACGGCUUAUAAUUUG	CATATTATAAGTCGTTTTGACTTT	14014627	14014650	1	1.5	1	1	0	0	w	LOC_Os01g24880		zinc finger, C3HC4 type domain containing protein, expressed	-
miR2175.1	AAAGUCAAAACGGCUUAUAAUUUG	CATATTATAAGTTGTTTTGACTTT	27814176	27814199	3	2	1	2	0	0	c	LOC_Os03g48830		ribosomal protein-related, putative, expressed	-
miR2175.1	AAAGUCAAAACGGCUUAUAAUUUG	CATATTATAAGCCGCTTTGACTTT	8444922	8444945	1	2	2	0	0	0	c	LOC_Os01g15029		expressed protein	-
miR2175.1	AAAGUCAAAACGGCUUAUAAUUUG	CATATTATAAGACGTTTTGACTTT	8908566	8908589	12	2	2	0	0	0	c	LOC_Os12g15590		heat shock protein DnaJ, putative, expressed	-
miR2175.1	AAAGUCAAAACGGCUUAUAAUUUG	CAAGTTATAAGATGTTTTGACTTT	24609941	24609964	12	2	1	2	0	0	w	LOC_Os12g39870		expressed protein	-
miR2175.1	AAAGUCAAAACGGCUUAUAAUUUG	CAGATTATAAGATGTTTTGACTTT	25811709	25811732	2	2	1	2	0	0	w	LOC_Os02g42920		DTA2, putative, expressed	-
miR2175.1	AAAGUCAAAACGGCUUAUAAUUUG	CAAGTTATAAGATGTTTTGACTTT	17836712	17836735	11	2	1	2	0	0	w	LOC_Os11g31360	NAC	no apical meristem protein, putative	-
miR2175.1	AAAGUCAAAACGGCUUAUAAUUUG	CATATTATAAGTCGTTTTGATTTT	2686946	2686969	7	2	1	2	0	0	w	LOC_Os07g05640		transporter family protein, putative, expressed	-
miR2175.1	AAAGUCAAAACGGCUUAUAAUUUG	CATATTATAAGTTGTTTTGACTTT	11651372	11651395	5	2	1	2	0	0	c	LOC_Os05g19954		tRNA pseudouridine synthase family protein, putative, expressed	-
miR2175.1	AAAGUCAAAACGGCUUAUAAUUUG	CAGATTATAAGATGTTTTGACTTT	22393770	22393793	5	2	1	2	0	0	c	LOC_Os05g38310		ubiquitin family protein, putative	-
miR2175.1	AAAGUCAAAACGGCUUAUAAUUUG	GAAATTATAAGTCGTTTTGATTTT	24801637	24801660	7	2	1	2	0	0	w	LOC_Os07g41390		hypothetical protein	-
miR2175.1	AAAGUCAAAACGGCUUAUAAUUUG	CATATTATAAGACGTTTTGACTTT	21164347	21164370	6	2	2	0	0	0	w	LOC_Os06g36160		40S ribosomal protein S24, putative, expressed	miR2175.1_host
miR2175.1	AAAGUCAAAACGGCUUAUAAUUUG	CATATTATAAGTCGATTTGACTTT	13527439	13527462	10	2.5	2	1	0	0	w	LOC_Os10g26270	NAC	no apical meristem protein	-
miR2175.1	AAAGUCAAAACGGCUUAUAAUUUG	CATATTATAAGTCGCTTTGACTTA	1912330	1912353	7	2.5	2	1	0	0	w	LOC_Os07g04330		expressed protein	-
miR2175.1	AAAGUCAAAACGGCUUAUAAUUUG	CATATTATAAGTCATTTTGACTTT	19734831	19734854	8	2.5	2	1	0	0	c	LOC_Os08g31830		UPF0041 domain containing protein, putative, expressed	-
miR2175.1	AAAGUCAAAACGGCUUAUAAUUUG	CATATTATAAGTTGTTTTGATTTT	8027732	8027755	9	2.5	1	3	0	0	w	LOC_Os09g13720		hypothetical protein	-
miR2175.1	AAAGUCAAAACGGCUUAUAAUUUG	CATATTATAAGTCATTTTGACTTT	2968054	2968077	11	2.5	2	1	0	0	w	LOC_Os11g06220		expressed protein	-
miR2175.1	AAAGUCAAAACGGCUUAUAAUUUG	CATATTATAAGTCGTTTTGAGTTT	14369602	14369625	9	2.5	2	1	0	0	c	LOC_Os09g24210		expressed protein	-
miR2175.1	AAAGUCAAAACGGCUUAUAAUUUG	CATATTATAAGTCGTTTTGAATTT	2018750	2018773	11	2.5	2	1	0	0	c	LOC_Os11g04740		FAD-binding and arabino-lactone oxidase domains containing protein, putative, expressed	-
miR2175.1	AAAGUCAAAACGGCUUAUAAUUUG	CATATTATAAGTCGCTTTGACTTT	3241452	3241475	2	2.5	2	1	0	0	c	LOC_Os02g06500		DSHCT domain containing protein, expressed	-
miR2175.1	AAAGUCAAAACGGCUUAUAAUUUG	CAGATTATAAGTTATTTTGACTTC	31107019	31107042	4	2.5	1	3	0	0	c	LOC_Os04g52606		SHR5-receptor-like kinase, putative, expressed	-
miR2175.1	AAAGUCAAAACGGCUUAUAAUUUG	CATATTATAAGTCGCTTTGACTTT	31612704	31612727	4	2.5	2	1	0	0	c	LOC_Os04g53380		expressed protein	-
miR2175.1	AAAGUCAAAACGGCUUAUAAUUUG	TATATTATAAGTCGTTTTGATTTT	31963133	31963156	3	2.5	1	3	0	0	w	LOC_Os03g56110	HB	homeobox protein knotted-1, putative, expressed	-
miR2175.1	AAAGUCAAAACGGCUUAUAAUUUG	TAAGTTATAAGATGTTTTGACTTT	12119449	12119472	1	2.5	1	3	0	0	w	LOC_Os01g21630		pectinacetylesterase domain containing protein, expressed	-
miR2175.1	AAAGUCAAAACGGCUUAUAAUUUG	TATATTATAAGTTGTTTTGACTTT	33937017	33937040	1	2.5	1	3	0	0	w	LOC_Os01g58710		retrotransposon protein, putative, Ty3-gypsy subclass	-
miR2175.1	AAAGUCAAAACGGCUUAUAAUUUG	CAGATTATAAGATGTTTTGATTTT	20688272	20688295	6	2.5	1	3	0	0	c	LOC_Os06g35490		peroxidase precursor, putative	-
miR2175.1	AAAGUCAAAACGGCUUAUAAUUUG	CAGATTATAAGTTGTTTTAACTTT	2982289	2982312	6	2.5	1	3	0	0	c	LOC_Os06g06390		NBS-LRR type disease resistance protein, putative, expressed	-
miR2175.1	AAAGUCAAAACGGCUUAUAAUUUG	CAGATTATAAGACGATTTGACTTT	11734975	11734998	2	2.5	2	1	0	0	w	LOC_Os02g19924		aminotransferase, classes I and II, domain containing protein, expressed	-
miR2175.1	AAAGUCAAAACGGCUUAUAAUUUG	TATATTATAAGTCGTTTTGATTTT	9320864	9320887	1	2.5	1	3	0	0	c	LOC_Os01g16414		actin, putative, expressed	-
miR2175.1	AAAGUCAAAACGGCUUAUAAUUUG	CAAGTTATAAGATGTTTTGATTTT	28027707	28027730	1	2.5	1	3	0	0	c	LOC_Os01g48850		auxin-responsive protein, putative, expressed	-
miR2175.1	AAAGUCAAAACGGCUUAUAAUUUG	CATATTATAAGTCGATTTGACTTT	42481170	42481193	1	2.5	2	1	0	0	c	LOC_Os01g73300		VAMP-like protein YKT62, putative, expressed	-
miR2175.1_star	UAUUAUAAGACGUUUUGACUUUUU	AAAAAGTCAAAACGTCTTATAATA	343489	343512	8	0	0	0	0	0	w	LOC_Os08g01580		NBS-LRR disease resistance protein, putative	-
miR2175.1_star	UAUUAUAAGACGUUUUGACUUUUU	AAAAAGTCAAAACGGCTTATAATT	21164408	21164431	6	1	1	0	0	0	w	LOC_Os06g36160		40S ribosomal protein S24, putative, expressed	miR2175.1_star_host
miR2175.1_star	UAUUAUAAGACGUUUUGACUUUUU	AAAAAGTCAAAACGACTTATAATA	9245639	9245662	12	1	1	0	0	0	w	LOC_Os12g16180		lipase, putative, expressed	-
miR2175.1_star	UAUUAUAAGACGUUUUGACUUUUU	AAAAAGTCAAAACGACTTATAATA	23603072	23603095	5	1	1	0	0	0	c	LOC_Os05g40280	ABI3VP1	B3 DNA binding domain containing protein, expressed	-
miR2175.1_star	UAUUAUAAGACGUUUUGACUUUUU	AAAAAGTCAAAACGACTTATAATG	4950510	4950533	5	1	1	0	0	0	c	LOC_Os05g08950		phosphoribosyl transferase, putative, expressed	-
miR2175.1_star	UAUUAUAAGACGUUUUGACUUUUU	AAAAAGTCAAAACGACTTATAATA	11358772	11358795	11	1	1	0	0	0	c	LOC_Os11g19720		recA protein, putative, expressed	-
miR2175.1_star	UAUUAUAAGACGUUUUGACUUUUU	AAAAAGTCAAAACGACTTATAATA	42138980	42139003	1	1	1	0	0	0	w	LOC_Os01g72630		expressed protein	-
miR2175.1_star	UAUUAUAAGACGUUUUGACUUUUU	AAAAAGTCAAAACGACTTATAATA	11563987	11564010	7	1	1	0	0	0	c	LOC_Os07g19530		peptidase, putative, expressed	-
miR2175.1_star	UAUUAUAAGACGUUUUGACUUUUU	AAAAAGTCAAAACGACTTATAATA	37460909	37460932	1	1	1	0	0	0	w	LOC_Os01g64560		helix-loop-helix DNA-binding protein, putative, expressed	-
miR2175.1_star	UAUUAUAAGACGUUUUGACUUUUU	AAAAAGTCAAAATGTCTTGTAATA	30243659	30243682	1	1	0	2	0	0	w	LOC_Os01g52610		membrane associated DUF588 domain containing protein, putative, expressed	-
miR2175.1_star	UAUUAUAAGACGUUUUGACUUUUU	AAAAAGTCAAAATGTCTTATGATA	8908360	8908383	12	1	0	2	0	0	c	LOC_Os12g15590		heat shock protein DnaJ, putative, expressed	-
miR2175.1_star	UAUUAUAAGACGUUUUGACUUUUU	AAAAAGTCAAAACATCTTATAATA	3080442	3080465	9	1	1	0	0	0	w	LOC_Os09g06499		sulfate transporter 4.1, chloroplast precursor, putative, expressed	-
miR2175.1_star	UAUUAUAAGACGUUUUGACUUUUU	AAAAAATCAAAACGTCTTATAATA	20265197	20265220	3	1	1	0	0	0	w	LOC_Os03g36560		peroxidase precursor, putative, expressed	-
miR2175.1_star	UAUUAUAAGACGUUUUGACUUUUU	AAAAAGTCAAAGTGTCTTATAATA	5567596	5567619	4	1	0	2	0	0	c	LOC_Os04g10320		hypothetical protein	-
miR2175.1_star	UAUUAUAAGACGUUUUGACUUUUU	GAAAAGTCAAAGCGTCTTATAGTA	15978748	15978771	1	1.5	0	3	0	0	w	LOC_Os01g28540		stress regulated protein, putative, expressed	-
miR2175.1_star	UAUUAUAAGACGUUUUGACUUUUU	AAAAAGTCAAAATGACTTATAATA	29398098	29398121	7	1.5	1	1	0	0	w	LOC_Os07g49110		D-alanine--D-alanine ligase family, putative, expressed	-
miR2175.1_star	UAUUAUAAGACGUUUUGACUUUUU	AAAAAGTTAAAACGACTTATAATA	5055308	5055331	7	1.5	1	1	0	0	w	LOC_Os07g09550		conserved hypothetical protein	-
miR2175.1_star	UAUUAUAAGACGUUUUGACUUUUU	AAAAAGTCAAAACGACTTGTAATA	31029903	31029926	3	1.5	1	1	0	0	c	LOC_Os03g54160	MADS	OsMADS14 - MADS-box family gene with MIKCc type-box, expressed	-
miR2175.1_star	UAUUAUAAGACGUUUUGACUUUUU	AAAAAGTCAAAGCGACTTATAATA	34401476	34401499	3	1.5	1	1	0	0	w	LOC_Os03g60530		ras-related protein, putative, expressed	-
miR2175.1_star	UAUUAUAAGACGUUUUGACUUUUU	AAAAAGTCAAAGCGACTTATAATA	24057267	24057290	5	1.5	1	1	0	0	c	LOC_Os05g41172	SET	histone-lysine N-methyltransferase, H3 lysine-9 specific SUVH1, putative, expressed	-
miR2175.1_star	UAUUAUAAGACGUUUUGACUUUUU	AAAAAGTCAAAATGACTTATAATA	24974299	24974322	5	1.5	1	1	0	0	c	LOC_Os05g43120		GDSL-like lipase/acylhydrolase, putative, expressed	-
miR2175.1_star	UAUUAUAAGACGUUUUGACUUUUU	AAAAAGTCAAAATGACTTATAATT	38431606	38431629	1	1.5	1	1	0	0	c	LOC_Os01g66150		expressed protein	-
miR2175.1_star	UAUUAUAAGACGUUUUGACUUUUU	AAAAAGTCAAAGCGACTTATAATA	16423386	16423409	5	1.5	1	1	0	0	c	LOC_Os05g28180		AMP deaminase, putative, expressed	-
miR2175.1_star	UAUUAUAAGACGUUUUGACUUUUU	AAAAAGTCAAAACGATTTATAATA	3723717	3723740	2	1.5	1	1	0	0	c	LOC_Os02g07250		peptidase, cysteine peptidase active site, putative, expressed	-
miR2175.1_star	UAUUAUAAGACGUUUUGACUUUUU	AAAAAGTCAAAATGACTTATAATA	31612511	31612534	4	1.5	1	1	0	0	c	LOC_Os04g53380		expressed protein	-
miR2175.1_star	UAUUAUAAGACGUUUUGACUUUUU	AAAAAGTCAAAGCCTCTTATAATA	32559300	32559323	1	1.5	1	1	0	0	c	LOC_Os01g56490		ubiquitin carboxyl-terminal hydrolase, putative, expressed	-
miR2175.1_star	UAUUAUAAGACGUUUUGACUUUUU	AAAAAGTCAAAATGACTTATAATA	5688284	5688307	12	1.5	1	1	0	0	c	LOC_Os12g10640		uncharacterized protein ycf45, putative, expressed	-
miR2175.1_star	UAUUAUAAGACGUUUUGACUUUUU	AAAAAGTCAAAACGTTTTATAACC	19955550	19955573	12	1.5	1	1	0	0	w	LOC_Os12g33060		transposon protein, putative, CACTA, En/Spm sub-class	-
miR2175.1_star	UAUUAUAAGACGUUUUGACUUUUU	AAAAAGTCGAAACGACTTATAATA	23381769	23381792	11	1.5	1	1	0	0	w	LOC_Os11g39990		patatin, putative, expressed	-
miR2175.1_star	UAUUAUAAGACGUUUUGACUUUUU	CAAAAGTTAAAACGTCTTATAATC	28069014	28069037	8	1.5	1	1	0	0	w	LOC_Os08g44640		OsSCP41 - Putative Serine Carboxypeptidase homologue, expressed	-
miR2175.1_star	UAUUAUAAGACGUUUUGACUUUUU	AAAAAGTCAAAGCGACTTATAATA	1897023	1897046	9	1.5	1	1	0	0	w	LOC_Os09g03750		ankyrin, putative, expressed	-
miR2175.1_star	UAUUAUAAGACGUUUUGACUUUUU	AAAAAGTCAAAATGTCTCATAATA	15932152	15932175	9	1.5	1	1	0	0	w	LOC_Os09g26380		aminotransferase, classes I and II, domain containing protein, expressed	-
miR2175.1_star	UAUUAUAAGACGUUUUGACUUUUU	AAAAAGTCAAAACGGCTTGTAATA	8732753	8732776	12	1.5	1	1	0	0	c	LOC_Os12g15314		staphylococcal nuclease homologue, putative, expressed	-
miR2175.1_star	UAUUAUAAGACGUUUUGACUUUUU	CCAAAGTCAAAACGTCTTATAATA	27639255	27639278	11	2	2	0	0	0	w	LOC_Os11g46880		protein kinase domain containing protein	-
miR2175.1_star	UAUUAUAAGACGUUUUGACUUUUU	CCAAAGTCAAAACGTCTTATAATC	722720	722743	11	2	2	0	0	0	w	LOC_Os11g02424		LTPL9 - Protease inhibitor/seed storage/LTP family protein precursor, expressed	-
miR2175.1_star	UAUUAUAAGACGUUUUGACUUUUU	AAAAAATCAAAACGACTTATAATA	14382717	14382740	3	2	2	0	0	0	w	LOC_Os03g25150		transposon protein, putative, unclassified, expressed	-
miR2175.1_star	UAUUAUAAGACGUUUUGACUUUUU	AAAAAGTCAAAAAGACTTATAATA	12702946	12702969	3	2	2	0	0	0	w	LOC_Os03g22160		relA-SpoT like protein RSH1, putative, expressed	-
miR2175.1_star	UAUUAUAAGACGUUUUGACUUUUU	AAAAAGACAAAACGACTTATAATA	27039078	27039101	3	2	2	0	0	0	w	LOC_Os03g47720		ankyrin, putative	-
miR2175.1_star	UAUUAUAAGACGUUUUGACUUUUU	AAAAAGTCAAAACAACTTATAATA	1677094	1677117	12	2	2	0	0	0	c	LOC_Os12g04030		HEAT repeat family protein, putative, expressed	-
miR2175.1_star	UAUUAUAAGACGUUUUGACUUUUU	AAAAAGTCTAAACGACTTATAATA	9088042	9088065	10	2	2	0	0	0	w	LOC_Os10g18070		expressed protein	-
miR2175.1_star	UAUUAUAAGACGUUUUGACUUUUU	AAAAAGTTAAAACGACTTGTAATA	5206924	5206947	3	2	1	2	0	0	w	LOC_Os03g10230		expressed protein	-
miR2175.1_star	UAUUAUAAGACGUUUUGACUUUUU	AAAAAGTCAAAACAACTTATAATA	12147172	12147195	3	2	2	0	0	0	w	LOC_Os03g21260		2,3-bisphosphoglycerate-independent phosphoglycerate mutase, putative	-
miR2175.1_star	UAUUAUAAGACGUUUUGACUUUUU	AAAAAGTCAAAACCACTTATAATA	6134529	6134552	2	2	2	0	0	0	c	LOC_Os02g11840		coatomer subunit beta-2, putative, expressed	-
miR2175.1_star	UAUUAUAAGACGUUUUGACUUUUU	AAAAGGTCAAAATGACTTATAATA	19618151	19618174	2	2	1	2	0	0	c	LOC_Os02g33010		expressed protein	-
miR2175.1_star	UAUUAUAAGACGUUUUGACUUUUU	AAAAAGTCAAAATGATTTATAATA	19456306	19456329	2	2	1	2	0	0	c	LOC_Os02g32770		cytochrome P450, putative, expressed	-
miR2175.1_star	UAUUAUAAGACGUUUUGACUUUUU	AAAAAATCAAAGTGTCTTATAATA	17387507	17387530	1	2	1	2	0	0	w	LOC_Os01g31760		acyl-ACP thioesterase, putative	-
miR2175.1_star	UAUUAUAAGACGUUUUGACUUUUU	AAATAGTCAAAGTGTCTTATAATA	18286392	18286415	1	2	1	2	0	0	w	LOC_Os01g33204		retrotransposon protein, putative, unclassified, expressed	-
miR2175.1_star	UAUUAUAAGACGUUUUGACUUUUU	AAAAAGTCAAAACAACTTATAATA	7419084	7419107	12	2	2	0	0	0	w	LOC_Os12g13300		expressed protein	-
miR2175.1_star	UAUUAUAAGACGUUUUGACUUUUU	AAAAAGTTAAAATGACTTATAATA	2796831	2796854	11	2	1	2	0	0	c	LOC_Os11g05940		hypothetical protein	-
miR2175.1_star	UAUUAUAAGACGUUUUGACUUUUU	AAAAAGTCAAAGCGATTTATAATA	5822236	5822259	12	2	1	2	0	0	w	LOC_Os12g10820		expressed protein	-
miR2175.1_star	UAUUAUAAGACGUUUUGACUUUUU	AAAAAGTCGAAGCGACTTATAATA	19123458	19123481	12	2	1	2	0	0	w	LOC_Os12g31830		nitrilase, putative, expressed	-
miR2175.1_star	UAUUAUAAGACGUUUUGACUUUUU	AAAATGTCAAAGCGTTTTATAATA	1850038	1850061	1	2	1	2	0	0	w	LOC_Os01g04200		metallo-beta-lactamase family protein, putative, expressed	-
miR2175.1_star	UAUUAUAAGACGUUUUGACUUUUU	AAAAAGTCAAAGCGATTTATAATA	42480942	42480965	1	2	1	2	0	0	c	LOC_Os01g73300		VAMP-like protein YKT62, putative, expressed	-
miR2175.1_star	UAUUAUAAGACGUUUUGACUUUUU	AAAAGGTCAAAGCGACTTATAATA	35386541	35386564	1	2	1	2	0	0	c	LOC_Os01g61120		expressed protein	-
miR2175.1_star	UAUUAUAAGACGUUUUGACUUUUU	AAAAAGTCAAAGTGACTTATAATA	5317314	5317337	1	2	1	2	0	0	c	LOC_Os01g10140		RNA-dependent RNA polymerase, putative, expressed	-
miR2175.1_star	UAUUAUAAGACGUUUUGACUUUUU	AGAAAGTCAAAATGACTTATAATA	5704291	5704314	1	2	1	2	0	0	c	LOC_Os01g10680		GIL1, putative, expressed	-
miR2175.1_star	UAUUAUAAGACGUUUUGACUUUUU	AAAAAGTCAAAGTGACTTATAATA	8444715	8444738	1	2	1	2	0	0	c	LOC_Os01g15029		expressed protein	-
miR2175.1_star	UAUUAUAAGACGUUUUGACUUUUU	AAAAAATCAAAACGACTTATAATA	1765161	1765184	8	2	2	0	0	0	w	LOC_Os08g03720		transposon protein, putative, CACTA, En/Spm sub-class	-
miR2175.1_star	UAUUAUAAGACGUUUUGACUUUUU	AAAAAGTCAAAACAACTTATAATA	1720026	1720049	11	2	2	0	0	0	c	LOC_Os11g04220		HEAT repeat family protein, putative, expressed	-
miR2175.1_star	UAUUAUAAGACGUUUUGACUUUUU	AAAAAGTCAAAACGAGTTATAATA	23174797	23174820	1	2	2	0	0	0	c	LOC_Os01g40980		helicase, putative, expressed	-
miR2175.1_star	UAUUAUAAGACGUUUUGACUUUUU	ACAAAGTCAAAACGACTTATAATA	18420353	18420376	11	2	2	0	0	0	c	LOC_Os11g32050		expressed protein	-
miR2175.1_star	UAUUAUAAGACGUUUUGACUUUUU	AAAAAGTCGAAGCGACTTATAATA	7166326	7166349	5	2	1	2	0	0	w	LOC_Os05g12474		expressed protein	-
miR2175.1_star	UAUUAUAAGACGUUUUGACUUUUU	AAAAAGTCAAAACAACTTATAATC	19734623	19734646	8	2	2	0	0	0	c	LOC_Os08g31830		UPF0041 domain containing protein, putative, expressed	-
miR2175.1_star	UAUUAUAAGACGUUUUGACUUUUU	AAAAAGTCAAACAGTCTTATAATC	19680150	19680173	4	2	2	0	0	0	c	LOC_Os04g32880		CBS domain containing membrane protein, putative, expressed	-
miR2175.1_star	UAUUAUAAGACGUUUUGACUUUUU	AAAAAATCAAAACGACTTATAATA	2293541	2293564	6	2	2	0	0	0	c	LOC_Os06g05160		sulfate transporter, putative, expressed	-
miR2175.1_star	UAUUAUAAGACGUUUUGACUUUUU	AAAAAATCAAAACGACTTATAATA	23854330	23854353	6	2	2	0	0	0	c	LOC_Os06g40080		heme oxygenase 1, putative, expressed	-
miR2175.1_star	UAUUAUAAGACGUUUUGACUUUUU	CTAAAGTCAAAACGTCTTATAATC	6349187	6349210	6	2	2	0	0	0	c	LOC_Os06g11920		endonuclease/exonuclease/phosphatase family domain containing protein, expressed	-
miR2175.1_star	UAUUAUAAGACGUUUUGACUUUUU	AAAAAGTTAAAATGACTTATAATA	24176139	24176162	6	2	1	2	0	0	w	LOC_Os06g40550		ABC-2 type transporter domain containing protein, expressed	-
miR2175.1_star	UAUUAUAAGACGUUUUGACUUUUU	AAAAAGTTAAAACGACTTGTAATA	21353068	21353091	7	2	1	2	0	0	c	LOC_Os07g35650		TKL_IRAK_DUF26-lc.2 - DUF26 kinases have homology to DUF26 containing loci	-
miR2175.1_star	UAUUAUAAGACGUUUUGACUUUUU	CAAAACTCAAAACGTCTTATAATG	4934698	4934721	6	2	2	0	0	0	w	LOC_Os06g09679		chaperonin, putative, expressed	-
miR2175.1_star	UAUUAUAAGACGUUUUGACUUUUU	AAAAAGTCAAAACAACTTATAATA	20916890	20916913	5	2	2	0	0	0	c	LOC_Os05g35340		expressed protein	-
miR2175.1_star	UAUUAUAAGACGUUUUGACUUUUU	CAAAACTCAAAACGTCTTATAATG	4949818	4949841	6	2	2	0	0	0	w	LOC_Os06g09688		chaperonin, putative	-
miR2175.1_star	UAUUAUAAGACGUUUUGACUUUUU	GAAATGTCAAAATGTCTTATAATA	17973707	17973730	6	2	1	2	0	0	w	LOC_Os06g30910		CAAX amino terminal protease family protein, putative, expressed	-
miR2175.1_star	UAUUAUAAGACGUUUUGACUUUUU	AAAAAGTCAAAATGATTTATAATA	856426	856449	7	2	1	2	0	0	c	LOC_Os07g02480		expressed protein	-
miR2175.1_star	UAUUAUAAGACGUUUUGACUUUUU	ACAAAGTCAAAACGTCTTATAACC	15553691	15553714	8	2	2	0	0	0	w	LOC_Os08g25570		histone deacetylase, putative, expressed	-
miR2175.1_star	UAUUAUAAGACGUUUUGACUUUUU	AAAAAGTCCAAACGACTTATAATA	20421578	20421601	8	2	2	0	0	0	w	LOC_Os08g32930		expressed protein	-
miR2175.1_star	UAUUAUAAGACGUUUUGACUUUUU	AAAAAATCAAAACGACTTATAATA	8900750	8900773	6	2	2	0	0	0	w	LOC_Os06g15700		expressed protein	-
miR2175.1_star	UAUUAUAAGACGUUUUGACUUUUU	TCAAAGTCAAAACGTCTTATAATG	21371101	21371124	9	2	2	0	0	0	c	LOC_Os09g37050		RING-H2 finger protein ATL2B, putative, expressed	-
miR2175.1_star	UAUUAUAAGACGUUUUGACUUUUU	ATAAAGTCAAAACGACTTATAATA	21326677	21326700	4	2	2	0	0	0	w	LOC_Os04g35350		expressed protein	-
miR2175.1_star	UAUUAUAAGACGUUUUGACUUUUU	AAAAAGTCAAAACGACTTTTAATA	10405558	10405581	5	2	2	0	0	0	w	LOC_Os05g18090		SHR5-receptor-like kinase, putative, expressed	-
miR2175.1_star	UAUUAUAAGACGUUUUGACUUUUU	AAAAAATCAAAACGACTTATAATA	12720938	12720961	9	2	2	0	0	0	w	LOC_Os09g21100		mov34/MPN/PAD-1 family protein	-
miR2175.1_star	UAUUAUAAGACGUUUUGACUUUUU	AAAAAGTCAAAGTGACTTATAATA	35089798	35089821	4	2	1	2	0	0	w	LOC_Os04g59320		protein kinase domain containing protein, expressed	-
miR2175.1_star	UAUUAUAAGACGUUUUGACUUUUU	AAAAAGTCAAAGCGAATTATAATG	3969758	3969781	12	2.5	2	1	0	0	w	LOC_Os12g07840		dehydration response related protein, putative, expressed	-
miR2175.1_star	UAUUAUAAGACGUUUUGACUUUUU	AAAAAATCAAAACGATTTATAATA	4763520	4763543	7	2.5	2	1	0	0	c	LOC_Os07g09120		hypothetical protein	-
miR2175.1_star	UAUUAUAAGACGUUUUGACUUUUU	AAAAAGATCAAAATGTCTTATAATA	4641548	4641572	12	2.5	0	1	1	0	w	LOC_Os12g08900		conserved hypothetical protein	-
miR2175.1_star	UAUUAUAAGACGUUUUGACUUUUU	AAAAAGTTAAAACATCATATAATA	7713269	7713292	10	2.5	2	1	0	0	c	LOC_Os10g14194		POEI28 - Pollen Ole e I allergen and extensin family protein precursor, expressed	-
miR2175.1_star	UAUUAUAAGACGUUUUGACUUUUU	AAAAAGTTAAAACAACTTATAATA	11174316	11174339	9	2.5	2	1	0	0	c	LOC_Os09g18230		expressed protein	-
miR2175.1_star	UAUUAUAAGACGUUUUGACUUUUU	AAAAAGTTAAACCGACTTATAATA	5475836	5475859	8	2.5	2	1	0	0	c	LOC_Os08g09450		OsFBL41 - F-box domain and LRR containing protein, expressed	-
miR2175.1_star	UAUUAUAAGACGUUUUGACUUUUU	AAAAAATCAAAGCATCTTATAATA	26519250	26519273	8	2.5	2	1	0	0	w	LOC_Os08g41960	MADS	OsMADS37 - MADS-box family gene with MIKC* type-box, expressed	-
miR2175.1_star	UAUUAUAAGACGUUUUGACUUUUU	AAAAATTCAAAGCGACTTATAATA	14380884	14380907	11	2.5	2	1	0	0	w	LOC_Os11g25980		phospholipid-transporting ATPase 2, putative, expressed	-
miR2175.1_star	UAUUAUAAGACGUUUUGACUUUUU	AAAAAGTTAAAACAACTTATAATA	27653583	27653606	11	2.5	2	1	0	0	w	LOC_Os11g46900		wall-associated receptor kinase 3 precursor, putative	-
miR2175.1_star	UAUUAUAAGACGUUUUGACUUUUU	AAAAACTCAAAATGACTTATAATA	14027485	14027508	12	2.5	2	1	0	0	c	LOC_Os12g24550		expressed protein	-
miR2175.1_star	UAUUAUAAGACGUUUUGACUUUUU	AAAAAGTCAAAGGGACTTATAATA	11502240	11502263	4	2.5	2	1	0	0	c	LOC_Os04g20590		YL1 nuclear protein C-terminal domain containing protein, expressed	-
miR2175.1_star	UAUUAUAAGACGUUUUGACUUUUU	AAAAAGTCAAAGCAACTTATAATA	33082169	33082192	2	2.5	2	1	0	0	c	LOC_Os02g54020		DEAD-box ATP-dependent RNA helicase, putative, expressed	-
miR2175.1_star	UAUUAUAAGACGUUUUGACUUUUU	AAAAAGTGAAAGCGACTTATAATA	9449569	9449592	5	2.5	2	1	0	0	w	LOC_Os05g16660		WD domain, G-beta repeat domain containing protein, expressed	-
miR2175.1_star	UAUUAUAAGACGUUUUGACUUUUU	AAAAAGTCAAAGCAACTTATAATA	19292162	19292185	5	2.5	2	1	0	0	w	LOC_Os05g33010		heat shock protein DnaJ, putative, expressed	-
miR2175.1_star	UAUUAUAAGACGUUUUGACUUUUU	AAAAAGTCAAAGCAACTTATAATA	12850382	12850405	2	2.5	2	1	0	0	w	LOC_Os02g21630		SEC14 cytosolic factor family protein, putative, expressed	-
miR2175.1_star	UAUUAUAAGACGUUUUGACUUUUU	AAAATGTCAAAGCGACTTATAATA	27813969	27813992	3	2.5	2	1	0	0	c	LOC_Os03g48830		ribosomal protein-related, putative, expressed	-
miR2175.1_star	UAUUAUAAGACGUUUUGACUUUUU	AGAAAGTCAAAACGACTTATTATA	6121833	6121856	2	2.5	2	1	0	0	c	LOC_Os02g11830		coatomer subunit beta, putative, expressed	-
miR2175.1_star	UAUUAUAAGACGUUUUGACUUUUU	AAAAAGTCAAAGCGAATTATAATA	24888193	24888216	4	2.5	2	1	0	0	w	LOC_Os04g42370		expressed protein	-
miR2175.1_star	UAUUAUAAGACGUUUUGACUUUUU	AAAAAGTCAAAGCAACTTATAATA	14014833	14014856	1	2.5	2	1	0	0	w	LOC_Os01g24880		zinc finger, C3HC4 type domain containing protein, expressed	-
miR2175.1_star	UAUUAUAAGACGUUUUGACUUUUU	AAAAAGTCAAAGCCGCTTATAATA	15950169	15950192	1	2.5	2	1	0	0	w	LOC_Os01g28474		transferase family protein, putative, expressed	-
miR2175.1_star	UAUUAUAAGACGUUUUGACUUUUU	AAAAAGTCAAAGCGACTTCTAATT	4819026	4819049	6	2.5	2	1	0	0	w	LOC_Os06g09470		transposon protein, putative, CACTA, En/Spm sub-class	-
miR2175.1_star	UAUUAUAAGACGUUUUGACUUUUU	AAAAAGTCAAAGTGACTTGTAATA	22213793	22213816	9	2.5	1	3	0	0	c	LOC_Os09g38620		NADPH reductase, putative, expressed	-
miR2175.1_star	UAUUAUAAGACGUUUUGACUUUUU	AAAAAGTCAAAACAATTTATAATA	22075950	22075973	6	2.5	2	1	0	0	c	LOC_Os06g37364		cytochrome P450, putative, expressed	-
miR2175.1_star	UAUUAUAAGACGUUUUGACUUUUU	GAAAAGTTAAAACGATTTATAATT	5210667	5210690	6	2.5	1	3	0	0	c	LOC_Os06g10170		flavin-containing monooxygenase family protein, putative, expressed	-
miR2175.1_star	UAUUAUAAGACGUUUUGACUUUUU	AAACAGTCAAAGCGACTTATAATA	42178235	42178258	1	2.5	2	1	0	0	w	LOC_Os01g72690		NAD kinase, putative, expressed	-
miR2175.1_star	UAUUAUAAGACGUUUUGACUUUUU	AAAAAGCCAAAGCGACTTATAATA	40186423	40186446	1	2.5	2	1	0	0	c	LOC_Os01g69130		dynamin family protein, putative, expressed	-
miR2175.1_star	UAUUAUAAGACGUUUUGACUUUUU	AAAAAGTCAAAACAACTTATGATA	14292224	14292247	1	2.5	2	1	0	0	c	LOC_Os01g25320		auxilin, putative, expressed	-
miR2175.1_star	UAUUAUAAGACGUUUUGACUUUUU	AAAAAGTCAAAGCAACTTATAATA	12285003	12285026	1	2.5	2	1	0	0	c	LOC_Os01g21890		expressed protein	-
miR2175.1_star	UAUUAUAAGACGUUUUGACUUUUU	AAAAAGTTAAAATGATTTATAATA	28094226	28094249	5	2.5	1	3	0	0	w	LOC_Os05g49100	WRKY	OsWRKY49 - Superfamily of TFs having WRKY and zinc finger domains, expressed	-
miR2175.1_star	UAUUAUAAGACGUUUUGACUUUUU	AAAAAATCAAAGCGACTTATAATA	10686082	10686105	6	2.5	2	1	0	0	w	LOC_Os06g18820		serine threonine kinase, putative, expressed	-
miR2175.1_star	UAUUAUAAGACGUUUUGACUUUUU	AAAATGTCAAAATGACTTATAATA	19102411	19102434	6	2.5	2	1	0	0	w	LOC_Os06g32860	C3H	zinc finger C-x8-C-x5-C-x3-H type family protein, expressed	-
miR2175.1_star	UAUUAUAAGACGUUUUGACUUUUU	AAAAGGTCAAAGTGACTTATAATA	6432195	6432218	1	2.5	1	3	0	0	w	LOC_Os01g11880		DJ-1 family protein, putative, expressed	-
miR2175.1_star	UAUUAUAAGACGUUUUGACUUUUU	AAAAAGTCAAAATCTCTTATATTA	23773117	23773140	6	2.5	2	1	0	0	w	LOC_Os06g39960	bZIP	bZIP transcription factor domain containing protein, expressed	-
miR2175.1_star	UAUUAUAAGACGUUUUGACUUUUU	AAAAAATCAAAGCGACTTATAATA	19132997	19133020	5	2.5	2	1	0	0	c	LOC_Os05g32770		hypothetical protein	-
miR2175.1_star	UAUUAUAAGACGUUUUGACUUUUU	AAAAAGTCAAAATGACTTATATTA	9058067	9058090	1	2.5	2	1	0	0	c	LOC_Os01g16080		expressed protein	-
miR2175.2	UCAAAACGGCUUAUAAUUUGAAAC	GTTTCAGATTATAAGTCGTTTTGA	20021529	20021552	2	1	0	2	0	0	c	LOC_Os02g33630		WD domain, G-beta repeat domain containing protein	-
miR2175.2	UCAAAACGGCUUAUAAUUUGAAAC	GTTTCATATTATAAGTCGTTTTGA	14014623	14014646	1	1.5	1	1	0	0	w	LOC_Os01g24880		zinc finger, C3HC4 type domain containing protein, expressed	-
miR2175.2	UCAAAACGGCUUAUAAUUUGAAAC	GTTTCATATTATAAGTCGTTTTGA	12857457	12857480	3	1.5	1	1	0	0	c	LOC_Os03g22430		OsClp5 - Putative Clp protease homologue, expressed	-
miR2175.2	UCAAAACGGCUUAUAAUUUGAAAC	GTTTCATATTATAAGTCGTTTTGA	19618362	19618385	2	1.5	1	1	0	0	c	LOC_Os02g33010		expressed protein	-
miR2175.2	UCAAAACGGCUUAUAAUUUGAAAC	GTTTCATATTATAAGTCGTTTTGA	6610842	6610865	2	1.5	1	1	0	0	c	LOC_Os02g12660		protein kinase domain containing protein, putative, expressed	-
miR2175.2	UCAAAACGGCUUAUAAUUUGAAAC	GTTTCAAATTATAAGTCGTTTTAA	27240625	27240648	1	1.5	1	1	0	0	c	LOC_Os01g47610		lipase class 3 family protein, putative, expressed	-
miR2175.2	UCAAAACGGCUUAUAAUUUGAAAC	GTTTCATATTATAAGTCGTTTTGA	9058283	9058306	1	1.5	1	1	0	0	c	LOC_Os01g16080		expressed protein	-
miR2175.2	UCAAAACGGCUUAUAAUUUGAAAC	GTTTCAGATTATAAGCCATTTTGA	22137677	22137700	4	1.5	1	1	0	0	w	LOC_Os04g37480		oxidoreductase, aldo/keto reductase family protein, putative, expressed	-
miR2175.2	UCAAAACGGCUUAUAAUUUGAAAC	GTTTCACATTATAAGTCGTTTTGA	16538647	16538670	8	1.5	1	1	0	0	c	LOC_Os08g27070		co-chaperone protein SBA1, putative, expressed	-
miR2175.2	UCAAAACGGCUUAUAAUUUGAAAC	GTTTCATATTATAAGTCGTTTTGA	25893965	25893988	8	1.5	1	1	0	0	c	LOC_Os08g40930		Alpha amylase, catalytic domain containing protein, expressed	-
miR2175.2	UCAAAACGGCUUAUAAUUUGAAAC	GTTTCATATTATAAGTCGTTTTGA	4220481	4220504	11	1.5	1	1	0	0	w	LOC_Os11g08080	MYB-related	SWIRM domain containing protein, expressed	-
miR2175.2	UCAAAACGGCUUAUAAUUUGAAAC	GTTTCATATTATAAGTCGTTTTGA	22214008	22214031	9	1.5	1	1	0	0	c	LOC_Os09g38620		NADPH reductase, putative, expressed	-
miR2175.2	UCAAAACGGCUUAUAAUUUGAAAC	GTTTCAAATTATAAGATGTTTTGA	22558631	22558654	12	1.5	1	1	0	0	w	LOC_Os12g36850		pathogenesis-related Bet v I family protein, putative, expressed	-
miR2175.2	UCAAAACGGCUUAUAAUUUGAAAC	GTTTCATATTATAAGTCGTTTTGA	1924340	1924363	12	1.5	1	1	0	0	c	LOC_Os12g04520		FAD-binding and arabino-lactone oxidase domains containing protein, putative, expressed	-
miR2175.2	UCAAAACGGCUUAUAAUUUGAAAC	GTTTCATATTATAAGTCGTTTTGA	7166116	7166139	5	1.5	1	1	0	0	w	LOC_Os05g12474		expressed protein	-
miR2175.2	UCAAAACGGCUUAUAAUUUGAAAC	GTTTCATATTATAAGTCGTTTTGA	2018754	2018777	11	1.5	1	1	0	0	c	LOC_Os11g04740		FAD-binding and arabino-lactone oxidase domains containing protein, putative, expressed	-
miR2175.2	UCAAAACGGCUUAUAAUUUGAAAC	ATTTCATATTATAAGCCGTTTTGA	5206714	5206737	3	2	2	0	0	0	w	LOC_Os03g10230		expressed protein	-
miR2175.2	UCAAAACGGCUUAUAAUUUGAAAC	GTTTCAGATTATAAGATGTTTTGA	25811705	25811728	2	2	1	2	0	0	w	LOC_Os02g42920		DTA2, putative, expressed	-
miR2175.2	UCAAAACGGCUUAUAAUUUGAAAC	GTTTTAAATTATAAGTCATTTTGA	2795283	2795306	11	2	1	2	0	0	c	LOC_Os11g05940		hypothetical protein	-
miR2175.2	UCAAAACGGCUUAUAAUUUGAAAC	GTTTCAAGTTATAAGATGTTTTGA	24609937	24609960	12	2	1	2	0	0	w	LOC_Os12g39870		expressed protein	-
miR2175.2	UCAAAACGGCUUAUAAUUUGAAAC	GTTTCATATTATAAGACGTTTTGA	8908570	8908593	12	2	2	0	0	0	c	LOC_Os12g15590		heat shock protein DnaJ, putative, expressed	-
miR2175.2	UCAAAACGGCUUAUAAUUUGAAAC	GTTTCATATTATAAGTTGTTTTGA	9043951	9043974	1	2	1	2	0	0	c	LOC_Os01g16060		expressed protein	-
miR2175.2	UCAAAACGGCUUAUAAUUUGAAAC	GTTTCAAGTTATAAGATGTTTTGA	28027711	28027734	1	2	1	2	0	0	c	LOC_Os01g48850		auxin-responsive protein, putative, expressed	-
miR2175.2	UCAAAACGGCUUAUAAUUUGAAAC	GTTTCATATTATAAGCCGCTTTGA	8444926	8444949	1	2	2	0	0	0	c	LOC_Os01g15029		expressed protein	-
miR2175.2	UCAAAACGGCUUAUAAUUUGAAAC	GTTTCAGATTATAAGTCATTTTGA	23779298	23779321	12	2	1	2	0	0	c	LOC_Os12g38760		nucleotide pyrophosphatase/phosphodiesterase, putative, expressed	-
miR2175.2	UCAAAACGGCUUAUAAUUUGAAAC	GTTTCATATTATAAGTTGTTTTGA	11651376	11651399	5	2	1	2	0	0	c	LOC_Os05g19954		tRNA pseudouridine synthase family protein, putative, expressed	-
miR2175.2	UCAAAACGGCUUAUAAUUUGAAAC	GTTTCAGATTATAAGATGTTTTGA	22393774	22393797	5	2	1	2	0	0	c	LOC_Os05g38310		ubiquitin family protein, putative	-
miR2175.2	UCAAAACGGCUUAUAAUUUGAAAC	GTTTCATATTATAAGACGTTTTGA	21164343	21164366	6	2	2	0	0	0	w	LOC_Os06g36160		40S ribosomal protein S24, putative, expressed	miR2175.2_host
miR2175.2	UCAAAACGGCUUAUAAUUUGAAAC	GTTTCAGATTATACGTCGTTTTGA	24383746	24383769	6	2	1	2	0	0	w	LOC_Os06g40890		polygalacturonase, putative, expressed	-
miR2175.2	UCAAAACGGCUUAUAAUUUGAAAC	GTTTCATATTATAAGTTGTTTTGA	24223488	24223511	6	2	1	2	0	0	w	LOC_Os06g40630		SFT2, putative, expressed	-
miR2175.2	UCAAAACGGCUUAUAAUUUGAAAC	GTTTCAGATTACAAGTCGTTTTGA	20710920	20710943	4	2	1	2	0	0	c	LOC_Os04g34490		nodulin, putative, expressed	-
miR2175.2	UCAAAACGGCUUAUAAUUUGAAAC	GTTTCATATTATAAGTCGCTTTGA	22397607	22397630	12	2.5	2	1	0	0	c	LOC_Os12g36640		universal stress protein domain containing protein, putative, expressed	-
miR2175.2	UCAAAACGGCUUAUAAUUUGAAAC	ATTTCATATTATAAGTCGTTTTGA	14369606	14369629	9	2.5	2	1	0	0	c	LOC_Os09g24210		expressed protein	-
miR2175.2	UCAAAACGGCUUAUAAUUUGAAAC	GTTTCATATTATAAGTCATTTTGA	10365518	10365541	9	2.5	2	1	0	0	w	LOC_Os09g16950		cysteine-rich receptor-like protein kinase 25 precursor, putative, expressed	-
miR2175.2	UCAAAACGGCUUAUAAUUUGAAAC	GTTTCATATTATAAGTCATTTTGA	19734835	19734858	8	2.5	2	1	0	0	c	LOC_Os08g31830		UPF0041 domain containing protein, putative, expressed	-
miR2175.2	UCAAAACGGCUUAUAAUUUGAAAC	GTTTCATATTATATGTCGTTTTGA	11358983	11359006	11	2.5	2	1	0	0	c	LOC_Os11g19720		recA protein, putative, expressed	-
miR2175.2	UCAAAACGGCUUAUAAUUUGAAAC	GTTTCATATTATAAGTCGTTTTCA	2836772	2836795	11	2.5	2	1	0	0	c	LOC_Os11g06020	HB	homeobox domain containing protein, expressed	-
miR2175.2	UCAAAACGGCUUAUAAUUUGAAAC	GTTTCATATTATAAATCGTTTTGA	1813581	1813604	11	2.5	2	1	0	0	c	LOC_Os11g04370		ribosomal protein L24, putative, expressed	-
miR2175.2	UCAAAACGGCUUAUAAUUUGAAAC	GTTCCAAATTATGAGACGTTTTGG	26646121	26646144	11	2.5	2	1	0	0	c	LOC_Os11g44810		auxin-repressed protein, putative, expressed	-
miR2175.2	UCAAAACGGCUUAUAAUUUGAAAC	GTTTCATATTATAAGTCGTTTGGC	28462499	28462522	11	2.5	2	1	0	0	w	LOC_Os11g48070		GDSL-like lipase/acylhydrolase, putative, expressed	-
miR2175.2	UCAAAACGGCUUAUAAUUUGAAAC	GTTTCAAATTATTAGTCGTTTTAA	28068803	28068826	8	2.5	2	1	0	0	w	LOC_Os08g44640		OsSCP41 - Putative Serine Carboxypeptidase homologue, expressed	-
miR2175.2	UCAAAACGGCUUAUAAUUUGAAAC	ATTTCAAACTATAAGTCGTTTTGA	16287291	16287314	5	2.5	2	1	0	0	c	LOC_Os05g28010		TATA-binding protein-associated factor TAFII55 family protein, putative, expressed	-
miR2175.2	UCAAAACGGCUUAUAAUUUGAAAC	GTTTCATATTATAAATCGTTTTGA	12146933	12146956	3	2.5	2	1	0	0	w	LOC_Os03g21260		2,3-bisphosphoglycerate-independent phosphoglycerate mutase, putative	-
miR2175.2	UCAAAACGGCUUAUAAUUUGAAAC	GTTTCATATTATAAGTCGCTTTGA	3241456	3241479	2	2.5	2	1	0	0	c	LOC_Os02g06500		DSHCT domain containing protein, expressed	-
miR2175.2	UCAAAACGGCUUAUAAUUUGAAAC	GTTTCATATTATAAGTCGCTTTGA	21496471	21496494	5	2.5	2	1	0	0	c	LOC_Os05g36910		NC domain-containing protein, putative, expressed	-
miR2175.2	UCAAAACGGCUUAUAAUUUGAAAC	GTTTCATATTATAAGTCGCTTTGA	31612708	31612731	4	2.5	2	1	0	0	c	LOC_Os04g53380		expressed protein	-
miR2175.2	UCAAAACGGCUUAUAAUUUGAAAC	GTTTCATATTATAGGTTGTTTTGA	24887985	24888008	4	2.5	1	3	0	0	w	LOC_Os04g42370		expressed protein	-
miR2175.2	UCAAAACGGCUUAUAAUUUGAAAC	GTTTCAAATTATAAGATATTTTGT	27082422	27082445	1	2.5	2	1	0	0	w	LOC_Os01g47400		OsMan01 - Endo-Beta-Mannanase, expressed	-
miR2175.2	UCAAAACGGCUUAUAAUUUGAAAC	GTTTCATATTATAAGTCGTTTGGC	23191936	23191959	1	2.5	2	1	0	0	w	LOC_Os01g40990		expressed protein	-
miR2175.2	UCAAAACGGCUUAUAAUUUGAAAC	GTTTCATATTATAAGTCATTTTGA	27046078	27046101	6	2.5	2	1	0	0	c	LOC_Os06g44770		hypothetical protein	-
miR2175.2	UCAAAACGGCUUAUAAUUUGAAAC	GTTTCATATTATAAGTCATTTTGA	27028205	27028228	6	2.5	2	1	0	0	w	LOC_Os06g44750	AP2-EREBP	AP2 domain containing protein, expressed	-
miR2175.2	UCAAAACGGCUUAUAAUUUGAAAC	ATTTCATATTATAAGTCGTTTTGA	10976051	10976074	6	2.5	2	1	0	0	w	LOC_Os06g19300		cadmium tolerance factor, putative	-
miR2175.2	UCAAAACGGCUUAUAAUUUGAAAC	TTTTCATATTATAAGTCGTTTTGA	9242703	9242726	2	2.5	2	1	0	0	w	LOC_Os02g16260		xa1, putative	-
miR2175.2	UCAAAACGGCUUAUAAUUUGAAAC	GTTTCAGATTATAAGACGATTTGA	11734971	11734994	2	2.5	2	1	0	0	w	LOC_Os02g19924		aminotransferase, classes I and II, domain containing protein, expressed	-
miR2175.2	UCAAAACGGCUUAUAAUUUGAAAC	GTTTCATATTATAAGTCGCTTTGA	5317533	5317556	1	2.5	2	1	0	0	c	LOC_Os01g10140		RNA-dependent RNA polymerase, putative, expressed	-
miR2175.2	UCAAAACGGCUUAUAAUUUGAAAC	GTTTCATATTATAAGTCGATTTGA	42481174	42481197	1	2.5	2	1	0	0	c	LOC_Os01g73300		VAMP-like protein YKT62, putative, expressed	-
miR2175.2	UCAAAACGGCUUAUAAUUUGAAAC	ATTTCATATTATAAGTCGTTTTGA	24175924	24175947	6	2.5	2	1	0	0	w	LOC_Os06g40550		ABC-2 type transporter domain containing protein, expressed	-
miR2175.3	AAACGGCUUAUAAUUUGAAACAGA	TCCGTTTCAAATTATAAGTCGTTT	27240628	27240651	1	1.5	1	1	0	0	c	LOC_Os01g47610		lipase class 3 family protein, putative, expressed	-
miR2175.3	AAACGGCUUAUAAUUUGAAACAGA	TCCGTTTCAAATTATAAGATGTTT	22558628	22558651	12	2.5	2	1	0	0	w	LOC_Os12g36850		pathogenesis-related Bet v I family protein, putative, expressed	-
miR263	GUGGGUCUAAGGACUAUAUUAACC	GGTTAATATAGTCCTTGGACCCAA	16405589	16405612	4	0.5	0	1	0	0	w	LOC_Os04g28074		hypothetical protein	-
miR263	GUGGGUCUAAGGACUAUAUUAACC	GCTTAATATAGTCCTTAGACCCAC	13358081	13358104	9	1	1	0	0	0	w	LOC_Os09g22070		transposon protein, putative, CACTA, En/Spm sub-class	-
miR263	GUGGGUCUAAGGACUAUAUUAACC	GGTTAATATAGTTCTTGGATCCAA	26249149	26249172	1	1.5	0	3	0	0	w	LOC_Os01g46169		GDSL-like lipase/acylhydrolase, putative, expressed	miR263_host
miR263	GUGGGUCUAAGGACUAUAUUAACC	GGTTAATATAGTCCTTGAACTCAA	11990805	11990828	6	2	1	2	0	0	c	LOC_Os06g20790		SAM dependent carboxyl methyltransferase, putative, expressed	-
miR263	GUGGGUCUAAGGACUAUAUUAACC	GGCTAATATAGTCCTTGGTCCCAC	16001385	16001408	2	2.5	2	1	0	0	w	LOC_Os02g27210		expressed protein	-
miR263	GUGGGUCUAAGGACUAUAUUAACC	GGCTAATATAGTCCTTGGTCCCAC	14363342	14363365	3	2.5	2	1	0	0	w	LOC_Os03g25140		peptidyl-prolyl isomerase PASTICCINO1, putative, expressed	-
miR263	GUGGGUCUAAGGACUAUAUUAACC	GGCTAATATAGTCCTTAGTTCCAC	26204919	26204942	2	2.5	2	1	0	0	c	LOC_Os02g43430		protein kinase domain containing protein, expressed	-
miR2687.1	AGAAACGGCACUUGUGAAAUCCAA	TTGGATTTCACAAGTGCCATTTCT	7495983	7496006	8	1	1	0	0	0	w	LOC_Os08g12680		zinc finger domain, LSD1 subclass family protein, expressed	miR2687.1_host
miR2687.2	UGAGAAACGGCACUUGUGAAAUCC	GGATTTCACAAGTGCCATTTCTCA	7495985	7496008	8	1	1	0	0	0	w	LOC_Os08g12680		zinc finger domain, LSD1 subclass family protein, expressed	miR2687.2_host
miR2745	UUUGGACCGGUAUGAUACAAUAAA	TTTATTGTATCATCCCGGTCCAAA	16281336	16281359	5	1	1	0	0	0	w	LOC_Os05g27990		transposon protein, putative, CACTA, En/Spm sub-class	-
miR2745	UUUGGACCGGUAUGAUACAAUAAA	TTTATTGTATCATCCCGGTCCAAA	3617570	3617593	5	1	1	0	0	0	w	LOC_Os05g06910		expressed protein	-
miR2745	UUUGGACCGGUAUGAUACAAUAAA	TTTATTGTATCATCCCGGTCCAAA	34313262	34313285	3	1	1	0	0	0	c	LOC_Os03g60350		leaf senescence related protein, putative, expressed	-
miR2745	UUUGGACCGGUAUGAUACAAUAAA	TTTATTGTATCATTCCGGTCCAAA	16643146	16643169	4	1	1	0	0	0	c	LOC_Os04g28420		peptidyl-prolyl isomerase, putative, expressed	-
miR2745	UUUGGACCGGUAUGAUACAAUAAA	TTTATTGTATCATCCCGGTCCAAA	25834864	25834887	6	1	1	0	0	0	w	LOC_Os06g43000		nitrate-induced NOI protein, expressed	-
miR2745	UUUGGACCGGUAUGAUACAAUAAA	TTTATTGTATCATTCCGGTCCAAA	20883801	20883824	3	1	1	0	0	0	c	LOC_Os03g37650		retrotransposon protein, putative, Ty1-copia subclass	-
miR2745	UUUGGACCGGUAUGAUACAAUAAA	TTTATTGTATCATCCCGGTCCAAA	14110262	14110285	9	1	1	0	0	0	c	LOC_Os09g23740		1-phosphatidylinositol-4-phosphate 5-kinase/ zinc ion binding protein, putative, expressed	-
miR2745	UUUGGACCGGUAUGAUACAAUAAA	TTTATTGTATCATCCCGGTCCAAA	3100936	3100959	11	1	1	0	0	0	c	LOC_Os11g06430		hypothetical protein	-
miR2745	UUUGGACCGGUAUGAUACAAUAAA	TTTATTGTATCATTCCGGTCCAAA	11762930	11762953	8	1	1	0	0	0	w	LOC_Os08g19650	HB	homeobox protein knotted-1, putative, expressed	miR2745_host
miR2745	UUUGGACCGGUAUGAUACAAUAAA	TTTATTGTATCATCCCGGTCCAAA	23872216	23872239	8	1	1	0	0	0	c	LOC_Os08g37700		RNA recognition motif containing protein, putative, expressed	-
miR2745	UUUGGACCGGUAUGAUACAAUAAA	TTTATTGTATCATTCTGGTCCAAA	55739	55762	1	1.5	1	1	0	0	w	LOC_Os01g01110		conserved hypothetical protein	-
miR2745	UUUGGACCGGUAUGAUACAAUAAA	TTTATTGTATCATCTCGGTCCAAA	20481502	20481525	11	1.5	1	1	0	0	w	LOC_Os11g35710		cycloartenol synthase, putative, expressed	-
miR2745	UUUGGACCGGUAUGAUACAAUAAA	TTTATTGTATCATTCCGGTCTAAA	26568316	26568339	4	1.5	1	1	0	0	c	LOC_Os04g45280		histidine triad family protein, putative, expressed	-
miR2745	UUUGGACCGGUAUGAUACAAUAAA	TTTAATGTATCATCCCGGTCCAAA	15925494	15925517	11	2	2	0	0	0	c	LOC_Os11g28480		hypothetical protein	-
miR2745	UUUGGACCGGUAUGAUACAAUAAA	TTTAATGTATCATTCCGGTCCAAA	18344415	18344438	8	2	2	0	0	0	w	LOC_Os08g29854		RGH1A, putative, expressed	-
miR2745	UUUGGACCGGUAUGAUACAAUAAA	TTTAGTGTATCATCCCGGTCCAAA	1302599	1302622	9	2	2	0	0	0	w	LOC_Os09g02810		CCAAT/enhancer-binding protein, putative, expressed	-
miR2745	UUUGGACCGGUAUGAUACAAUAAA	TTTATTGTTTCATTCCGGTCCAAA	28898822	28898845	3	2	2	0	0	0	w	LOC_Os03g50620		ATP binding protein, putative, expressed	-
miR2749	AACCUAGUACUGAAUGUGACGCAU	ATGTGTCACATCCAGTACTAGGTT	13360879	13360902	8	1.5	1	1	0	0	w	LOC_Os08g22149		CBS domain containing membrane protein, putative, expressed	miR2749_host
miR2749	AACCUAGUACUGAAUGUGACGCAU	ATGTGTCACATCCGGTACTAGGTT	25675420	25675443	2	2	1	2	0	0	c	LOC_Os02g42700		thioredoxin, putative, expressed	-
miR2749	AACCUAGUACUGAAUGUGACGCAU	ATGTGTCACATTCAGTATTAAGTT	41847096	41847119	1	2	1	2	0	0	w	LOC_Os01g72160		glutathione S-transferase, putative, expressed	-
miR2749	AACCUAGUACUGAAUGUGACGCAU	ATGTGTCACATCCGGTACTAGGTT	23189537	23189560	1	2	1	2	0	0	w	LOC_Os01g40990		expressed protein	-
miR2749	AACCUAGUACUGAAUGUGACGCAU	ATGTGTCACATTCCGTACTAGATT	23813692	23813715	3	2.5	2	1	0	0	w	LOC_Os03g42760		zinc finger protein-related, putative, expressed	-
miR2749	AACCUAGUACUGAAUGUGACGCAU	ATGTGTCACATTCTAGTACTAGGTT	29682221	29682245	5	2.5	0	1	1	0	w	LOC_Os05g51800		peptidyl-tRNA hydrolase, mitochondrial precursor, putative	-
miR2749	AACCUAGUACUGAAUGUGACGCAU	ATGTGTCACATCCAGTACTAGTTT	21935502	21935525	4	2.5	2	1	0	0	w	LOC_Os04g36620		hydrolase, alpha/beta fold family domain containing protein, expressed	-
miR2749	AACCUAGUACUGAAUGUGACGCAU	ATGTGTCACATCTAGTATTAGGTT	17506638	17506661	5	2.5	1	3	0	0	w	LOC_Os05g30300		Os5bglu21 - beta-glucosidase homologue, similar to G. max isohydroxyurate hydrolase, expressed	-
miR2749	AACCUAGUACUGAAUGUGACGCAU	ATACGTCACATTCGGTACTAGATT	28490695	28490718	2	2.5	2	1	0	0	c	LOC_Os02g46680		multidrug resistance protein, putative, expressed	-
miR2944.3	AAGAGUUGAAGAAGAAUGUGAUGG	ACATCACTTTCTTCTTCGACTCTT	3962575	3962598	9	2.5	2	1	0	0	w	LOC_Os09g07820		exosome complex exonuclease, putative, expressed	miR2944.3_host
miR53	UUAUAUUUUGGGAUGAAGUGA	TCACTTCATCCCAAAATATGC	30857136	30857156	4	0.5	0	1	0	0	w	LOC_Os04g52240		terpene synthase, putative	-
miR53	UUAUAUUUUGGGAUGAAGUGA	TCCCTTCATCCCAAAATATAA	5036058	5036078	3	1	1	0	0	0	w	LOC_Os03g10030		membrane associated DUF588 domain containing protein, putative, expressed	-
miR53	UUAUAUUUUGGGAUGAAGUGA	TCCCTTCATCCCAAAATATAG	7493348	7493368	6	1	1	0	0	0	w	LOC_Os06g13570		expressed protein	-
miR53	UUAUAUUUUGGGAUGAAGUGA	TCCCTTCATCCCAAAATATAA	16910401	16910421	2	1	1	0	0	0	w	LOC_Os02g28580	Orphans	expressed protein	-
miR53	UUAUAUUUUGGGAUGAAGUGA	TCCCTTCATCCCAAAATATAA	11526723	11526743	10	1	1	0	0	0	c	LOC_Os10g22410		yippee zinc-binding protein, putative, expressed	-
miR53	UUAUAUUUUGGGAUGAAGUGA	TCCCTTCATCCCAAAATATAA	5461773	5461793	10	1	1	0	0	0	c	LOC_Os10g10030		OsWAK111 - OsWAK receptor-like protein kinase, expressed	-
miR53	UUAUAUUUUGGGAUGAAGUGA	TCCCTTCATCCCAAAATATAA	5527494	5527514	11	1	1	0	0	0	c	LOC_Os11g10200		OsFBX413 - F-box domain containing protein, expressed	-
miR53	UUAUAUUUUGGGAUGAAGUGA	TCCCTTCATCCCAAAATATAA	7775038	7775058	9	1	1	0	0	0	c	LOC_Os09g13440		expressed protein	-
miR53	UUAUAUUUUGGGAUGAAGUGA	TCTCTTCATCCCAGAATATAA	26419230	26419250	3	1.5	1	1	0	0	c	LOC_Os03g46690		OsFBX105 - F-box domain containing protein, expressed	-
miR53	UUAUAUUUUGGGAUGAAGUGA	TCACTTCACCCTAAAATATAG	33996828	33996848	3	1.5	1	1	0	0	c	LOC_Os03g59730	NAC	No apical meristem protein, putative	-
miR53	UUAUAUUUUGGGAUGAAGUGA	TCACTTCGTCCCAAAATATTA	24705972	24705992	11	1.5	1	1	0	0	w	LOC_Os11g41860		OsFBX429 - F-box domain containing protein, expressed	-
miR53	UUAUAUUUUGGGAUGAAGUGA	ATACTTCATCCCAAAATATAG	24477219	24477239	3	1.5	1	1	0	0	w	LOC_Os03g43760		protein kinase domain containing protein, expressed	-
miR53	UUAUAUUUUGGGAUGAAGUGA	TCCCTTCATCCCAAAATATGG	18380959	18380979	2	1.5	1	1	0	0	w	LOC_Os02g30840		RNA pseudouridine synthase, putative, expressed	-
miR53	UUAUAUUUUGGGAUGAAGUGA	TCCCTTCATCCCATAATATAG	6686560	6686580	5	2	2	0	0	0	w	LOC_Os05g11770		ulp1 protease family protein, putative, expressed	-
miR53	UUAUAUUUUGGGAUGAAGUGA	TCCCTTCATCCCATAATATAA	20110052	20110072	6	2	2	0	0	0	w	LOC_Os06g34570		retrotransposon protein, putative, unclassified	-
miR53	UUAUAUUUUGGGAUGAAGUGA	TCCCTTCATCCCAAAATACAG	15350744	15350764	9	2	2	0	0	0	c	LOC_Os09g25580		monogalactosyldiacylglycerol synthase, putative, expressed	-
miR53	UUAUAUUUUGGGAUGAAGUGA	TCACTCCATCCCAAAATTTAT	10573	10593	2	2	2	0	0	0	c	LOC_Os02g01020		expressed protein	-
miR53	UUAUAUUUUGGGAUGAAGUGA	TCACTTCGTCCCAAAATAAGT	35233042	35233062	3	2	1	2	0	0	w	LOC_Os03g62200		ammonium transporter protein, putative, expressed	-
miR53	UUAUAUUUUGGGAUGAAGUGA	TCCCTTCATCCCAAAATATTT	27372870	27372890	11	2	2	0	0	0	w	LOC_Os11g46000		von Willebrand factor type A domain containing protein, putative, expressed	-
miR53	UUAUAUUUUGGGAUGAAGUGA	TCACTTCATCCCCTAATATAA	37563	37583	7	2	2	0	0	0	w	LOC_Os07g01060		expressed protein	-
miR53	UUAUAUUUUGGGAUGAAGUGA	TCCCTTCATCCTAAAATATTT	27438140	27438160	12	2.5	2	1	0	0	w	LOC_Os12g44310		carotenoid cleavage dioxygenase, putative, expressed	-
miR53	UUAUAUUUUGGGAUGAAGUGA	TC CTTCATCCCAGAATATAA	6296648	6296667	6	2.5	0	1	0	1	c	LOC_Os06g11850		hypothetical protein	-
miR53	UUAUAUUUUGGGAUGAAGUGA	TCCCTTCATCCCATGATATAA	24472043	24472063	5	2.5	2	1	0	0	c	LOC_Os05g41890		expressed protein	-
miR53	UUAUAUUUUGGGAUGAAGUGA	TCACCTCATCCCAAAATAAGT	22396486	22396506	6	2.5	2	1	0	0	c	LOC_Os06g37840		resistance protein, putative, expressed	-
miR53	UUAUAUUUUGGGAUGAAGUGA	TCACTCCATCCTATAATATAA	18296389	18296409	8	2.5	2	1	0	0	w	LOC_Os08g29760		membrane protein, putative, expressed	-
miR557	AUUUGUUGUAUUAGGGAAUGUCUC	GAGACATTTCCTAATACTACAAAT	4248611	4248634	2	1.5	1	1	0	0	w	LOC_Os02g08070	SBP	OsSPL5 - SBP-box gene family member, expressed	-
miR557	AUUUGUUGUAUUAGGGAAUGUCUC	GAGACATTTCCTAGTACAAGGAAT	19591773	19591796	12	2.5	1	3	0	0	w	LOC_Os12g32499		expressed protein	-
miR851	AACGGCAAUGGCAUUUCUCGG	CCCAGAAATGCCATCGCCGTT	26961915	26961935	3	2	2	0	0	0	w	LOC_Os03g47620		ankyrin, putative	-
miR851	AACGGCAAUGGCAUUUCUCGG	CCTAGAAATGCCATTGCCATT	425141	425161	1	2	2	0	0	0	w	LOC_Os01g01800		expressed protein	-
miR851	AACGGCAAUGGCAUUUCUCGG	CCTAGAAATGCCATCGCCGTT	13303197	13303217	3	2	2	0	0	0	w	LOC_Os03g23030		aberrant pollen transmission 1, putative, expressed	-
miR851	AACGGCAAUGGCAUUUCUCGG	CCTAGAAATGCCATCGCCGTT	1854201	1854221	3	2	2	0	0	0	w	LOC_Os03g04050		protein kinase family protein, putative, expressed	miR851_host
miR851	AACGGCAAUGGCAUUUCUCGG	TCAAGAAATGCCATTGTTGTT	28764275	28764295	3	2.5	1	3	0	0	w	LOC_Os03g50420		expressed protein	-
miR913.1	AUGGUACUGUAACCAGAAGCGG	TCGCTTCTGGTTACAGCAACAT	22007109	22007130	9	2.5	2	1	0	0	w	LOC_Os09g38210		auxin efflux carrier component, putative, expressed	-
miR913.3	UCCGGCUACAGUACCAUACUAC	GTAGTCTGGTACAGTAGCCGGC	11648527	11648548	5	2	2	0	0	0	c	LOC_Os05g19954		tRNA pseudouridine synthase family protein, putative, expressed	-
miR913.3	UCCGGCUACAGUACCAUACUAC	GTAGTATGGTACTGTAACCAGA	7365012	7365033	3	2	2	0	0	0	c	LOC_Os03g13614	bZIP	transcription factor, putative, expressed	miR913.3_host
miR966	AUGACUUACAAUCUGAAACGGA	TCCGTTTCAGATTATAAGTCAA	23443929	23443950	4	1	1	0	0	0	w	LOC_Os04g39650		receptor protein kinase CLAVATA1 precursor, putative, expressed	-
miR966	AUGACUUACAAUCUGAAACGGA	TCCGTTTCAGATTATAAGTCAT	23779303	23779324	12	1	1	0	0	0	c	LOC_Os12g38760		nucleotide pyrophosphatase/phosphodiesterase, putative, expressed	-
miR966	AUGACUUACAAUCUGAAACGGA	TCCGTTTCAGATTATAAGTCGT	3258097	3258118	5	1.5	1	1	0	0	w	LOC_Os05g06360		heparan-alpha-glucosaminide N-acetyltransferase, putative, expressed	-
miR966	AUGACUUACAAUCUGAAACGGA	TCCGTTTTAGATTATAAGTCAT	3732130	3732151	1	1.5	1	1	0	0	w	LOC_Os01g07770		peroxidase precursor, putative	-
miR966	AUGACUUACAAUCUGAAACGGA	TCCGTTTCAGAATGTAAGGCAT	22105493	22105514	11	2	2	0	0	0	c	LOC_Os11g38050		phosphoesterase family protein, putative, expressed	-
miR966	AUGACUUACAAUCUGAAACGGA	TCCGTTTCAGAATATAAGTCAT	22982581	22982602	12	2	2	0	0	0	c	LOC_Os12g37510		UDP-glucoronosyl and UDP-glucosyl transferase domain containing protein, expressed	-
miR966	AUGACUUACAAUCUGAAACGGA	TCCGTTTCAGATTTTAAGTTGT	20348738	20348759	2	2	1	2	0	0	w	LOC_Os02g34060		hypothetical protein	-
miR966	AUGACUUACAAUCUGAAACGGA	TCCGTTTTAGATTATAAGTTAT	2851833	2851854	10	2	1	2	0	0	c	LOC_Os10g05690		transmembrane amino acid transporter protein, putative, expressed	-
miR966	AUGACUUACAAUCUGAAACGGA	TCCGTTTCAGATTATAAGCCAT	22137674	22137695	4	2	2	0	0	0	w	LOC_Os04g37480		oxidoreductase, aldo/keto reductase family protein, putative, expressed	-
miR966	AUGACUUACAAUCUGAAACGGA	TCTGTTTCAGATTATAAGACAT	9433668	9433689	12	2.5	2	1	0	0	c	LOC_Os12g16480		conserved hypothetical protein	-
miR966	AUGACUUACAAUCUGAAACGGA	TCCGTTTTAGATTGTAAGACTT	20634584	20634605	11	2.5	2	1	0	0	c	LOC_Os11g35920		retrotransposon protein, putative, Ty3-gypsy subclass	-
miR966	AUGACUUACAAUCUGAAACGGA	TCCGTTTCAGATTATAAGACGT	24247704	24247725	11	2.5	2	1	0	0	w	LOC_Os11g41210		disease resistance protein RPM1, putative, expressed	-
miR966	AUGACUUACAAUCUGAAACGGA	TCCGTTTCAGATAATAAGTCGT	17478182	17478203	12	2.5	2	1	0	0	w	LOC_Os12g29434		wall-associated receptor kinase 3 precursor, putative	-
miR966	AUGACUUACAAUCUGAAACGGA	TCCGTTTTAGATTATAAGTTGT	29590645	29590666	6	2.5	1	3	0	0	w	LOC_Os06g48870		methyl-binding domain protein MBD, putative, expressed	-
miR966	AUGACUUACAAUCUGAAACGGA	TCCGTTTCAGATTACAAGTCGT	20710925	20710946	4	2.5	2	1	0	0	c	LOC_Os04g34490		nodulin, putative, expressed	-
miR966	AUGACUUACAAUCUGAAACGGA	TCCGTTTCAGATTATAAGACGT	34904068	34904089	1	2.5	2	1	0	0	c	LOC_Os01g60340		NTMC2Type1.1 protein, putative	-
miR966	AUGACUUACAAUCUGAAACGGA	TCCGTTTCAGATTATAAATCGT	7775749	7775770	2	2.5	2	1	0	0	c	LOC_Os02g14190		spermidine synthase, putative, expressed	-
miR966	AUGACUUACAAUCUGAAACGGA	TCCGTTTCAGATTATAAGATAT	10362836	10362857	3	2.5	2	1	0	0	c	LOC_Os03g18480	MYB	MYB family transcription factor, putative, expressed	-
miR966	AUGACUUACAAUCUGAAACGGA	TCCATTTCAGATTGTGTGTCAG	29466379	29466400	3	2.5	2	1	0	0	w	LOC_Os03g51520		fip1 motif family protein, expressed	-
osa-miR1427	UGCGGAACCGUGCGGUGGCGC	CCGCCACCGCACGGTTTCGCG	29891638	29891658	6	1.5	1	1	0	0	c	LOC_Os06g49340		OsFBDUF35 - F-box and DUF domain containing protein, expressed	-
osa-miR1427	UGCGGAACCGUGCGGUGGCGC	CCGCCGCCGCACGGTTCGGCC	18733185	18733205	10	2.5	2	1	0	0	c	LOC_Os10g35200		katanin p80 WD40 repeat-containing subunit B1 homolog 1, putative, expressed	-
osa-miR1427	UGCGGAACCGUGCGGUGGCGC	CCGCCGCCGCACGGTTCGGCC	27825701	27825721	2	2.5	2	1	0	0	c	LOC_Os02g45740		conserved hypothetical protein	-
osa-miR1427	UGCGGAACCGUGCGGUGGCGC	GCGCCACCGCACGCCTCCGTT	18633254	18633274	9	2.5	2	1	0	0	w	LOC_Os09g30498		hypothetical protein	-
osa-miR1429-3p	GUUGCACGGGUUUGUAUGUUG	CAACTTACAAACCCGTGCAAA	14527920	14527940	9	1	1	0	0	0	w	LOC_Os09g24430		hypothetical protein	-
osa-miR1429-3p	GUUGCACGGGUUUGUAUGUUG	CTACATACAAACCCGGGCAAA	252348	252368	4	2	2	0	0	0	c	LOC_Os04g01340		retrotransposon protein, putative, LINE subclass	-
osa-miR1429-3p	GUUGCACGGGUUUGUAUGUUG	CAACTTACAAAACCGTGCAAA	2884670	2884690	12	2	2	0	0	0	w	LOC_Os12g06140		conserved hypothetical protein	-
osa-miR1429-3p	GUUGCACGGGUUUGUAUGUUG	CAACTTACAAAACCGTGCAAA	14054475	14054495	9	2	2	0	0	0	c	LOC_Os09g23650	Tify	FAM10 family protein, putative, expressed	-
osa-miR1429-3p	GUUGCACGGGUUUGUAUGUUG	TAACATATAAACCCGTTCAAG	20412993	20413013	7	2	1	2	0	0	w	LOC_Os07g34130		TBC domain containing protein, expressed	-
osa-miR1429-3p	GUUGCACGGGUUUGUAUGUUG	CAACTTACAAAACCGTGCAGA	19396488	19396508	11	2.5	2	1	0	0	w	LOC_Os11g33970		plant protein of unknown function domain containing protein, expressed	-
osa-miR1429-3p	GUUGCACGGGUUUGUAUGUUG	TTACATACAAACCCGGGCAAA	22181170	22181190	3	2.5	2	1	0	0	w	LOC_Os03g39900		retrotransposon protein, putative, unclassified	-
osa-miR1429-3p	GUUGCACGGGUUUGUAUGUUG	CGACATACAAATCCGTATAAT	13188844	13188864	3	2.5	1	3	0	0	w	LOC_Os03g22820		expressed protein	-
osa-miR159f	CUUGGAUUGAAGGGAGCUCUA	TGGAGCTCCCTTTAATCCAAT	7017105	7017125	1	1	0	2	0	0	w	LOC_Os01g12700	MYB-related	MYB family transcription factor, putative	-
osa-miR159f	CUUGGAUUGAAGGGAGCUCUA	TGGAGCTCCCTTTAATCCAAT	24049094	24049114	5	1	0	2	0	0	c	LOC_Os05g41166	MYB	MYB family transcription factor, putative, expressed	-
osa-miR159f	CUUGGAUUGAAGGGAGCUCUA	TAGAGCTCCCTTCACTCCAAT	24005140	24005160	6	1	1	0	0	0	c	LOC_Os06g40330	MYB	MYB family transcription factor, putative, expressed	-
osa-miR159f	CUUGGAUUGAAGGGAGCUCUA	TGGAGCTCCCTTCACTCCAAG	34510578	34510598	1	1.5	1	1	0	0	w	LOC_Os01g59660	MYB	MYB family transcription factor, putative, expressed	-
osa-miR159f	CUUGGAUUGAAGGGAGCUCUA	ACGAGCTCCCTTCGATCCAAT	6692122	6692142	1	2.5	2	1	0	0	w	LOC_Os01g12240		hypothetical protein	osa-miR159f_host
osa-miR167g	UGAAGCUGCCAGCAUGAUCUG	TAGATCAGGCTGGCAGCTTGT	34095236	34095256	4	2.5	2	1	0	0	c	LOC_Os04g57610	ARF	auxin response factor, putative, expressed	-
osa-miR167g	UGAAGCUGCCAGCAUGAUCUG	TAGATCATGCTGACAGCCTCA	17529471	17529491	7	2.5	2	1	0	0	c	LOC_Os07g29820		NBS-LRR disease resistance protein, putative, expressed	-
osa-miR1847.1	ugcaguuugcaguuguggcac	GTGGCACAACTGCAAACTGCA	7401888	7401908	11	1	1	0	0	0	w	LOC_Os11g13510		stripe rust resistance protein Yr10, putative	-
osa-miR1847.1	ugcaguuugcaguuguggcac	GTGCCACAACTGCAAACTACA	20331906	20331926	1	1	1	0	0	0	w	LOC_Os01g36640		disease resistance protein RPM1, putative, expressed	osa-miR1847.1_host
osa-miR1847.1	ugcaguuugcaguuguggcac	GTGCCACAACTGCAGAATGTA	21147958	21147978	5	2	1	2	0	0	c	LOC_Os05g35730		hydrolase, alpha/beta fold family domain containing protein, expressed	-
osa-miR1847.1	ugcaguuugcaguuguggcac	GTGCCACATCTGCAAGCTTCA	16640790	16640810	10	2.5	2	1	0	0	c	LOC_Os10g31856		midasin-related, putative, expressed	-
osa-miR1847.1	ugcaguuugcaguuguggcac	GTTCCACAACTGTAAAATGCA	18316355	18316375	10	2.5	2	1	0	0	w	LOC_Os10g34470		HD domain containing protein 2, putative, expressed	-
osa-miR1847.1	ugcaguuugcaguuguggcac	GTGCCATAACTCCAGATTGCA	7773939	7773959	11	2.5	1	3	0	0	c	LOC_Os11g14010	Alfin-like	PHD finger protein, putative, expressed	-
osa-miR1847.1	ugcaguuugcaguuguggcac	GTGCCACAGCTACAAACTGAG	32695423	32695443	1	2.5	2	1	0	0	w	LOC_Os01g56660		expressed protein	-
osa-miR1847.2	UGGCCCACAUGUUAGUGCCACAAC	GTTGTGCCACTGACATGTGGGCCC	18316304	18316327	10	1.5	1	1	0	0	w	LOC_Os10g34470		HD domain containing protein 2, putative, expressed	-
osa-miR1847.2	UGGCCCACAUGUUAGUGCCACAAC	GTTGTGGCACTGACATATGGGCCA	20331860	20331883	1	1.5	1	1	0	0	w	LOC_Os01g36640		disease resistance protein RPM1, putative, expressed	osa-miR1847.2_host
osa-miR1847.2	UGGCCCACAUGUUAGUGCCACAAC	GTTGTGCCACTGACATGTGGGCCA	11522743	11522766	6	1.5	1	1	0	0	w	LOC_Os06g20090		NUP155, putative, expressed	-
osa-miR1847.2	UGGCCCACAUGUUAGUGCCACAAC	GTTGTGCCACTAACACGTGGGCCC	13680675	13680698	5	2	2	0	0	0	w	LOC_Os05g23880		lipoxygenase, putative, expressed	-
osa-miR1847.2	UGGCCCACAUGUUAGUGCCACAAC	CTTGTGTCACTGACATGTGGGCCC	6112939	6112962	11	2.5	2	1	0	0	c	LOC_Os11g11070		mRNA-capping enzyme, putative, expressed	-
osa-miR1847.3	AUGUUAGUGCCACAACUGCAAACU	AGTTTGCAGTTGTGGCACTGACAT	20331852	20331875	1	0.5	0	1	0	0	w	LOC_Os01g36640		disease resistance protein RPM1, putative, expressed	osa-miR1847.3_host
osa-miR1847.3	AUGUUAGUGCCACAACUGCAAACU	AGTTTGCAGTTGTGCCACTAACAC	13680667	13680690	5	1	1	0	0	0	w	LOC_Os05g23880		lipoxygenase, putative, expressed	-
osa-miR1847.3	AUGUUAGUGCCACAACUGCAAACU	AGTTTGCAGTTGTGTCACTGATAT	21271878	21271901	6	2	1	2	0	0	c	LOC_Os06g36310		receptor-like protein kinase 5 precursor, putative, expressed	-
osa-miR1847.3	AUGUUAGUGCCACAACUGCAAACU	AGTCTGCAGTTGTGCCACTGACAT	11522735	11522758	6	2.5	2	1	0	0	w	LOC_Os06g20090		NUP155, putative, expressed	-
osa-miR1849	UAUCGUAUCCUAGGUUGGUUU	AAACCAACCTAGGAGAGGATG	23195151	23195171	1	2	2	0	0	0	w	LOC_Os01g40990		expressed protein	-
osa-miR1849	UAUCGUAUCCUAGGUUGGUUU	AAACAAACCTAGGATAGGATG	16182884	16182904	3	2	2	0	0	0	c	LOC_Os03g28140		1-phosphatidylinositol-4-phosphate 5-kinase/ zinc ion binding protein, putative, expressed	-
osa-miR1849	UAUCGUAUCCUAGGUUGGUUU	GAATCAACCTAGGATAGGATC	566511	566531	12	2	1	2	0	0	c	LOC_Os12g01955		expressed protein	-
osa-miR1849	UAUCGUAUCCUAGGUUGGUUU	AACCCAACCTAGGATAGGATA	11183008	11183028	12	2	2	0	0	0	w	LOC_Os12g19290		AGC_AGC_other_NDRh_TRCd.4 - ACG kinases include homologs to PKA, PKG and PKC, expressed	-
osa-miR1849	UAUCGUAUCCUAGGUUGGUUU	AAACCAACCTAGTATGGGATG	18703781	18703801	11	2.5	2	1	0	0	w	LOC_Os11g32470		NEF1, putative, expressed	-
osa-miR1849	UAUCGUAUCCUAGGUUGGUUU	AAACCAATCTAGTATAGGATA	27267557	27267577	12	2.5	2	1	0	0	c	LOC_Os12g44010		purple acid phosphatase precursor, putative, expressed	-
osa-miR1849	UAUCGUAUCCUAGGUUGGUUU	AAACCAATCTAGTATAGGATA	27267635	27267655	12	2.5	2	1	0	0	c	LOC_Os12g44010		purple acid phosphatase precursor, putative, expressed	-
osa-miR1849	UAUCGUAUCCUAGGUUGGUUU	AAAACAACCTAGGATGGGATG	6596634	6596654	6	2.5	2	1	0	0	c	LOC_Os06g12260		N-rich protein, putative, expressed	-
osa-miR1849	UAUCGUAUCCUAGGUUGGUUU	AAACCAACCTAGTATGCAATA	10181446	10181466	7	2.5	2	1	0	0	w	LOC_Os07g17260		retrotransposon protein, putative, unclassified, expressed	-
osa-miR1849	UAUCGUAUCCUAGGUUGGUUU	AAACCAACCTAGGAGGAGATC	17863435	17863455	2	2.5	2	1	0	0	w	LOC_Os02g30090		cytochrome P450, putative	-
osa-miR1849	UAUCGUAUCCUAGGUUGGUUU	AACCCAACCTAGGATGGGATG	25971196	25971216	4	2.5	2	1	0	0	w	LOC_Os04g44180		conserved hypothetical protein	-
osa-miR1849	UAUCGUAUCCUAGGUUGGUUU	AAACCAACCTAGTATGCAATA	7192934	7192954	4	2.5	2	1	0	0	c	LOC_Os04g13050		conserved hypothetical protein	-
osa-miR1849	UAUCGUAUCCUAGGUUGGUUU	AAACCAATCTAGGATCGGATG	4305666	4305686	5	2.5	2	1	0	0	w	LOC_Os05g07940		glyoxalase family protein, putative, expressed	-
osa-miR1849.2	AAUGCCCUAUCGUAUCCUAGGUUG	TAACCTAGGATATGATGGGACATT	22039702	22039725	4	2.5	1	3	0	0	w	LOC_Os04g36810		LSM domain containing protein, expressed	osa-miR1849.2_host
osa-miR1852	AUAUGGAUUCAGAAUGCAGGUG	CCCCTGCATTCTGGATCCATAT	20698683	20698704	5	1.5	1	1	0	0	w	LOC_Os05g34940	MADS	OsMADS4 - MADS-box family gene with MIKCc type-box, expressed	osa-miR1852_host
osa-miR1852	AUAUGGAUUCAGAAUGCAGGUG	CCCCTGCATTCAGAATTCATAT	20698477	20698498	5	2.5	2	1	0	0	w	LOC_Os05g34940	MADS	OsMADS4 - MADS-box family gene with MIKCc type-box, expressed	osa-miR1852_host
osa-miR1852	AUAUGGAUUCAGAAUGCAGGUG	CACCTGCATTCTGCATTTGTAT	31850766	31850787	4	2.5	1	3	0	0	c	LOC_Os04g53760		kinesin motor domain containing protein, putative, expressed	-
osa-miR1852.2	CCUGCAUUCAGAAUUCAUAUAG	CTATATGGATTCAGAATGCAGG	20698566	20698587	5	1.5	1	1	0	0	w	LOC_Os05g34940	MADS	OsMADS4 - MADS-box family gene with MIKCc type-box, expressed	osa-miR1852.2_host
osa-miR1856	UAUGCGUAAGACGGAUUCGUA	TACGAATCCGTCGGACGCATA	10370705	10370725	11	2	2	0	0	0	c	LOC_Os11g18366		cycloartenol synthase, putative, expressed	osa-miR1856_host
osa-miR1857.2	UUUUUGGAGCAUGAGGUUAUC	GATAACCTCATGCTCCAAGAA	2729898	2729918	11	0.5	0	1	0	0	w	LOC_Os11g05850		cyclin-T1-3, putative, expressed	osa-miR1857.2_host
osa-miR1857.2	UUUUUGGAGCAUGAGGUUAUC	CATAACCTCATGCTCCAGATC	9288554	9288574	12	2.5	2	1	0	0	c	LOC_Os12g16250		nmrA-like family domain containing protein, expressed	-
osa-miR1857.2	UUUUUGGAGCAUGAGGUUAUC	GATAACTTCATGTTTCATAAC	32855348	32855368	3	2.5	1	3	0	0	w	LOC_Os03g57660		peptidase, putative, expressed	-
osa-miR1857.2	UUUUUGGAGCAUGAGGUUAUC	GATTACCTCATGATCCGAAAG	6727390	6727410	6	2.5	2	1	0	0	w	LOC_Os06g12400	HB	Homeobox domain containing protein, expressed	-
osa-miR1857-3p	UCAUGCUCCAAGAAAACCAGG	CCAGGTTTTCTTGGAGTATGC	27124294	27124314	11	1.5	1	1	0	0	w	LOC_Os11g45590		transposon protein, putative, CACTA, En/Spm sub-class, expressed	-
osa-miR1857-5p	UGGUUUUUUUGGAGCAUGAGG	CCTCATGCTCCAAGAAAACCA	2729903	2729923	11	0.5	0	1	0	0	w	LOC_Os11g05850		cyclin-T1-3, putative, expressed	osa-miR1857-5p_host
osa-miR1857-5p	UGGUUUUUUUGGAGCAUGAGG	CCTCATCCTCCAAGAAAGCCA	100261	100281	12	2	1	2	0	0	c	LOC_Os12g01180	WRKY	OsWRKY57v2 - Superfamily of TFs having WRKY and zinc finger domains, expressed	-
osa-miR1857-5p	UGGUUUUUUUGGAGCAUGAGG	CCTCATGCTCCAACATAATCA	24137544	24137564	5	2.5	2	1	0	0	w	LOC_Os05g41310		disease resistance protein RGA2, putative, expressed	-
osa-miR1857-5p	UGGUUUUUUUGGAGCAUGAGG	CCTCTTGCTCCCAAGAAACCT	18317948	18317968	8	2.5	2	1	0	0	c	LOC_Os08g29809		resistance protein LR10, putative, expressed	-
osa-miR1857-5p	UGGUUUUUUUGGAGCAUGAGG	TCTCATGCTCCAGGAGAGCCG	4018935	4018955	6	2.5	0	5	0	0	w	LOC_Os06g08300		FAD dependent oxidoreductase domain containing protein, expressed	-
osa-miR1857-5p	UGGUUUUUUUGGAGCAUGAGG	CCTCATGTTCCAAAACAACAT	40357868	40357888	1	2.5	2	1	0	0	w	LOC_Os01g69850	MADS	OsMADS65 - MADS-box family gene with MIKC* type-box, expressed	-
osa-miR1860-3p	AUCUGGAAGCUAGGUUUUCUCU	AGAGAGAACCTACCTTCCATAT	10060660	10060681	12	2.5	2	1	0	0	c	LOC_Os12g17550		conserved hypothetical protein	-
osa-miR1860-5p	AGAAAACCAGCUUCCAGAUCU	GGATCTGGAAGCTGCTTTTCT	14124234	14124254	5	1.5	1	1	0	0	w	LOC_Os05g24594		coatomer subunit delta, putative, expressed	-
osa-miR1860-5p	AGAAAACCAGCUUCCAGAUCU	AGGTCTGGAAGCTTGTTTTCT	7922291	7922311	12	1.5	1	1	0	0	c	LOC_Os12g13950		POLA2 - Putative DNA polymerase alpha complex subunit, expressed	-
osa-miR1860-5p	AGAAAACCAGCUUCCAGAUCU	AGATCTGGAAGCTTCTTTTCT	3674242	3674262	9	2	2	0	0	0	c	LOC_Os09g07380		frigida, putative, expressed	-
osa-miR1860-5p	AGAAAACCAGCUUCCAGAUCU	AGATCTGGAAGCTAGGTTTTCT	29904997	29905018	4	2	0	0	1	0	c	LOC_Os04g50870		elongation factor Tu, putative, expressed	-
osa-miR1860-5p	AGAAAACCAGCUUCCAGAUCU	AGATCTGGAAGCTAGGTTTTCA	8051170	8051191	3	2	0	0	1	0	c	LOC_Os03g14800		serine palmitoyltransferase 1, putative, expressed	-
osa-miR1860-5p	AGAAAACCAGCUUCCAGAUCU	AGATCTGGAAGCTGCTTTGCT	13122085	13122105	2	2	2	0	0	0	c	LOC_Os02g22060		expressed protein	-
osa-miR1860-5p	AGAAAACCAGCUUCCAGAUCU	AGATCTGGAAGCTAGGTTTTCT	933458	933479	1	2	0	0	1	0	c	LOC_Os01g02720		elongation factor Tu, putative, expressed	osa-miR1860-5p_host
osa-miR1860-5p	AGAAAACCAGCUUCCAGAUCU	AGATCTGGAAGCTGCTTCTCT	13333339	13333359	5	2	2	0	0	0	c	LOC_Os05g23430		WD domain, G-beta repeat domain containing protein, expressed	-
osa-miR1860-5p	AGAAAACCAGCUUCCAGAUCU	AGATCTGGAAGCTGTTTGTCT	13812952	13812972	9	2	2	0	0	0	w	LOC_Os09g23280		pyrrolidone-carboxylate peptidase, putative, expressed	-
osa-miR1860-5p	AGAAAACCAGCUUCCAGAUCU	AGATCTGGAAGCAGCTTTTCT	7346834	7346854	8	2	2	0	0	0	c	LOC_Os08g12430		VERNALIZATION-INSENSITIVE, putative, expressed	-
osa-miR1860-5p	AGAAAACCAGCUUCCAGAUCU	AGATCTGGAAGCTCTTTTTTC	7938907	7938927	8	2.5	2	1	0	0	w	LOC_Os08g13350		expressed protein	-
osa-miR1860-5p	AGAAAACCAGCUUCCAGAUCU	GGATCGGGAAGCTGGTGTTCT	35703605	35703625	2	2.5	2	1	0	0	c	LOC_Os02g58390		inactive receptor kinase At2g26730 precursor, putative, expressed	-
osa-miR1860-5p	AGAAAACCAGCUUCCAGAUCU	AGATCTAGAAGTTGCTTTTCT	23388240	23388260	8	2.5	2	1	0	0	w	LOC_Os08g36994		protein transport protein, putative, expressed	-
osa-miR1860-5p	AGAAAACCAGCUUCCAGAUCU	AGATCTGGAAGTTGCTTCTCT	27070304	27070324	7	2.5	2	1	0	0	w	LOC_Os07g45400		expressed protein	-
osa-miR1860-5p	AGAAAACCAGCUUCCAGAUCU	AGATCTGGAAGTTGATTTTGA	26786322	26786342	6	2.5	2	1	0	0	c	LOC_Os06g44380		ubiquitin carboxyl-terminal hydrolase family protein, expressed	-
osa-miR1862a	ACGAGGUUGGUUUAUUUUGGGACG	CGTCCCAAAATAAGCCAACCTCGT	23934031	23934054	1	0.5	0	1	0	0	w	LOC_Os01g42250		expressed protein	-
osa-miR1862a	ACGAGGUUGGUUUAUUUUGGGACG	CGTCCCAAAATAAACCAATCTCGT	2910557	2910580	3	0.5	0	1	0	0	w	LOC_Os03g05812		expressed protein	-
osa-miR1862a	ACGAGGUUGGUUUAUUUUGGGACG	CGTCCCAAAATAAACCAATCTCGT	24964352	24964375	5	0.5	0	1	0	0	c	LOC_Os05g43100		GDSL-like lipase/acylhydrolase, putative	-
osa-miR1862a	ACGAGGUUGGUUUAUUUUGGGACG	CGTCCCAAAATAAACCAACCTCAT	20168441	20168464	4	1	1	0	0	0	w	LOC_Os04g33590		hydrolase, alpha/beta fold family protein, putative, expressed	-
osa-miR1862a	ACGAGGUUGGUUUAUUUUGGGACG	CGTCCCAAAATAAACTAACCTAGA	13649503	13649526	3	1.5	1	1	0	0	c	LOC_Os03g24050		expressed protein	-
osa-miR1862a	ACGAGGUUGGUUUAUUUUGGGACG	CGTCCTAAAATAAACCAACCCCGT	4371713	4371736	6	1.5	1	1	0	0	c	LOC_Os06g08740		expressed protein	-
osa-miR1862a	ACGAGGUUGGUUUAUUUUGGGACG	TGTCCCAAAATAAATCAACCTTGT	22008930	22008953	4	1.5	0	3	0	0	c	LOC_Os04g36740		potassium channel SKOR, putative, expressed	-
osa-miR1862a	ACGAGGUUGGUUUAUUUUGGGACG	CGTTCCAAAATAAACCAACCTAGG	23195140	23195163	1	1.5	1	1	0	0	w	LOC_Os01g40990		expressed protein	-
osa-miR1862a	ACGAGGUUGGUUUAUUUUGGGACG	CGTCTCAAAATAAACCAACCTCTC	5780240	5780263	10	1.5	1	1	0	0	w	LOC_Os10g10480		expressed protein	-
osa-miR1862a	ACGAGGUUGGUUUAUUUUGGGACG	TGTTCCAAAATAAACCAACCACGT	14851501	14851524	10	2	1	2	0	0	w	LOC_Os10g28630		homocysteine S-methyltransferase protein, putative, expressed	-
osa-miR1862a	ACGAGGUUGGUUUAUUUUGGGACG	CGTCCCAAAATAAATCAACTTCTA	15837099	15837122	2	2	1	2	0	0	w	LOC_Os02g26984		expressed protein	-
osa-miR1862a	ACGAGGUUGGUUUAUUUUGGGACG	TGTCCCAAAATAAACCAACTTCTA	7134161	7134184	5	2	1	2	0	0	c	LOC_Os05g12400		BURP domain containing protein, expressed	-
osa-miR1862a	ACGAGGUUGGUUUAUUUUGGGACG	CGT CCAAAATAAACCAACCTCGT	10875483	10875505	8	2	0	0	0	1	c	LOC_Os08g17760		hypothetical protein	-
osa-miR1862a	ACGAGGUUGGUUUAUUUUGGGACG	CGTCCCAAAATAAAACAACCTAGG	6596642	6596665	6	2	2	0	0	0	c	LOC_Os06g12260		N-rich protein, putative, expressed	-
osa-miR1862a	ACGAGGUUGGUUUAUUUUGGGACG	TGTCCCAAAATAAATCAACTTCTG	1285186	1285209	12	2.5	1	3	0	0	c	LOC_Os12g03320		conserved hypothetical protein	-
osa-miR1862a	ACGAGGUUGGUUUAUUUUGGGACG	CGTCCCAAAATATAGCAACCTTGT	22793130	22793153	7	2.5	2	1	0	0	c	LOC_Os07g37990		glycosyltransferase sugar-binding region containing DXD motif, putative, expressed	-
osa-miR1862a	ACGAGGUUGGUUUAUUUUGGGACG	TGTTCCAAAATAAACCAACATTGT	16517146	16517169	7	2.5	1	3	0	0	w	LOC_Os07g28260		expressed protein	-
osa-miR1862a	ACGAGGUUGGUUUAUUUUGGGACG	CGTCCCAAAATAAGTCAATCCCGT	16022664	16022687	10	2.5	1	3	0	0	w	LOC_Os10g30860		nicotiana lesion-inducing like, putative, expressed	-
osa-miR1862a	ACGAGGUUGGUUUAUUUUGGGACG	CGTCCCAAAATATAGCAACCTTGA	18507835	18507858	9	2.5	2	1	0	0	c	LOC_Os09g30410		expressed protein	-
osa-miR1862a	ACGAGGUUGGUUUAUUUUGGGACG	CGTCCCGAAATAACCAAACCTCGT	26191274	26191297	1	2.5	2	1	0	0	w	LOC_Os01g46070		lactate/malate dehydrogenase, putative, expressed	osa-miR1862a_host
osa-miR1862a	ACGAGGUUGGUUUAUUUUGGGACG	CGTCTCAAAATAAATCAACTTCTA	20685842	20685865	3	2.5	1	3	0	0	c	LOC_Os03g37320		expressed protein	-
osa-miR1862a	ACGAGGUUGGUUUAUUUUGGGACG	CGTCCCAAAATAACTCAACCTAGA	22010805	22010828	4	2.5	2	1	0	0	c	LOC_Os04g36740		potassium channel SKOR, putative, expressed	-
osa-miR1862a	ACGAGGUUGGUUUAUUUUGGGACG	TATCCCAAAATAAACCAACCTCAT	22738970	22738993	2	2.5	2	1	0	0	w	LOC_Os02g37694		expressed protein	-
osa-miR1862c	ACGAGGUUGGUUUAUUUUGGGACG	CGTCCCAAAATAAACCAATCTCGT	24964352	24964375	5	0.5	0	1	0	0	c	LOC_Os05g43100		GDSL-like lipase/acylhydrolase, putative	-
osa-miR1862c	ACGAGGUUGGUUUAUUUUGGGACG	CGTCCCAAAATAAGCCAACCTCGT	23934031	23934054	1	0.5	0	1	0	0	w	LOC_Os01g42250		expressed protein	-
osa-miR1862c	ACGAGGUUGGUUUAUUUUGGGACG	CGTCCCAAAATAAACCAATCTCGT	2910557	2910580	3	0.5	0	1	0	0	w	LOC_Os03g05812		expressed protein	-
osa-miR1862c	ACGAGGUUGGUUUAUUUUGGGACG	CGTCCCAAAATAAACCAACCTCAT	20168441	20168464	4	1	1	0	0	0	w	LOC_Os04g33590		hydrolase, alpha/beta fold family protein, putative, expressed	-
osa-miR1862c	ACGAGGUUGGUUUAUUUUGGGACG	CGTCCTAAAATAAACCAACCCCGT	4371713	4371736	6	1.5	1	1	0	0	c	LOC_Os06g08740		expressed protein	-
osa-miR1862c	ACGAGGUUGGUUUAUUUUGGGACG	CGTCTCAAAATAAACCAACCTCTC	5780240	5780263	10	1.5	1	1	0	0	w	LOC_Os10g10480		expressed protein	-
osa-miR1862c	ACGAGGUUGGUUUAUUUUGGGACG	TGTCCCAAAATAAATCAACCTTGT	22008930	22008953	4	1.5	0	3	0	0	c	LOC_Os04g36740		potassium channel SKOR, putative, expressed	-
osa-miR1862c	ACGAGGUUGGUUUAUUUUGGGACG	CGTCCCAAAATAAACTAACCTAGA	13649503	13649526	3	1.5	1	1	0	0	c	LOC_Os03g24050		expressed protein	-
osa-miR1862c	ACGAGGUUGGUUUAUUUUGGGACG	CGTTCCAAAATAAACCAACCTAGG	23195140	23195163	1	1.5	1	1	0	0	w	LOC_Os01g40990		expressed protein	-
osa-miR1862c	ACGAGGUUGGUUUAUUUUGGGACG	TGTTCCAAAATAAACCAACCACGT	14851501	14851524	10	2	1	2	0	0	w	LOC_Os10g28630		homocysteine S-methyltransferase protein, putative, expressed	-
osa-miR1862c	ACGAGGUUGGUUUAUUUUGGGACG	CGTCCCAAAATAAATCAACTTCTA	15837099	15837122	2	2	1	2	0	0	w	LOC_Os02g26984		expressed protein	-
osa-miR1862c	ACGAGGUUGGUUUAUUUUGGGACG	CGT CCAAAATAAACCAACCTCGT	10875483	10875505	8	2	0	0	0	1	c	LOC_Os08g17760		hypothetical protein	-
osa-miR1862c	ACGAGGUUGGUUUAUUUUGGGACG	TGTCCCAAAATAAACCAACTTCTA	7134161	7134184	5	2	1	2	0	0	c	LOC_Os05g12400		BURP domain containing protein, expressed	-
osa-miR1862c	ACGAGGUUGGUUUAUUUUGGGACG	CGTCCCAAAATAAAACAACCTAGG	6596642	6596665	6	2	2	0	0	0	c	LOC_Os06g12260		N-rich protein, putative, expressed	-
osa-miR1862c	ACGAGGUUGGUUUAUUUUGGGACG	CGTCCCAAAATATAGCAACCTTGT	22793130	22793153	7	2.5	2	1	0	0	c	LOC_Os07g37990		glycosyltransferase sugar-binding region containing DXD motif, putative, expressed	-
osa-miR1862c	ACGAGGUUGGUUUAUUUUGGGACG	TGTCCCAAAATAAATCAACTTCTG	1285186	1285209	12	2.5	1	3	0	0	c	LOC_Os12g03320		conserved hypothetical protein	-
osa-miR1862c	ACGAGGUUGGUUUAUUUUGGGACG	TGTTCCAAAATAAACCAACATTGT	16517146	16517169	7	2.5	1	3	0	0	w	LOC_Os07g28260		expressed protein	-
osa-miR1862c	ACGAGGUUGGUUUAUUUUGGGACG	CGTCCCAAAATAAGTCAATCCCGT	16022664	16022687	10	2.5	1	3	0	0	w	LOC_Os10g30860		nicotiana lesion-inducing like, putative, expressed	osa-miR1862c_host
osa-miR1862c	ACGAGGUUGGUUUAUUUUGGGACG	CGTCCCAAAATATAGCAACCTTGA	18507835	18507858	9	2.5	2	1	0	0	c	LOC_Os09g30410		expressed protein	-
osa-miR1862c	ACGAGGUUGGUUUAUUUUGGGACG	CGTCCCGAAATAACCAAACCTCGT	26191274	26191297	1	2.5	2	1	0	0	w	LOC_Os01g46070		lactate/malate dehydrogenase, putative, expressed	-
osa-miR1862c	ACGAGGUUGGUUUAUUUUGGGACG	CGTCTCAAAATAAATCAACTTCTA	20685842	20685865	3	2.5	1	3	0	0	c	LOC_Os03g37320		expressed protein	-
osa-miR1862c	ACGAGGUUGGUUUAUUUUGGGACG	CGTCCCAAAATAACTCAACCTAGA	22010805	22010828	4	2.5	2	1	0	0	c	LOC_Os04g36740		potassium channel SKOR, putative, expressed	-
osa-miR1862c	ACGAGGUUGGUUUAUUUUGGGACG	TATCCCAAAATAAACCAACCTCAT	22738970	22738993	2	2.5	2	1	0	0	w	LOC_Os02g37694		expressed protein	-
osa-miR1862d	ACUAGGUUUGUUUAUUUUGGGACG	TGTCCCAAAATAAATAAACCTAGG	19958080	19958103	10	1	0	2	0	0	c	LOC_Os10g37420		cytochrome b5-like Heme/Steroid binding domain containing protein, expressed	-
osa-miR1862d	ACUAGGUUUGUUUAUUUUGGGACG	CGTCCCAAAATAAACTAACCTAGA	13649503	13649526	3	1	1	0	0	0	c	LOC_Os03g24050		expressed protein	-
osa-miR1862d	ACUAGGUUUGUUUAUUUUGGGACG	CGTTCCAAAATAAACCAACCTAGG	23195140	23195163	1	1.5	1	1	0	0	w	LOC_Os01g40990		expressed protein	-
osa-miR1862d	ACUAGGUUUGUUUAUUUUGGGACG	CGTCCCAAAATAAATAAACATAGT	18943415	18943438	4	1.5	1	1	0	0	c	LOC_Os04g31910		expressed protein	-
osa-miR1862d	ACUAGGUUUGUUUAUUUUGGGACG	TGTCCCAAAATAAACAAAGCTAGT	4850185	4850208	10	1.5	1	1	0	0	w	LOC_Os10g08930		S10/S20 domain containing ribosomal protein, putative, expressed	osa-miR1862d_host
osa-miR1862d	ACUAGGUUUGUUUAUUUUGGGACG	TGTTCCAAAATAAACAAACGTAGT	33565178	33565201	3	2	1	2	0	0	c	LOC_Os03g58960		DHHC zinc finger domain containing protein, expressed	-
osa-miR1862d	ACUAGGUUUGUUUAUUUUGGGACG	CGTCCCAAAATAAACAAACATATT	22153326	22153349	5	2	2	0	0	0	c	LOC_Os05g37910		phosphatidic acid phosphatase-related, putative, expressed	-
osa-miR1862d	ACUAGGUUUGUUUAUUUUGGGACG	CGTCCCAAAATAAAACAACCTAGG	6596642	6596665	6	2	2	0	0	0	c	LOC_Os06g12260		N-rich protein, putative, expressed	-
osa-miR1862d	ACUAGGUUUGUUUAUUUUGGGACG	CGTCCCAAAATAAACCAATCTCGT	2910557	2910580	3	2.5	2	1	0	0	w	LOC_Os03g05812		expressed protein	-
osa-miR1862d	ACUAGGUUUGUUUAUUUUGGGACG	AGTCCCAAAATAAACAAATCTACT	4851815	4851838	3	2.5	2	1	0	0	w	LOC_Os03g09280	GRAS	gibberellin response modulator protein, putative, expressed	-
osa-miR1862d	ACUAGGUUUGUUUAUUUUGGGACG	CGTCCCAAAATAAGCCAACCTCGT	23934031	23934054	1	2.5	2	1	0	0	w	LOC_Os01g42250		expressed protein	-
osa-miR1862d	ACUAGGUUUGUUUAUUUUGGGACG	CGTCCCAAAATATAAGAACCTAGG	22263881	22263904	12	2.5	2	1	0	0	c	LOC_Os12g36440		conserved hypothetical protein	-
osa-miR1862d	ACUAGGUUUGUUUAUUUUGGGACG	CGTCCCGAAATAACCAAACCTCGT	26191274	26191297	1	2.5	2	1	0	0	w	LOC_Os01g46070		lactate/malate dehydrogenase, putative, expressed	-
osa-miR1862d	ACUAGGUUUGUUUAUUUUGGGACG	CGTCCCAAAATACAGAAATCTAGG	25311905	25311928	8	2.5	2	1	0	0	w	LOC_Os08g39950		potassium transporter, putative, expressed	-
osa-miR1862d	ACUAGGUUUGUUUAUUUUGGGACG	CGTCCCAAAATAAACCAATCTCGT	24964352	24964375	5	2.5	2	1	0	0	c	LOC_Os05g43100		GDSL-like lipase/acylhydrolase, putative	-
osa-miR1862d	ACUAGGUUUGUUUAUUUUGGGACG	CGTCCCAGAATAAATTAATCTAGT	3330043	3330066	5	2.5	1	3	0	0	w	LOC_Os05g06470		suppressor of Mek, putative, expressed	-
osa-miR1862d	ACUAGGUUUGUUUAUUUUGGGACG	CGTCCCAAAATATAGGAACCTAGT	17465486	17465509	5	2.5	2	1	0	0	w	LOC_Os05g30240		PPR repeat domain containing protein, putative, expressed	-
osa-miR1862d	ACUAGGUUUGUUUAUUUUGGGACG	CGTCCCAAAATAACTCAACCTAGA	22010805	22010828	4	2.5	2	1	0	0	c	LOC_Os04g36740		potassium channel SKOR, putative, expressed	-
osa-miR1862e	CUAGAUUUGUUUAUUUUGGGACGG	CAGTCCCAAAATAAACAAATCTAC	4851814	4851837	3	1	1	0	0	0	w	LOC_Os03g09280	GRAS	gibberellin response modulator protein, putative, expressed	-
osa-miR1862e	CUAGAUUUGUUUAUUUUGGGACGG	CTGTCCCAAAATAAACAAAGCTAG	4850184	4850207	10	1.5	1	1	0	0	w	LOC_Os10g08930		S10/S20 domain containing ribosomal protein, putative, expressed	-
osa-miR1862e	CUAGAUUUGUUUAUUUUGGGACGG	CCGTCCCATAAAAAACAAATCTAG	18430997	18431020	4	2	2	0	0	0	c	LOC_Os04g31120		OsFBK14 - F-box domain and kelch repeat containing protein, expressed	-
osa-miR1862e	CUAGAUUUGUUUAUUUUGGGACGG	CCGTCCCAGAATAAATTAATCTAG	3330042	3330065	5	2	1	2	0	0	w	LOC_Os05g06470		suppressor of Mek, putative, expressed	-
osa-miR1862e	CUAGAUUUGUUUAUUUUGGGACGG	CCGTCCCAAAATAAACAAACATAT	22153327	22153350	5	2	2	0	0	0	c	LOC_Os05g37910		phosphatidic acid phosphatase-related, putative, expressed	-
osa-miR1862e	CUAGAUUUGUUUAUUUUGGGACGG	CCGTCCCATAAAAAACAAATCTAG	15762431	15762454	5	2	2	0	0	0	c	LOC_Os05g27200		retrotransposon protein, putative, unclassified	-
osa-miR1862e	CUAGAUUUGUUUAUUUUGGGACGG	CCGTCCCGAAAAAAACGAATCTAG	4403559	4403582	5	2	1	2	0	0	w	LOC_Os05g08090		expressed protein	-
osa-miR1862e	CUAGAUUUGUUUAUUUUGGGACGG	CCGTCCCAAAAAAAGTAAATCTAG	19118281	19118304	1	2	1	2	0	0	c	LOC_Os01g34670		transposon protein, putative, unclassified, expressed	-
osa-miR1862e	CUAGAUUUGUUUAUUUUGGGACGG	TCGTCCCGAAAAAAACAAATCTAG	1442200	1442223	12	2	1	2	0	0	w	LOC_Os12g03594		OsFBX437 - F-box domain containing protein, expressed	-
osa-miR1862e	CUAGAUUUGUUUAUUUUGGGACGG	CCGTCCCAAAATAAACTAACCTAG	13649504	13649527	3	2	2	0	0	0	c	LOC_Os03g24050		expressed protein	-
osa-miR1862e	CUAGAUUUGUUUAUUUUGGGACGG	CCGTCCCAAAATAAACCAATCTCG	2910556	2910579	3	2	2	0	0	0	w	LOC_Os03g05812		expressed protein	-
osa-miR1862e	CUAGAUUUGUUUAUUUUGGGACGG	CCGTCCCAAAATACAGAAATCTAG	25311904	25311927	8	2	2	0	0	0	w	LOC_Os08g39950		potassium transporter, putative, expressed	-
osa-miR1862e	CUAGAUUUGUUUAUUUUGGGACGG	CCGTTCCAAAATAAGTTAATCTAA	21431795	21431818	1	2.5	1	3	0	0	w	LOC_Os01g38229		peptidyl-prolyl isomerase, putative, expressed	-
osa-miR1862e	CUAGAUUUGUUUAUUUUGGGACGG	CCGTTCCAAAATAAACCAACCTAG	23195139	23195162	1	2.5	2	1	0	0	w	LOC_Os01g40990		expressed protein	-
osa-miR1862e	CUAGAUUUGUUUAUUUUGGGACGG	TTGTCCCAAAATAAATAAACCTAG	19958081	19958104	10	2.5	1	3	0	0	c	LOC_Os10g37420		cytochrome b5-like Heme/Steroid binding domain containing protein, expressed	-
osa-miR1862e	CUAGAUUUGUUUAUUUUGGGACGG	CCGTCCCAAAAAAAGTGAATCTAG	11978750	11978773	10	2.5	1	3	0	0	c	LOC_Os10g23100		ras-related protein, putative, expressed	-
osa-miR1862e	CUAGAUUUGUUUAUUUUGGGACGG	CCGTCCCAAAATAAGTTAATTTAG	1855774	1855797	9	2.5	1	3	0	0	c	LOC_Os09g03680		ankyrin, putative, expressed	-
osa-miR1862e	CUAGAUUUGUUUAUUUUGGGACGG	CCGTCTCAAAACAAACAAATATAA	4644338	4644361	12	2.5	2	1	0	0	w	LOC_Os12g08900		conserved hypothetical protein	-
osa-miR1862e	CUAGAUUUGUUUAUUUUGGGACGG	CCGTCCCAAAAAAAACGAATATAA	26945722	26945745	11	2.5	2	1	0	0	w	LOC_Os11g45320		hypothetical protein	-
osa-miR1862e	CUAGAUUUGUUUAUUUUGGGACGG	CCGTCCCAAAATATAAGAATCTAG	7233772	7233795	6	2.5	2	1	0	0	c	LOC_Os06g13200		proton-dependent oligopeptide transport, putative	-
osa-miR1862e	CUAGAUUUGUUUAUUUUGGGACGG	CCGTCCCATAAAAAACGAATCTAG	16233863	16233886	5	2.5	2	1	0	0	w	LOC_Os05g27920		phox domain-containing protein, putative, expressed	-
osa-miR1862e	CUAGAUUUGUUUAUUUUGGGACGG	CCGTCCCAAAAAAAGTGAATCTAG	23977078	23977101	4	2.5	1	3	0	0	c	LOC_Os04g40720		expressed protein	-
osa-miR1862e	CUAGAUUUGUUUAUUUUGGGACGG	CCGTCCCAAAATAAATAAACATAG	18943416	18943439	4	2.5	2	1	0	0	c	LOC_Os04g31910		expressed protein	-
osa-miR1862e	CUAGAUUUGUUUAUUUUGGGACGG	CCGTCCCAGAATAAATTAATCTGG	3330138	3330161	5	2.5	1	3	0	0	w	LOC_Os05g06470		suppressor of Mek, putative, expressed	-
osa-miR1862e	CUAGAUUUGUUUAUUUUGGGACGG	CCGTCTCAAAATATACCAATCTAA	4460032	4460055	6	2.5	2	1	0	0	w	LOC_Os06g08880		glutamate receptor 2.7 precursor, putative, expressed	-
osa-miR1862e	CUAGAUUUGUUUAUUUUGGGACGG	TCGTCCCAAAATAAACCAATCTCG	24964353	24964376	5	2.5	2	1	0	0	c	LOC_Os05g43100		GDSL-like lipase/acylhydrolase, putative	-
osa-miR1862e	CUAGAUUUGUUUAUUUUGGGACGG	CCGTCCCATAAAAAACGAATCTAG	34278273	34278296	3	2.5	2	1	0	0	w	LOC_Os03g60279		cinnamoyl-CoA reductase family, putative	-
osa-miR1862e	CUAGAUUUGUUUAUUUUGGGACGG	CCGTCCCATAAAAAACGAATCTAG	25675471	25675494	2	2.5	2	1	0	0	c	LOC_Os02g42700		thioredoxin, putative, expressed	-
osa-miR1862e	CUAGAUUUGUUUAUUUUGGGACGG	CCGTCCCAAAAAAAGTGAATCTAG	27307921	27307944	7	2.5	1	3	0	0	w	LOC_Os07g45740		hypothetical protein	-
osa-miR1862e.2	ACUAGAUUUGUUUAUUUUGGGACG	TGTCCCAAAATAAACAAAGCTAGT	4850185	4850208	10	1.5	1	1	0	0	w	LOC_Os10g08930		S10/S20 domain containing ribosomal protein, putative, expressed	-
osa-miR1862e.2	ACUAGAUUUGUUUAUUUUGGGACG	CGTCCCAGAATAAATTAATCTAGT	3330043	3330066	5	2	1	2	0	0	w	LOC_Os05g06470		suppressor of Mek, putative, expressed	-
osa-miR1862e.2	ACUAGAUUUGUUUAUUUUGGGACG	CGTCCCAAAATAAACTAACCTAGA	13649503	13649526	3	2	2	0	0	0	c	LOC_Os03g24050		expressed protein	-
osa-miR1862e.2	ACUAGAUUUGUUUAUUUUGGGACG	TGTCCCAAAATAAATAAACCTAGG	19958080	19958103	10	2	1	2	0	0	c	LOC_Os10g37420		cytochrome b5-like Heme/Steroid binding domain containing protein, expressed	-
osa-miR1862e.2	ACUAGAUUUGUUUAUUUUGGGACG	AGTCCCAAAATAAACAAATCTACT	4851815	4851838	3	2	2	0	0	0	w	LOC_Os03g09280	GRAS	gibberellin response modulator protein, putative, expressed	-
osa-miR1862e.2	ACUAGAUUUGUUUAUUUUGGGACG	CGTCCCAAAATAAACCAATCTCGT	2910557	2910580	3	2	2	0	0	0	w	LOC_Os03g05812		expressed protein	-
osa-miR1862e.2	ACUAGAUUUGUUUAUUUUGGGACG	CGTCCCAAAATAAACCAATCTCGT	24964352	24964375	5	2	2	0	0	0	c	LOC_Os05g43100		GDSL-like lipase/acylhydrolase, putative	-
osa-miR1862e.2	ACUAGAUUUGUUUAUUUUGGGACG	CGTCCCAAAATACAGAAATCTAGG	25311905	25311928	8	2	2	0	0	0	w	LOC_Os08g39950		potassium transporter, putative, expressed	-
osa-miR1862e.2	ACUAGAUUUGUUUAUUUUGGGACG	CGTCCCAAAATAAATATATGTAGC	19669740	19669763	12	2.5	2	1	0	0	w	LOC_Os12g32640		haemolysin-III, putative, expressed	-
osa-miR1862e.2	ACUAGAUUUGUUUAUUUUGGGACG	CGTTCCAAAATAAACCAACCTAGG	23195140	23195163	1	2.5	2	1	0	0	w	LOC_Os01g40990		expressed protein	-
osa-miR1862e.2	ACUAGAUUUGUUUAUUUUGGGACG	TGTCCTAAAATAAATCAATCTAGG	21563998	21564021	8	2.5	1	3	0	0	w	LOC_Os08g34360	AP2-EREBP	AP2 domain containing protein, expressed	-
osa-miR1862e.2	ACUAGAUUUGUUUAUUUUGGGACG	CATCCCAAAATGAAAAAATCTAGT	2519145	2519168	11	2.5	2	1	0	0	w	LOC_Os11g05562		40S ribosomal protein S25, putative, expressed	osa-miR1862e.2_host
osa-miR1862e.2	ACUAGAUUUGUUUAUUUUGGGACG	CGTCCCAAAATAAGTTAATTTAGT	1855773	1855796	9	2.5	1	3	0	0	c	LOC_Os09g03680		ankyrin, putative, expressed	-
osa-miR1862e.2	ACUAGAUUUGUUUAUUUUGGGACG	CGTCTCAAAATAAACCAATATAGG	16767354	16767377	6	2.5	2	1	0	0	w	LOC_Os06g29340		retrotransposon protein, putative, unclassified, expressed	-
osa-miR1862e.2	ACUAGAUUUGUUUAUUUUGGGACG	CGTCCCAAAATAAATAAACATAGT	18943415	18943438	4	2.5	2	1	0	0	c	LOC_Os04g31910		expressed protein	-
osa-miR1862e.2	ACUAGAUUUGUUUAUUUUGGGACG	CGTCCCAGAATAAATTAATCTGGA	3330139	3330162	5	2.5	1	3	0	0	w	LOC_Os05g06470		suppressor of Mek, putative, expressed	-
osa-miR1862e.2	ACUAGAUUUGUUUAUUUUGGGACG	CGTCCCAAAATATAAGAATCTAGA	7233771	7233794	6	2.5	2	1	0	0	c	LOC_Os06g13200		proton-dependent oligopeptide transport, putative	-
osa-miR1862e.3	AUCCCAAAAUGAAAAAAUCUAGUA	GACTAGATTTTTTTATTTTGGGGC	26422697	26422720	6	2	1	2	0	0	c	LOC_Os06g43870		expressed protein	-
osa-miR1862e.3	AUCCCAAAAUGAAAAAAUCUAGUA	TACTAGGTTTTTATATTTTGGGAC	26329106	26329129	4	2	1	2	0	0	c	LOC_Os04g44770		expressed protein	-
osa-miR1862e.3	AUCCCAAAAUGAAAAAAUCUAGUA	TCCTAGATTTTTATATTTTGGGAC	22917280	22917303	3	2.5	2	1	0	0	w	LOC_Os03g41210		retrotransposon protein, putative, unclassified	-
osa-miR1862e.3	AUCCCAAAAUGAAAAAAUCUAGUA	TACTAGATTTTTATATTTTAGGAC	1263914	1263937	7	2.5	2	1	0	0	c	LOC_Os07g03210		hypothetical protein	-
osa-miR1862e.4	AGAUUUGUUUAUUUUGGGACGGAG	CTCAGTCCCAAAATAAACAAATCT	4851812	4851835	3	1	1	0	0	0	w	LOC_Os03g09280	GRAS	gibberellin response modulator protein, putative, expressed	-
osa-miR1862e.4	AGAUUUGUUUAUUUUGGGACGGAG	CTCCGTCCCAAAATAAACCAATCT	2910554	2910577	3	1	1	0	0	0	w	LOC_Os03g05812		expressed protein	-
osa-miR1862e.4	AGAUUUGUUUAUUUUGGGACGGAG	CTTCGTCCCAAAATAAACCAATCT	24964355	24964378	5	1.5	1	1	0	0	c	LOC_Os05g43100		GDSL-like lipase/acylhydrolase, putative	-
osa-miR1862e.4	AGAUUUGUUUAUUUUGGGACGGAG	CTCTGTCCCAAAATAAACAAAGCT	4850182	4850205	10	1.5	1	1	0	0	w	LOC_Os10g08930		S10/S20 domain containing ribosomal protein, putative, expressed	-
osa-miR1862e.4	AGAUUUGUUUAUUUUGGGACGGAG	CTCCGTCCCAAAATAAACAAACAT	22153329	22153352	5	2	2	0	0	0	c	LOC_Os05g37910		phosphatidic acid phosphatase-related, putative, expressed	-
osa-miR1862e.4	AGAUUUGUUUAUUUUGGGACGGAG	CTCCGTCCCAAAAAAAGTAAATCT	19118283	19118306	1	2	1	2	0	0	c	LOC_Os01g34670		transposon protein, putative, unclassified, expressed	-
osa-miR1862e.4	AGAUUUGUUUAUUUUGGGACGGAG	CTCCGTCCCAAAATAAACTAACCT	13649506	13649529	3	2	2	0	0	0	c	LOC_Os03g24050		expressed protein	-
osa-miR1862e.4	AGAUUUGUUUAUUUUGGGACGGAG	CTCCGTCCCAAAATAAGTCAATCC	16022661	16022684	10	2	1	2	0	0	w	LOC_Os10g30860		nicotiana lesion-inducing like, putative, expressed	-
osa-miR1862e.4	AGAUUUGUUUAUUUUGGGACGGAG	CTCCGTCTCAAAATAAACCAACCT	5780237	5780260	10	2.5	2	1	0	0	w	LOC_Os10g10480		expressed protein	-
osa-miR1862e.4	AGAUUUGUUUAUUUUGGGACGGAG	CTCCGTCCCAAAAAAAGTGAATCT	11978752	11978775	10	2.5	1	3	0	0	c	LOC_Os10g23100		ras-related protein, putative, expressed	-
osa-miR1862e.4	AGAUUUGUUUAUUUUGGGACGGAG	CTCCGTCCCAAAAAAAACGAATAT	26945720	26945743	11	2.5	2	1	0	0	w	LOC_Os11g45320		hypothetical protein	-
osa-miR1862e.4	AGAUUUGUUUAUUUUGGGACGGAG	CTCCGTCCCAAAATAAGCCAACCT	23934028	23934051	1	2.5	2	1	0	0	w	LOC_Os01g42250		expressed protein	-
osa-miR1862e.4	AGAUUUGUUUAUUUUGGGACGGAG	CTCCGTTCCAAAATAAACCAACCT	23195137	23195160	1	2.5	2	1	0	0	w	LOC_Os01g40990		expressed protein	-
osa-miR1862e.4	AGAUUUGUUUAUUUUGGGACGGAG	CTCCGTCCCAAAATAAAGACATTT	4168336	4168359	11	2.5	2	1	0	0	c	LOC_Os11g08020		ankyrin repeat family protein, putative, expressed	-
osa-miR1862e.4	AGAUUUGUUUAUUUUGGGACGGAG	CTCCGTCTCAAAACAAACAAATAT	4644336	4644359	12	2.5	2	1	0	0	w	LOC_Os12g08900		conserved hypothetical protein	-
osa-miR1862e.4	AGAUUUGUUUAUUUUGGGACGGAG	CTCCGTCCTAAAATAAACCAACCC	4371716	4371739	6	2.5	2	1	0	0	c	LOC_Os06g08740		expressed protein	-
osa-miR1862e.4	AGAUUUGUUUAUUUUGGGACGGAG	CTCCGTCCCAAAATATAAGAATCT	7233774	7233797	6	2.5	2	1	0	0	c	LOC_Os06g13200		proton-dependent oligopeptide transport, putative	-
osa-miR1862e.4	AGAUUUGUUUAUUUUGGGACGGAG	CTCCGTCCCAAAAAAAGTGAATCT	27307919	27307942	7	2.5	1	3	0	0	w	LOC_Os07g45740		hypothetical protein	-
osa-miR1862e.4	AGAUUUGUUUAUUUUGGGACGGAG	CTCCGTCCTAAAATAAACCGATTC	10471167	10471190	8	2.5	1	3	0	0	c	LOC_Os08g17110		expressed protein	-
osa-miR1862e.4	AGAUUUGUUUAUUUUGGGACGGAG	CTCCGTCCCAAAATAAGTTAATTT	1855776	1855799	9	2.5	1	3	0	0	c	LOC_Os09g03680		ankyrin, putative, expressed	-
osa-miR1862e.4	AGAUUUGUUUAUUUUGGGACGGAG	CTCCGTCCCAAAATAAGCATAGCC	29568924	29568947	7	2.5	2	1	0	0	c	LOC_Os07g49370		glycosyltransferase family 43 protein, putative, expressed	-
osa-miR1862e.4	AGAUUUGUUUAUUUUGGGACGGAG	CTCCGTCCCAAAA AAACAAATTT	31543317	31543339	4	2.5	0	1	0	1	w	LOC_Os04g53260		polyphenol oxidase, putative, expressed	-
osa-miR1862e.4	AGAUUUGUUUAUUUUGGGACGGAG	CTCCGTCCCAAAATATAAAAATTA	3801309	3801332	5	2.5	2	1	0	0	c	LOC_Os05g07200		hypothetical protein	-
osa-miR1862e.4	AGAUUUGUUUAUUUUGGGACGGAG	CTCCGTCCCAAAAAAAGTGAATCT	23977080	23977103	4	2.5	1	3	0	0	c	LOC_Os04g40720		expressed protein	-
osa-miR1862e.4	AGAUUUGUUUAUUUUGGGACGGAG	CTCCGTCCCAAAATAAATAAACAT	18943418	18943441	4	2.5	2	1	0	0	c	LOC_Os04g31910		expressed protein	-
osa-miR1867	UUUUUUUUCUAGGACAGAGGGAGU	ACTCCCTCTGTCCTAGAAAAAACA	19359485	19359508	2	1	1	0	0	0	c	LOC_Os02g32660		1,4-alpha-glucan-branching enzyme, chloroplast precursor, putative, expressed	-
osa-miR1867	UUUUUUUUCUAGGACAGAGGGAGU	GCTCCCTCTGTCCTAGAAAAAACC	4276124	4276147	4	1.5	1	1	0	0	w	LOC_Os04g08034		ZOS4-02 - C2H2 zinc finger protein, expressed	-
osa-miR1867	UUUUUUUUCUAGGACAGAGGGAGU	ACTCTCTCTGTCCTAGAAAAAACC	9888952	9888975	1	1.5	1	1	0	0	c	LOC_Os01g17214		major facilitator superfamily antiporter, putative, expressed	-
osa-miR1867	UUUUUUUUCUAGGACAGAGGGAGU	ACTCCCTCTGTCCTTAAAAAAAAA	20652724	20652747	1	2	2	0	0	0	w	LOC_Os01g37020		carboxyl-terminal peptidase, putative	-
osa-miR1867	UUUUUUUUCUAGGACAGAGGGAGU	ACTCCCTCTGTCCAAAAAAAAAAC	22719393	22719416	1	2	2	0	0	0	w	LOC_Os01g40250		down-regulated in metastasis family protein, expressed	-
osa-miR1867	UUUUUUUUCUAGGACAGAGGGAGU	ACTCCCTCTGTCCCATAAAAAAAA	2306031	2306054	12	2	2	0	0	0	w	LOC_Os12g05200		DNA binding protein, putative, expressed	-
osa-miR1867	UUUUUUUUCUAGGACAGAGGGAGU	ACTCCCTCCGTCCTAGAAAAAACC	5124876	5124899	8	2	2	0	0	0	c	LOC_Os08g08830		expressed protein	-
osa-miR1867	UUUUUUUUCUAGGACAGAGGGAGU	ACTCCCTCTGTCCTATAAAAAACC	20818109	20818132	10	2	2	0	0	0	w	LOC_Os10g39140		flavonol synthase/flavanone 3-hydroxylase, putative, expressed	-
osa-miR1867	UUUUUUUUCUAGGACAGAGGGAGU	ACTCCCTCCGTCCTAAAAAAAAAC	28292875	28292898	7	2	2	0	0	0	w	LOC_Os07g47320		hypothetical protein	-
osa-miR1867	UUUUUUUUCUAGGACAGAGGGAGU	ACCCCCTCTGTCCTAAAAAAAAGA	1298845	1298868	12	2.5	2	1	0	0	c	LOC_Os12g03340		protein of unknown function, DUF618 domain containing protein, expressed	-
osa-miR1867	UUUUUUUUCUAGGACAGAGGGAGU	ACTCCCTCTGTCCCAAAAAAAAGG	4445266	4445289	11	2.5	2	1	0	0	w	LOC_Os11g08445		DnaK family protein, putative	-
osa-miR1867	UUUUUUUUCUAGGACAGAGGGAGU	ACTCCCTCCGTCCTAAAAAAAAGA	26509395	26509418	7	2.5	2	1	0	0	c	LOC_Os07g44360		serine/threonine-protein kinase Haspin, putative, expressed	-
osa-miR1867	UUUUUUUUCUAGGACAGAGGGAGU	ACTCCCTCCGTTCTAAAAAAAAAG	1331551	1331574	9	2.5	2	1	0	0	w	LOC_Os09g02840		transposon protein, putative, CACTA, En/Spm sub-class	-
osa-miR1867	UUUUUUUUCUAGGACAGAGGGAGU	ACTCTCTCTGTCCCAAAAAAAAAA	14758900	14758923	8	2.5	2	1	0	0	c	LOC_Os08g24434		expressed protein	-
osa-miR1867	UUUUUUUUCUAGGACAGAGGGAGU	ACTCCCTCCGTCTTAAAAAAAAAT	10185410	10185433	2	2.5	2	1	0	0	c	LOC_Os02g17680		ethylene-responsive protein related, putative, expressed	-
osa-miR1867	UUUUUUUUCUAGGACAGAGGGAGU	ACTCCCTCCGTCCTAAAAAAAAGT	25312057	25312080	3	2.5	2	1	0	0	c	LOC_Os03g44870		hypothetical protein	-
osa-miR1867	UUUUUUUUCUAGGACAGAGGGAGU	ACTCTCTCTGTCCTAAAAAAAACA	188487	188510	5	2.5	2	1	0	0	w	LOC_Os05g01270		peptidyl-prolyl cis-trans isomerase, putative, expressed	-
osa-miR1867	UUUUUUUUCUAGGACAGAGGGAGU	ACTCCCTCTGTACTAAAAAAAAGA	26477568	26477591	5	2.5	2	1	0	0	c	LOC_Os05g45820		heavy metal-associated domain containing protein, expressed	-
osa-miR1868	UCACGGAAAACGAGGGAGCAGCCA	TGGCTACTCCCTCGTTTATCGTGA	24873804	24873827	11	2.5	2	1	0	0	c	LOC_Os11g42090		Leucine Rich Repeat family protein, expressed	-
osa-miR1868.2	AAGCGUGCUCACGGAAAACGAGGG	CCCTCGTTTTCCGTGTGCACGCTT	3362259	3362282	5	1	1	0	0	0	w	LOC_Os05g06530		expressed protein	-
osa-miR1868.2	AAGCGUGCUCACGGAAAACGAGGG	TCCTCGTTTTCCGTTAGCACGCTT	5614112	5614135	4	1.5	1	1	0	0	w	LOC_Os04g10380		glycine-rich protein, putative, expressed	-
osa-miR1868.2	AAGCGUGCUCACGGAAAACGAGGG	TCCTCGTTTTCCGTTAGCACGCTT	28266953	28266976	3	1.5	1	1	0	0	c	LOC_Os03g49640		STE_MEKK_ste11_MAP3K.14 - STE kinases include homologs to sterile 7, sterile 11 and sterile 20 from yeast, expressed	-
osa-miR1868.2	AAGCGUGCUCACGGAAAACGAGGG	TCCTCGTTTTCCGTTAGCACGCTT	9983466	9983489	7	1.5	1	1	0	0	c	LOC_Os07g16970		rab GDP dissociation inhibitor alpha, putative, expressed	-
osa-miR1868.2	AAGCGUGCUCACGGAAAACGAGGG	TCCTCGTTTTCCGTTAGCACGCTT	22721647	22721670	2	1.5	1	1	0	0	c	LOC_Os02g37654		lecithin:cholesterol acyltransferase, putative, expressed	-
osa-miR1868.2	AAGCGUGCUCACGGAAAACGAGGG	CTCTCGTTTTCCGTGCGCACGCTT	5436997	5437020	1	1.5	1	1	0	0	c	LOC_Os01g10340		expressed protein	-
osa-miR1868.2	AAGCGUGCUCACGGAAAACGAGGG	CCCTTGTTTTCCGTGCGCACGCTT	2835449	2835472	3	1.5	1	1	0	0	w	LOC_Os03g05680	Jumonji	histone demethylase JARID1C, putative, expressed	-
osa-miR1868.2	AAGCGUGCUCACGGAAAACGAGGG	TTCTCGTTTTCCGTTAGCACGCTT	34148703	34148726	4	2	1	2	0	0	c	LOC_Os04g57670		pentatricopeptide, putative, expressed	-
osa-miR1868.2	AAGCGUGCUCACGGAAAACGAGGG	CCCTCGTTTTCCGCGCGCACGCTT	14934638	14934661	5	2	2	0	0	0	w	LOC_Os05g25770	WRKY	OsWRKY45 - Superfamily of TFs having WRKY and zinc finger domains, expressed	-
osa-miR1868.2	AAGCGUGCUCACGGAAAACGAGGG	CCCTCGTTTTCCGCGCGCACGCTT	22756730	22756753	1	2	2	0	0	0	w	LOC_Os01g40320		DNA damage-binding protein 1, putative	-
osa-miR1868.2	AAGCGUGCUCACGGAAAACGAGGG	CCCTCGTTTTCCGCGTGCACGCTT	10934689	10934712	12	2	2	0	0	0	c	LOC_Os12g18860		OsPOP23 - Putative Prolyl Oligopeptidase homologue, expressed	-
osa-miR1868.2	AAGCGUGCUCACGGAAAACGAGGG	CCCTCGTTTTCCGCGCGCACGCTT	23930087	23930110	3	2	2	0	0	0	w	LOC_Os03g42900		KH domain containing protein, putative, expressed	-
osa-miR1868.2	AAGCGUGCUCACGGAAAACGAGGG	CCCTCGTTTTCCGCGCGCACGCTT	17197006	17197029	2	2	2	0	0	0	c	LOC_Os02g29040		ankyrin repeat domain containing protein, putative, expressed	-
osa-miR1868.2	AAGCGUGCUCACGGAAAACGAGGG	CCCTCGTTTTCCGCGCGCACGCTT	29852546	29852569	3	2	2	0	0	0	w	LOC_Os03g52040		OsSCP19 - Putative Serine Carboxypeptidase homologue, expressed	-
osa-miR1868.2	AAGCGUGCUCACGGAAAACGAGGG	CCCTCGTTTTCCGCGTGCACGCTT	28800318	28800341	3	2	2	0	0	0	c	LOC_Os03g50470		expressed protein	-
osa-miR1868.2	AAGCGUGCUCACGGAAAACGAGGG	CCCTCGTTTTCCGCGCGCACGCTT	22170145	22170168	1	2	2	0	0	0	c	LOC_Os01g39380		SCD1, putative, expressed	-
osa-miR1868.2	AAGCGUGCUCACGGAAAACGAGGG	CCCTCGTTTTCCGCGCGCACGCTT	51594	51617	7	2	2	0	0	0	c	LOC_Os07g01090		transmembrane amino acid transporter protein, putative, expressed	-
osa-miR1868.2	AAGCGUGCUCACGGAAAACGAGGG	CCCTCGTTTTCCGCGCGCACGCTT	19362476	19362499	10	2	2	0	0	0	c	LOC_Os10g36370		heat shock protein DnaJ, putative, expressed	-
osa-miR1868.2	AAGCGUGCUCACGGAAAACGAGGG	CCCTCGTTTTCCGCGCGCACGCTT	19365022	19365045	10	2	2	0	0	0	c	LOC_Os10g36370		heat shock protein DnaJ, putative, expressed	-
osa-miR1868.2	AAGCGUGCUCACGGAAAACGAGGG	CCCTCGTTTTCCGCGTGCACGCTT	11133247	11133270	9	2	2	0	0	0	c	LOC_Os09g18159		light repressible receptor protein kinase, putative, expressed	-
osa-miR1868.2	AAGCGUGCUCACGGAAAACGAGGG	CCCTCGTTTTCCGCGCGCACGCTT	7201830	7201853	6	2	2	0	0	0	c	LOC_Os06g13120		conserved hypothetical protein	-
osa-miR1868.2	AAGCGUGCUCACGGAAAACGAGGG	TTCTCGTTTTCCGTTAGCACGCTT	19173263	19173286	12	2	1	2	0	0	w	LOC_Os12g31880		translation initiation factor, putative, expressed	-
osa-miR1868.2	AAGCGUGCUCACGGAAAACGAGGG	CCCTCGTTTTCCGCGTGCACGCTT	8597202	8597225	6	2	2	0	0	0	c	LOC_Os06g15170		3-ketoacyl-CoA synthase, putative, expressed	-
osa-miR1868.2	AAGCGUGCUCACGGAAAACGAGGG	CCCTCGTTTTCCGCGCGCACGCTT	18346700	18346723	12	2	2	0	0	0	c	LOC_Os12g30600		retrotransposon protein, putative, unclassified	-
osa-miR1868.2	AAGCGUGCUCACGGAAAACGAGGG	CTCTCGTTTTCCGCGCGCACGCTT	11422959	11422982	12	2.5	2	1	0	0	w	LOC_Os12g19590		WD domain, G-beta repeat domain containing protein, expressed	-
osa-miR1868.2	AAGCGUGCUCACGGAAAACGAGGG	TCCTCGTTTTCCGTGTGCACACTT	11096557	11096580	2	2.5	2	1	0	0	w	LOC_Os02g18990		GDSL-like lipase/acylhydrolase, putative	-
osa-miR1868.2	AAGCGUGCUCACGGAAAACGAGGG	CTCTCGTTTTCCGCGCGCACGCTT	18428391	18428414	10	2.5	2	1	0	0	c	LOC_Os10g34694		hypothetical protein	-
osa-miR1868.2	AAGCGUGCUCACGGAAAACGAGGG	CCCTCGTTTTCTGCGCGCACGCTT	7972375	7972398	10	2.5	2	1	0	0	c	LOC_Os10g15164		expressed protein	-
osa-miR1868.2	AAGCGUGCUCACGGAAAACGAGGG	CTCTCGTTTTCCGCGCGCACGCTT	24078747	24078770	12	2.5	2	1	0	0	c	LOC_Os12g39170		OsSCP66 - Putative Serine Carboxypeptidase homologue	-
osa-miR1868.2	AAGCGUGCUCACGGAAAACGAGGG	TCCTTGTTTTCTGTTAGCACGCTT	18607816	18607839	1	2.5	1	3	0	0	w	LOC_Os01g33800		heat shock protein DnaJ, putative, expressed	-
osa-miR1868.2	AAGCGUGCUCACGGAAAACGAGGG	CTCTCGTTTTCCGCGCGCACGCTT	22988695	22988718	11	2.5	2	1	0	0	w	LOC_Os11g39400		retrotransposon protein, putative, unclassified	-
osa-miR1868.2	AAGCGUGCUCACGGAAAACGAGGG	CTCTCGTTTTCCGCGCGCACGCTT	2592316	2592339	1	2.5	2	1	0	0	c	LOC_Os01g05490		triosephosphate isomerase, cytosolic, putative, expressed	-
osa-miR1868.2	AAGCGUGCUCACGGAAAACGAGGG	ATCTCGTTTTCCGTGCGCACGCTT	16397306	16397329	12	2.5	2	1	0	0	w	LOC_Os12g27830		dehydrogenase/reductase, putative, expressed	-
osa-miR1868.2	AAGCGUGCUCACGGAAAACGAGGG	TCCTCGATTTCCGTTAGCACGCTT	27718968	27718991	1	2.5	2	1	0	0	c	LOC_Os01g48370	TUB	OsFBT1 - F-box and tubby domain containing protein, expressed	-
osa-miR1868.2	AAGCGUGCUCACGGAAAACGAGGG	CCTTCGTTTTCCGCGCGCACGCTT	15195905	15195928	7	2.5	2	1	0	0	w	LOC_Os07g26430		resistance protein, putative	-
osa-miR1868.2	AAGCGUGCUCACGGAAAACGAGGG	CCCTCGTTTTCCGCGCGCATGCTT	19378676	19378699	9	2.5	2	1	0	0	w	LOC_Os09g32450		DNA topoisomerase 3 protein, putative, expressed	-
osa-miR1868.2	AAGCGUGCUCACGGAAAACGAGGG	TCCTCGATTTCCGTTAGCACGCTT	6255136	6255159	9	2.5	2	1	0	0	c	LOC_Os09g11270		enhancer of polycomb, putative, expressed	-
osa-miR1868.2	AAGCGUGCUCACGGAAAACGAGGG	TCCTCGTTTTCCGCGCGCACGCTT	9405818	9405841	8	2.5	2	1	0	0	w	LOC_Os08g15460		preprotein translocase subunit secY, putative, expressed	-
osa-miR1868.2	AAGCGUGCUCACGGAAAACGAGGG	CTCTCGTTTTCCGCGCGCACGCTT	26284207	26284230	3	2.5	2	1	0	0	c	LOC_Os03g46470		metal cation transporter, putative, expressed	-
osa-miR1868.2	AAGCGUGCUCACGGAAAACGAGGG	TCCTCGTTTTCCGTAAACACGCTT	19543588	19543611	4	2.5	2	1	0	0	w	LOC_Os04g32710		40S ribosomal protein S27, putative, expressed	osa-miR1868.2_host
osa-miR1868.2	AAGCGUGCUCACGGAAAACGAGGG	TCCTCATTTTCCGTTAGCACGCTT	10978093	10978116	2	2.5	2	1	0	0	c	LOC_Os02g18820		WD domain, G-beta repeat domain containing protein, expressed	-
osa-miR1868.2	AAGCGUGCUCACGGAAAACGAGGG	CCCTCGTTTTCCGCGTGCACGTTT	31033789	31033812	2	2.5	2	1	0	0	c	LOC_Os02g50810		expressed protein	-
osa-miR1868.2	AAGCGUGCUCACGGAAAACGAGGG	CTCTCGTTTTCCATGCGCACGCTT	16308049	16308072	2	2.5	2	1	0	0	c	LOC_Os02g27540		NB-ARC domain containing protein	-
osa-miR1868.2	AAGCGUGCUCACGGAAAACGAGGG	CTCTCGTTTTCCGCGCGCACGCTT	27242482	27242505	3	2.5	2	1	0	0	w	LOC_Os03g47930		expressed protein	-
osa-miR1868.2	AAGCGUGCUCACGGAAAACGAGGG	CCCTTGTTTTCCGCGCGCACGCTT	20601732	20601755	5	2.5	2	1	0	0	w	LOC_Os05g34820		expressed protein	-
osa-miR1868.2	AAGCGUGCUCACGGAAAACGAGGG	TTCTCGTTTTCCGTTAGCACGTTT	16799827	16799850	5	2.5	1	3	0	0	w	LOC_Os05g28740		universal stress protein domain containing protein, putative, expressed	-
osa-miR1868.2	AAGCGUGCUCACGGAAAACGAGGG	ATCTCGTTTTCCGTGCGCACGCTT	14810375	14810398	5	2.5	2	1	0	0	c	LOC_Os05g25580		OsFBX165 - F-box domain containing protein, expressed	-
osa-miR1868.2	AAGCGUGCUCACGGAAAACGAGGG	TCCTTGTTTTCCGTTAGCATGCTT	34052030	34052053	4	2.5	1	3	0	0	c	LOC_Os04g57540		adenylate kinase, putative, expressed	-
osa-miR1868.2	AAGCGUGCUCACGGAAAACGAGGG	ATCTCGTTTTCCGTGCGCACGCTT	29999437	29999460	4	2.5	2	1	0	0	c	LOC_Os04g51000	LFY	transcription factor FL, putative, expressed	-
osa-miR1868.2	AAGCGUGCUCACGGAAAACGAGGG	TCCTCATTTTCCGTTAGCACGCTT	29799633	29799656	4	2.5	2	1	0	0	c	LOC_Os04g50660		WD domain, G-beta repeat domain containing protein, expressed	-
osa-miR1868.2	AAGCGUGCUCACGGAAAACGAGGG	CCCTCGTTTTCCGCGCGCATGCTT	34361989	34362012	4	2.5	2	1	0	0	c	LOC_Os04g58010	ABI3VP1	B3 DNA binding domain containing protein	-
osa-miR1868.2	AAGCGUGCUCACGGAAAACGAGGG	CTCTCGTTTTCCGCGCGCACGCTT	24692031	24692054	4	2.5	2	1	0	0	c	LOC_Os04g41990		autophagy-related protein 10, putative, expressed	-
osa-miR1868.2	AAGCGUGCUCACGGAAAACGAGGG	CCCTTGTTTTCCGCGCGCACGCTT	8303941	8303964	4	2.5	2	1	0	0	c	LOC_Os04g14790		FAD dependent oxidoreductase domain containing protein, expressed	-
osa-miR1868.2	AAGCGUGCUCACGGAAAACGAGGG	CTCTCGTTTTCCGCGCGCACGCTT	7154070	7154093	4	2.5	2	1	0	0	c	LOC_Os04g12970		UDP-glucoronosyl/UDP-glucosyl transferase, putative, expressed	-
osa-miR1868.3	GCGUGCUCACGGAAAACGAGGGAG	CTCCCTCGTTTTCCGTGTGCACGC	3362257	3362280	5	1	1	0	0	0	w	LOC_Os05g06530		expressed protein	-
osa-miR1868.3	GCGUGCUCACGGAAAACGAGGGAG	CTCCCTTGTTTTCCGTGCGCACGC	2835447	2835470	3	1.5	1	1	0	0	w	LOC_Os03g05680	Jumonji	histone demethylase JARID1C, putative, expressed	-
osa-miR1868.3	GCGUGCUCACGGAAAACGAGGGAG	CTTCCTCGTTTTCCGTTAGCACGC	28266955	28266978	3	1.5	1	1	0	0	c	LOC_Os03g49640		STE_MEKK_ste11_MAP3K.14 - STE kinases include homologs to sterile 7, sterile 11 and sterile 20 from yeast, expressed	-
osa-miR1868.3	GCGUGCUCACGGAAAACGAGGGAG	CTCCCTCGTTTTTCGTGCGCACGC	8771501	8771524	11	1.5	1	1	0	0	c	LOC_Os11g15490		hypothetical protein	-
osa-miR1868.3	GCGUGCUCACGGAAAACGAGGGAG	CTCCCTCGTTTTCCGCGCGCACGC	29852544	29852567	3	2	2	0	0	0	w	LOC_Os03g52040		OsSCP19 - Putative Serine Carboxypeptidase homologue, expressed	-
osa-miR1868.3	GCGUGCUCACGGAAAACGAGGGAG	CTCCCTCGTTTTCCGCGTGCACGC	28800320	28800343	3	2	2	0	0	0	c	LOC_Os03g50470		expressed protein	-
osa-miR1868.3	GCGUGCUCACGGAAAACGAGGGAG	CTCCCTCGTTTTCCGCGCGCACGC	19362478	19362501	10	2	2	0	0	0	c	LOC_Os10g36370		heat shock protein DnaJ, putative, expressed	-
osa-miR1868.3	GCGUGCUCACGGAAAACGAGGGAG	CTCCCTCGTTTTCCGCGCGCACGC	19365024	19365047	10	2	2	0	0	0	c	LOC_Os10g36370		heat shock protein DnaJ, putative, expressed	-
osa-miR1868.3	GCGUGCUCACGGAAAACGAGGGAG	CTCCCTCGTTTTCCGCGCGCACGC	22170147	22170170	1	2	2	0	0	0	c	LOC_Os01g39380		SCD1, putative, expressed	-
osa-miR1868.3	GCGUGCUCACGGAAAACGAGGGAG	CTCCCTCGTTTTCCGCGCGCACGC	18346702	18346725	12	2	2	0	0	0	c	LOC_Os12g30600		retrotransposon protein, putative, unclassified	-
osa-miR1868.3	GCGUGCUCACGGAAAACGAGGGAG	CTCCCTCGTTTTCCGCGCGCACGC	22756728	22756751	1	2	2	0	0	0	w	LOC_Os01g40320		DNA damage-binding protein 1, putative	-
osa-miR1868.3	GCGUGCUCACGGAAAACGAGGGAG	CTCCCTCGTTTTCCGCGCGCACGC	51596	51619	7	2	2	0	0	0	c	LOC_Os07g01090		transmembrane amino acid transporter protein, putative, expressed	-
osa-miR1868.3	GCGUGCUCACGGAAAACGAGGGAG	TTCTCTCGTTTTCCGTGTGCACGG	28056361	28056384	6	2	1	2	0	0	c	LOC_Os06g46284		glycosyl hydrolase, family 31, putative, expressed	-
osa-miR1868.3	GCGUGCUCACGGAAAACGAGGGAG	TTTCCTCGTTTTCCGTTAGCACGC	9983468	9983491	7	2	1	2	0	0	c	LOC_Os07g16970		rab GDP dissociation inhibitor alpha, putative, expressed	-
osa-miR1868.3	GCGUGCUCACGGAAAACGAGGGAG	TTCCCTCGTTTTCCGCGTGCACGC	10934691	10934714	12	2.5	2	1	0	0	c	LOC_Os12g18860		OsPOP23 - Putative Prolyl Oligopeptidase homologue, expressed	-
osa-miR1868.3	GCGUGCUCACGGAAAACGAGGGAG	CTCTCTCGTTTTCCGCGCGCACGC	18428393	18428416	10	2.5	2	1	0	0	c	LOC_Os10g34694		hypothetical protein	-
osa-miR1868.3	GCGUGCUCACGGAAAACGAGGGAG	CTCCCTCATTTTTCGTGAGCAGGC	1733979	1734002	10	2.5	2	1	0	0	c	LOC_Os10g03830		expressed protein	-
osa-miR1868.3	GCGUGCUCACGGAAAACGAGGGAG	CTCCCTCGTTTTCCGCGCGCATGC	19378674	19378697	9	2.5	2	1	0	0	w	LOC_Os09g32450		DNA topoisomerase 3 protein, putative, expressed	-
osa-miR1868.3	GCGUGCUCACGGAAAACGAGGGAG	TTCCCTCGTTTTCCGCGTGCACGC	11133249	11133272	9	2.5	2	1	0	0	c	LOC_Os09g18159		light repressible receptor protein kinase, putative, expressed	-
osa-miR1868.3	GCGUGCUCACGGAAAACGAGGGAG	CTCCCTCGTTTATTGTGAGCATGT	19954568	19954591	10	2.5	1	3	0	0	w	LOC_Os10g37410		TBC domain containing protein, expressed	-
osa-miR1868.3	GCGUGCUCACGGAAAACGAGGGAG	CTCTCTCGTTTTCCGCGCGCACGC	22988693	22988716	11	2.5	2	1	0	0	w	LOC_Os11g39400		retrotransposon protein, putative, unclassified	-
osa-miR1868.3	GCGUGCUCACGGAAAACGAGGGAG	CTTCCTCGTTTTCCGTAAACACGC	19543586	19543609	4	2.5	2	1	0	0	w	LOC_Os04g32710		40S ribosomal protein S27, putative, expressed	osa-miR1868.3_host
osa-miR1868.3	GCGUGCUCACGGAAAACGAGGGAG	CTCCCTCGTTTTCCGCGCGCATGC	34361991	34362014	4	2.5	2	1	0	0	c	LOC_Os04g58010	ABI3VP1	B3 DNA binding domain containing protein	-
osa-miR1868.3	GCGUGCUCACGGAAAACGAGGGAG	TTCCCTCGTTTTCCGCGTGCACGC	8597204	8597227	6	2.5	2	1	0	0	c	LOC_Os06g15170		3-ketoacyl-CoA synthase, putative, expressed	-
osa-miR1868.3	GCGUGCUCACGGAAAACGAGGGAG	CTCTCTCGTTTTCCGCGCGCACGC	26284209	26284232	3	2.5	2	1	0	0	c	LOC_Os03g46470		metal cation transporter, putative, expressed	-
osa-miR1868.3	GCGUGCUCACGGAAAACGAGGGAG	CTTCCTCGTTTTCCGTGTGCACAC	11096555	11096578	2	2.5	2	1	0	0	w	LOC_Os02g18990		GDSL-like lipase/acylhydrolase, putative	-
osa-miR1868.3	GCGUGCUCACGGAAAACGAGGGAG	CTTCCTCGTTTTTCGTTAGCATGC	34607525	34607548	1	2.5	1	3	0	0	c	LOC_Os01g59840		Os1bglu3 - beta-glucosidase homologue, similar to G. max isohydroxyurate hydrolase, expressed	-
osa-miR1868.3	GCGUGCUCACGGAAAACGAGGGAG	CTCCCTCGTTTTCTGTGTGCACAT	19543006	19543029	7	2.5	2	1	0	0	w	LOC_Os07g32730		DNA repair protein rhp16, putative, expressed	-
osa-miR1868.3	GCGUGCUCACGGAAAACGAGGGAG	CTCCTTCGTTTTCCGCGCGCACGC	15195903	15195926	7	2.5	2	1	0	0	w	LOC_Os07g26430		resistance protein, putative	-
osa-miR1868.3	GCGUGCUCACGGAAAACGAGGGAG	TTCCCTCGTTTTCCGCGCGCACGC	17197008	17197031	2	2.5	2	1	0	0	c	LOC_Os02g29040		ankyrin repeat domain containing protein, putative, expressed	-
osa-miR1868.3	GCGUGCUCACGGAAAACGAGGGAG	CTCTCTCGTTTTCCATGCGCACGC	16308051	16308074	2	2.5	2	1	0	0	c	LOC_Os02g27540		NB-ARC domain containing protein	-
osa-miR1868.3	GCGUGCUCACGGAAAACGAGGGAG	TTCTCTCGTTTTTCGTGCGCACGC	20834091	20834114	2	2.5	1	3	0	0	c	LOC_Os02g34750		leucine-rich repeat receptor-like protein kinase 1, putative, expressed	-
osa-miR1868.3	GCGUGCUCACGGAAAACGAGGGAG	CTCTCTCGTTTTCCGCGCGCACGC	27242480	27242503	3	2.5	2	1	0	0	w	LOC_Os03g47930		expressed protein	-
osa-miR1873	UCAACAUGGUAUCAGAGCUGGAAG	CTTCTAGCTCTGATACCATGTTGA	12755081	12755104	7	0.5	0	1	0	0	w	LOC_Os07g22640		lipid binding protein, putative, expressed	osa-miR1873_host
osa-miR1873.2	ACCUCAACAUGGUAUCAGAGCUGG	CTAGCTCTGATACCATGTTGAGTT	12755084	12755107	7	1.5	1	1	0	0	w	LOC_Os07g22640		lipid binding protein, putative, expressed	osa-miR1873.2_host
osa-miR1873.3	AGCUCUGAUACCAUGUUGAGUUUU	GAACCTCAACATGGTATCAGAGCT	12754928	12754951	7	1.5	1	1	0	0	w	LOC_Os07g22640		lipid binding protein, putative, expressed	osa-miR1873.3_host
osa-miR1873.3	AGCUCUGAUACCAUGUUGAGUUUU	AAAACTC ACATGGTATCAGAGCG	28612497	28612519	3	2	0	0	0	1	w	LOC_Os03g50180		retrotransposon protein, putative, unclassified	-
osa-miR1873.4	UCUGAUACCAUGUUGAGUUUU	GAACCTCAACATGGTATCAGA	12754928	12754948	7	1.5	1	1	0	0	w	LOC_Os07g22640		lipid binding protein, putative, expressed	osa-miR1873.4_host
osa-miR1873.4	UCUGAUACCAUGUUGAGUUUU	AATACTCAACATGCTATCAGC	31548339	31548359	3	2	2	0	0	0	w	LOC_Os03g55470		expressed protein	-
osa-miR1873.4	UCUGAUACCAUGUUGAGUUUU	AAAACTCAACATGGAAACAGT	28643953	28643973	6	2	2	0	0	0	c	LOC_Os06g47250		DUF292 domain containing protein, expressed	-
osa-miR1873.4	UCUGAUACCAUGUUGAGUUUU	AAAACTC ACATGGTATCAGA	28612497	28612516	3	2	0	0	0	1	w	LOC_Os03g50180		retrotransposon protein, putative, unclassified	-
osa-miR1873.4	UCUGAUACCAUGUUGAGUUUU	GAATCTCAACATGGTAGCAGT	34315616	34315636	3	2.5	2	1	0	0	c	LOC_Os03g60350		leaf senescence related protein, putative, expressed	-
osa-miR1873.4	UCUGAUACCAUGUUGAGUUUU	ACAACTCAACATGGTATTACA	7333725	7333745	9	2.5	2	1	0	0	w	LOC_Os09g12780		expressed protein	-
osa-miR1879	GUGUUUGGUUUAGGGAUGAGGUGG	CCACCTCGTCCCCAAACCAAACAC	5651869	5651892	10	1.5	1	1	0	0	w	LOC_Os10g10244		alanyl-tRNA synthetase, putative, expressed	osa-miR1879_host
osa-miR1879	GUGUUUGGUUUAGGGAUGAGGUGG	TCA CTCATCCCTAAACCAAACAC	15845641	15845663	2	2.5	0	1	0	1	w	LOC_Os02g26984		expressed protein	-
osa-miR1883a	ACCUGUGACGGGCCGAGAAUGGAA	TTCCATTCTCGATCCGTCACAGGT	13059913	13059936	11	1.5	1	1	0	0	w	LOC_Os11g23880		expressed protein	osa-miR1883a_host
osa-miR1883a	ACCUGUGACGGGCCGAGAAUGGAA	TTCCATTTTCGGCTCGTGGCAGGC	10874094	10874117	4	2.5	1	3	0	0	c	LOC_Os04g19540		retrotransposon protein, putative, Ty3-gypsy subclass	-
osa-miR1883a.3	AUCCGUCACAGGUGACUAGAUGCC	GGTATCTAGTCACCTGTGACGGGC	13059852	13059875	11	1	0	2	0	0	w	LOC_Os11g23880		expressed protein	osa-miR1883a.3_host
osa-miR1883a.3	AUCCGUCACAGGUGACUAGAUGCC	GGTATCTAGTCACCTGTGACGGGC	24754789	24754812	8	1	0	2	0	0	c	LOC_Os08g39174		retrotransposon protein, putative, Ty1-copia subclass	-
osa-miR1883a.3	AUCCGUCACAGGUGACUAGAUGCC	GGTATCTAGTCACTTGTGACGGGC	8699422	8699445	12	1.5	0	3	0	0	c	LOC_Os12g15260		hypothetical protein	-
osa-miR1883a.4	UUCUCGAUCCGUCACAGGUGA	TCACCTGTGACGGGCCGAGAA	13059861	13059881	11	1.5	1	1	0	0	w	LOC_Os11g23880		expressed protein	osa-miR1883a.4_host
osa-miR1883a.4	UUCUCGAUCCGUCACAGGUGA	TCACCTGTGACGGGCCGAGAC	2240464	2240484	9	1.5	1	1	0	0	w	LOC_Os09g04240		retrotransposon protein, putative, unclassified	-
osa-miR1883a.4	UUCUCGAUCCGUCACAGGUGA	TCACCTGTGACGGGCCGAGGC	16474335	16474355	3	2	1	2	0	0	c	LOC_Os03g29020		transposon protein, putative, CACTA, En/Spm sub-class	-
osa-miR1883a.4	UUCUCGAUCCGUCACAGGUGA	TCACCTGTGACGGGCCGAGGC	17163765	17163785	4	2	1	2	0	0	c	LOC_Os04g29224		transposon protein, putative, CACTA, En/Spm sub-class	-
osa-miR1883a.4	UUCUCGAUCCGUCACAGGUGA	TCACCTGTGACGGGCCGAGGC	25142066	25142086	7	2	1	2	0	0	w	LOC_Os07g42010		transposon protein, putative, CACTA, En/Spm sub-class	-
osa-miR1883a.4	UUCUCGAUCCGUCACAGGUGA	TCACCTGTGACGGGCCGATAC	281157	281177	1	2.5	2	1	0	0	c	LOC_Os01g01550		transposon protein, putative, CACTA, En/Spm sub-class	-
osa-miR1883a.4	UUCUCGAUCCGUCACAGGUGA	TCACCTGTGACGGGCCGAAAG	281239	281259	1	2.5	2	1	0	0	c	LOC_Os01g01550		transposon protein, putative, CACTA, En/Spm sub-class	-
osa-miR1883a.4	UUCUCGAUCCGUCACAGGUGA	TCACCTGTGACGGGCCGAAAG	11055670	11055690	4	2.5	2	1	0	0	w	LOC_Os04g19820		transposon protein, putative, CACTA, En/Spm sub-class	-
osa-miR1883a.4	UUCUCGAUCCGUCACAGGUGA	TCACCTGTGACGGGCCGATAC	11055752	11055772	4	2.5	2	1	0	0	w	LOC_Os04g19820		transposon protein, putative, CACTA, En/Spm sub-class	-
osa-miR1883a.4	UUCUCGAUCCGUCACAGGUGA	TCACCTGTGACGGGCCGAAAG	524419	524439	4	2.5	2	1	0	0	w	LOC_Os04g01820		transposon protein, putative, CACTA, En/Spm sub-class	-
osa-miR1883a.4	UUCUCGAUCCGUCACAGGUGA	TCACCTGTGACGGGCCGATAC	524501	524521	4	2.5	2	1	0	0	w	LOC_Os04g01820		transposon protein, putative, CACTA, En/Spm sub-class	-
osa-miR1883a.4	UUCUCGAUCCGUCACAGGUGA	TCACCTGTGACGGGCCGAAAG	16474417	16474437	3	2.5	2	1	0	0	c	LOC_Os03g29020		transposon protein, putative, CACTA, En/Spm sub-class	-
osa-miR1883a.4	UUCUCGAUCCGUCACAGGUGA	TCACCTGTGACGGGCCGAAAG	22331795	22331815	4	2.5	2	1	0	0	w	LOC_Os04g37850		transposon protein, putative, CACTA, En/Spm sub-class	-
osa-miR1883a.4	UUCUCGAUCCGUCACAGGUGA	TCACCTGTGACGGGCCAAGAC	36984725	36984745	1	2.5	2	1	0	0	c	LOC_Os01g63760		transposon protein, putative, CACTA, En/Spm sub-class	-
osa-miR1883a.4	UUCUCGAUCCGUCACAGGUGA	TCACCTGTGACGGGCCGATAC	27283966	27283986	11	2.5	2	1	0	0	c	LOC_Os11g45880		transposon protein, putative, CACTA, En/Spm sub-class	-
osa-miR1883a.4	UUCUCGAUCCGUCACAGGUGA	TCACCTGTGACGGGCCGAAAG	17245714	17245734	11	2.5	2	1	0	0	c	LOC_Os11g30460		transposon protein, putative, CACTA, En/Spm sub-class	-
osa-miR1883a.4	UUCUCGAUCCGUCACAGGUGA	TCACCTGTGACGGGCCGATAC	17245632	17245652	11	2.5	2	1	0	0	c	LOC_Os11g30460		transposon protein, putative, CACTA, En/Spm sub-class	-
osa-miR1883a.4	UUCUCGAUCCGUCACAGGUGA	TCACCTGTGACGGGCCGAAAG	27284048	27284068	11	2.5	2	1	0	0	c	LOC_Os11g45880		transposon protein, putative, CACTA, En/Spm sub-class	-
osa-miR1883a.4	UUCUCGAUCCGUCACAGGUGA	TCACCTGTGACGGGCCGAAAA	315807	315827	10	2.5	2	1	0	0	w	LOC_Os10g01490		hypothetical protein	-
osa-miR1883a.4	UUCUCGAUCCGUCACAGGUGA	TCACCTGTGACGGGCCGAAAG	11438790	11438810	1	2.5	2	1	0	0	w	LOC_Os01g20130		transposon protein, putative, CACTA, En/Spm sub-class	-
osa-miR1883a.4	UUCUCGAUCCGUCACAGGUGA	TCACCTGTGACGGGCCGATAC	11438872	11438892	1	2.5	2	1	0	0	w	LOC_Os01g20130		transposon protein, putative, CACTA, En/Spm sub-class	-
osa-miR1883a.4	UUCUCGAUCCGUCACAGGUGA	TCACCTGTGACGGGCCGATAC	17028788	17028808	12	2.5	2	1	0	0	c	LOC_Os12g28810		transposon protein, putative, CACTA, En/Spm sub-class	-
osa-miR1883a.4	UUCUCGAUCCGUCACAGGUGA	TCACCTGTGACGGGCCGAAAG	17307086	17307106	12	2.5	2	1	0	0	w	LOC_Os12g29230		transposon protein, putative, CACTA, En/Spm sub-class	-
osa-miR1883a.4	UUCUCGAUCCGUCACAGGUGA	TCACCTGTGACGGGCCGATAC	17307168	17307188	12	2.5	2	1	0	0	w	LOC_Os12g29230		transposon protein, putative, CACTA, En/Spm sub-class	-
osa-miR1883a.4	UUCUCGAUCCGUCACAGGUGA	TCACCTGTGACGGGCCGAAAG	17028870	17028890	12	2.5	2	1	0	0	c	LOC_Os12g28810		transposon protein, putative, CACTA, En/Spm sub-class	-
osa-miR1883a.4	UUCUCGAUCCGUCACAGGUGA	TCACCTGTGACGGGCCGATAC	21540845	21540865	7	2.5	2	1	0	0	w	LOC_Os07g36010		transposon protein, putative, unclassified	-
osa-miR1883a.4	UUCUCGAUCCGUCACAGGUGA	TCACCTGTGACGGGCCGAAAG	15823154	15823174	8	2.5	2	1	0	0	w	LOC_Os08g26010		transposon protein, putative, CACTA, En/Spm sub-class	-
osa-miR1883a.4	UUCUCGAUCCGUCACAGGUGA	TCACCTGTGACGGGCCGATAC	15823236	15823256	8	2.5	2	1	0	0	w	LOC_Os08g26010		transposon protein, putative, CACTA, En/Spm sub-class	-
osa-miR1883a.4	UUCUCGAUCCGUCACAGGUGA	TCACCTGTGACGGGCCGATAC	28224500	28224520	8	2.5	2	1	0	0	w	LOC_Os08g44970		transposon protein, putative, CACTA, En/Spm sub-class	-
osa-miR1883a.4	UUCUCGAUCCGUCACAGGUGA	TCACCTGTGACGGGCCGAAAG	25141984	25142004	7	2.5	2	1	0	0	w	LOC_Os07g42010		transposon protein, putative, CACTA, En/Spm sub-class	-
osa-miR1883a.4	UUCUCGAUCCGUCACAGGUGA	TCACCTGTGACGGGCCGAAAG	27393409	27393429	7	2.5	2	1	0	0	c	LOC_Os07g45900		transposon protein, putative, CACTA, En/Spm sub-class	-
osa-miR1883a.4	UUCUCGAUCCGUCACAGGUGA	TCACCTGTGACGGGCCGATAC	27393327	27393347	7	2.5	2	1	0	0	c	LOC_Os07g45900		transposon protein, putative, CACTA, En/Spm sub-class	-
osa-miR1883a.4	UUCUCGAUCCGUCACAGGUGA	TCACCTGTGACGGGCCGAAAG	21091893	21091913	7	2.5	2	1	0	0	c	LOC_Os07g35240		transposon protein, putative, CACTA, En/Spm sub-class	-
osa-miR1883a.4	UUCUCGAUCCGUCACAGGUGA	TCACCTGTGACGGGCCGAAAG	9936506	9936526	7	2.5	2	1	0	0	c	LOC_Os07g16900		transposon protein, putative, CACTA, En/Spm sub-class	-
osa-miR1883a.4	UUCUCGAUCCGUCACAGGUGA	TCACCTGTGACGGGCCGATAC	9936424	9936444	7	2.5	2	1	0	0	c	LOC_Os07g16900		transposon protein, putative, CACTA, En/Spm sub-class	-
osa-miR1883a.4	UUCUCGAUCCGUCACAGGUGA	TCACCTGTGACGGGCCGAAAG	2240382	2240402	9	2.5	2	1	0	0	w	LOC_Os09g04240		retrotransposon protein, putative, unclassified	-
osa-miR1883a.4	UUCUCGAUCCGUCACAGGUGA	TCACCTGTGACGGGCCGATAC	2123862	2123882	8	2.5	2	1	0	0	c	LOC_Os08g04330		transposon protein, putative, CACTA, En/Spm sub-class	-
osa-miR1883a.4	UUCUCGAUCCGUCACAGGUGA	TCACCTGTGACGGGCCGAAAG	2123944	2123964	8	2.5	2	1	0	0	c	LOC_Os08g04330		transposon protein, putative, CACTA, En/Spm sub-class	-
osa-miR1883a.4	UUCUCGAUCCGUCACAGGUGA	TCACCTGTGACGGGCCGAAAG	14466826	14466846	8	2.5	2	1	0	0	c	LOC_Os08g23910		transposon protein, putative, CACTA, En/Spm sub-class	-
osa-miR1883a.4	UUCUCGAUCCGUCACAGGUGA	TCACCTGTGACGGGCCGATAC	14466744	14466764	8	2.5	2	1	0	0	c	LOC_Os08g23910		transposon protein, putative, CACTA, En/Spm sub-class	-
osa-miR1883a.4	UUCUCGAUCCGUCACAGGUGA	TCACCTGTGACGGGCCGAAAG	2846767	2846787	8	2.5	2	1	0	0	c	LOC_Os08g05400		transposon protein, putative, CACTA, En/Spm sub-class	-
osa-miR1883a.4	UUCUCGAUCCGUCACAGGUGA	TCACCTGTGACGGGCCGATAC	2846685	2846705	8	2.5	2	1	0	0	c	LOC_Os08g05400		transposon protein, putative, CACTA, En/Spm sub-class	-
osa-miR1883a.4	UUCUCGAUCCGUCACAGGUGA	TCACCTGTGACGGGCCGATAC	22331877	22331897	4	2.5	2	1	0	0	w	LOC_Os04g37850		transposon protein, putative, CACTA, En/Spm sub-class	-
osa-miR1883a.4	UUCUCGAUCCGUCACAGGUGA	TCACCTGTGACGGGCCGAAAG	14419087	14419107	5	2.5	2	1	0	0	w	LOC_Os05g25010		transposon protein, putative, CACTA, En/Spm sub-class	-
osa-miR1883a.4	UUCUCGAUCCGUCACAGGUGA	TCACCTGTGACGGGCCGATAC	13587475	13587495	5	2.5	2	1	0	0	w	LOC_Os05g23750		transposon protein, putative, CACTA, En/Spm sub-class	-
osa-miR1883a.4	UUCUCGAUCCGUCACAGGUGA	TCACCTGTGACGGGCCGATAC	14419169	14419189	5	2.5	2	1	0	0	w	LOC_Os05g25010		transposon protein, putative, CACTA, En/Spm sub-class	-
osa-miR1883a.4	UUCUCGAUCCGUCACAGGUGA	TCACCTGTGACGGGCCGAAAG	15565511	15565531	4	2.5	2	1	0	0	c	LOC_Os04g26690		transposon protein, putative, CACTA, En/Spm sub-class	-
osa-miR1883a.4	UUCUCGAUCCGUCACAGGUGA	TCACCTGTGACGGGCCGATAC	15565429	15565449	4	2.5	2	1	0	0	c	LOC_Os04g26690		transposon protein, putative, CACTA, En/Spm sub-class	-
osa-miR1883a.4	UUCUCGAUCCGUCACAGGUGA	TCACCTGTGACGGGCCGAAAG	12265753	12265773	4	2.5	2	1	0	0	c	LOC_Os04g21700		transposon protein, putative, CACTA, En/Spm sub-class	-
osa-miR1883a.4	UUCUCGAUCCGUCACAGGUGA	TCACCTGTGACGGGCCGAAAG	27758324	27758344	5	2.5	2	1	0	0	c	LOC_Os05g48550		transposon protein, putative, CACTA, En/Spm sub-class	-
osa-miR1883a.4	UUCUCGAUCCGUCACAGGUGA	TCACCTGTGACGGGCCGATAC	27758242	27758262	5	2.5	2	1	0	0	c	LOC_Os05g48550		transposon protein, putative, CACTA, En/Spm sub-class	-
osa-miR1883a.4	UUCUCGAUCCGUCACAGGUGA	TCACCTGTGACGGGCCGAAAG	14189060	14189080	7	2.5	2	1	0	0	w	LOC_Os07g24940		transposon protein, putative, CACTA, En/Spm sub-class	-
osa-miR1883a.4	UUCUCGAUCCGUCACAGGUGA	TCACCTGTGACGGGCCGATAC	14189142	14189162	7	2.5	2	1	0	0	w	LOC_Os07g24940		transposon protein, putative, CACTA, En/Spm sub-class	-
osa-miR1883a.4	UUCUCGAUCCGUCACAGGUGA	TCACCTGTGACGGGCCGATAC	18060558	18060578	7	2.5	2	1	0	0	w	LOC_Os07g30530		transposon protein, putative, CACTA, En/Spm sub-class	-
osa-miR1883a.4	UUCUCGAUCCGUCACAGGUGA	TCACCTGTGACGGGCCGAAAG	21456521	21456541	7	2.5	2	1	0	0	w	LOC_Os07g35840		transposon protein, putative, CACTA, En/Spm sub-class	-
osa-miR1883a.4	UUCUCGAUCCGUCACAGGUGA	TCACCTGTGACGGGCCGAAAG	9610643	9610663	6	2.5	2	1	0	0	w	LOC_Os06g16680		transposon protein, putative, CACTA, En/Spm sub-class	-
osa-miR1883a.4	UUCUCGAUCCGUCACAGGUGA	TCACCTGTGACGGGCCGAAAG	19039165	19039185	6	2.5	2	1	0	0	w	LOC_Os06g32740		OsSCP35 - Putative Serine Carboxypeptidase homologue	-
osa-miR1883a.4	UUCUCGAUCCGUCACAGGUGA	TCACCTGTGACGGGCCGATAC	19039247	19039267	6	2.5	2	1	0	0	w	LOC_Os06g32740		OsSCP35 - Putative Serine Carboxypeptidase homologue	-
osa-miR1883a.4	UUCUCGAUCCGUCACAGGUGA	TCACCTGTGACGGGCCGAAAG	21540763	21540783	7	2.5	2	1	0	0	w	LOC_Os07g36010		transposon protein, putative, unclassified	-
osa-miR1884a	UGUGACGCCGUUGACUUUUCAU	TTGAAAAGTCAACGGCGTCATA	10636910	10636931	7	1.5	1	1	0	0	w	LOC_Os07g17970		AMP-binding domain containing protein, expressed	-
osa-miR1884a	UGUGACGCCGUUGACUUUUCAU	ATGAAAAGTCAACGGTGTTATA	15666621	15666642	11	1.5	0	3	0	0	c	LOC_Os11g28065		cytochrome P450 71C1, putative	-
osa-miR1884a	UGUGACGCCGUUGACUUUUCAU	ATAAAAAGTCAACGGTGTCATC	34793154	34793175	2	2	1	2	0	0	w	LOC_Os02g56760		OsFBX66 - F-box domain containing protein	-
osa-miR1884a	UGUGACGCCGUUGACUUUUCAU	ATGAAAAGTCAACGGTATCATA	3355047	3355068	11	2	1	2	0	0	w	LOC_Os11g06840	C2H2	ZOS11-01 - C2H2 zinc finger protein, expressed	-
osa-miR1884a	UGUGACGCCGUUGACUUUUCAU	GTGAAAAGTCAACGACGTCATA	7055756	7055777	11	2	1	2	0	0	c	LOC_Os11g12560		receptor-like protein kinase HAIKU2 precursor, putative	-
osa-miR1884a	UGUGACGCCGUUGACUUUUCAU	GTAAAAAGTCAACGGCGTCATA	3504416	3504437	12	2	1	2	0	0	c	LOC_Os12g07150		amidase family protein, putative, expressed	-
osa-miR1884a	UGUGACGCCGUUGACUUUUCAU	TTAAAAAGTCAACGGCGTCATA	8579174	8579195	11	2.5	2	1	0	0	c	LOC_Os11g15210	bHLH	anthocyanin regulatory Lc protein, putative	-
osa-miR1884a	UGUGACGCCGUUGACUUUUCAU	ATGAAAAAGTCAACGGCGTCATA	4550616	4550638	11	2.5	0	1	1	0	w	LOC_Os11g08569		cycloartenol synthase, putative, expressed	-
osa-miR1884a	UGUGACGCCGUUGACUUUUCAU	TCGAAAAGTCAACGGCGTCATA	1138440	1138461	2	2.5	2	1	0	0	w	LOC_Os02g02920		HVA22, putative, expressed	-
osa-miR1884a	UGUGACGCCGUUGACUUUUCAU	ATAAAAAGTCAACGGTGTCAAA	7019911	7019932	12	2.5	2	1	0	0	c	LOC_Os12g12740		leucine-rich repeat family protein, putative, expressed	-
osa-miR1884a	UGUGACGCCGUUGACUUUUCAU	ATAAAAAGTCAACGGCTTCATA	914578	914599	10	2.5	2	1	0	0	w	LOC_Os10g02480		oxidoreductase, aldo/keto reductase family protein, putative, expressed	-
osa-miR1884a	UGUGACGCCGUUGACUUUUCAU	TTAAAAAGTCAACGGCGTCATA	320729	320750	12	2.5	2	1	0	0	c	LOC_Os12g01530		ferritin-1, chloroplast precursor, putative, expressed	-
osa-miR1884a	UGUGACGCCGUUGACUUUUCAU	TTCAAAAGTCAACGGCGTCATC	23277510	23277531	12	2.5	2	1	0	0	c	LOC_Os12g37939		unc-93 homolog A, putative, expressed	-
osa-miR1884a	UGUGACGCCGUUGACUUUUCAU	ATGAATAGTCAACAGCGTCATA	33149795	33149816	1	2.5	2	1	0	0	c	LOC_Os01g57350		diacylglycerol kinase, putative, expressed	-
osa-miR1884a	UGUGACGCCGUUGACUUUUCAU	TTAAAAAGTCAACGGCGTCATA	7424875	7424896	1	2.5	2	1	0	0	c	LOC_Os01g13310		DNA topoisomerase 2, putative	-
osa-miR1884a	UGUGACGCCGUUGACUUUUCAU	TTGAAAAGTCAACGGCATCATC	4565251	4565272	9	2.5	2	1	0	0	w	LOC_Os09g08670		protein of unknown function DUF1296 domain containing protein, expressed	-
osa-miR1884a	UGUGACGCCGUUGACUUUUCAU	TTGAAAAGTCAACGACGTCATA	1234667	1234688	9	2.5	2	1	0	0	c	LOC_Os09g02729		phospholipase C, putative, expressed	-
osa-miR1884a	UGUGACGCCGUUGACUUUUCAU	CTCAAAAGTCAACGGCGTCATA	12240097	12240118	4	2.5	2	1	0	0	w	LOC_Os04g21650		expressed protein	-
osa-miR1884a	UGUGACGCCGUUGACUUUUCAU	TTAAAAAGTCAACGGCGTCATA	10910114	10910135	3	2.5	2	1	0	0	w	LOC_Os03g19380		calvin cycle protein CP12, putative, expressed	-
osa-miR1884a	UGUGACGCCGUUGACUUUUCAU	CTTAAAAGTCAACGGCGTCATA	29180908	29180929	6	2.5	2	1	0	0	w	LOC_Os06g48240		AAA ATPase, putative, expressed	-
osa-miR1884b	AAUGUAUGACGCUGUUGACUUUUA	TAAAAGTCAACGGCGTCATACATT	27327153	27327176	6	0.5	0	1	0	0	c	LOC_Os06g45200		group 3 pollen allergen, putative	-
osa-miR1884b	AAUGUAUGACGCUGUUGACUUUUA	TAAAAGTCAACGGCGTCATACATT	29180910	29180933	6	0.5	0	1	0	0	w	LOC_Os06g48240		AAA ATPase, putative, expressed	-
osa-miR1884b	AAUGUAUGACGCUGUUGACUUUUA	TAAAAGTCAACGGCGTCATACATT	5914189	5914212	11	0.5	0	1	0	0	c	LOC_Os11g10770		disease resistance protein RGA3, putative, expressed	-
osa-miR1884b	AAUGUAUGACGCUGUUGACUUUUA	CAAAAGTCAACAGCGTCATACATT	17846161	17846184	8	1	1	0	0	0	w	LOC_Os08g29150		phospholipid-transporting ATPase, putative, expressed	-
osa-miR1884b	AAUGUAUGACGCUGUUGACUUUUA	AAAAAGTCAACAGCGTCATACATT	8539942	8539965	7	1	1	0	0	0	w	LOC_Os07g14920		hypothetical protein	-
osa-miR1884b	AAUGUAUGACGCUGUUGACUUUUA	TAAAAGTCAACAGCGTCAAACATT	6846149	6846172	6	1	1	0	0	0	w	LOC_Os06g12600		kinase, pfkB family, putative, expressed	-
osa-miR1884b	AAUGUAUGACGCUGUUGACUUUUA	GAAAAGTCAACAGCGTCATACATT	27273176	27273199	6	1	1	0	0	0	w	LOC_Os06g45090		expressed protein	-
osa-miR1884b	AAUGUAUGACGCUGUUGACUUUUA	AAAAAGTCAACAGCGTCATACATT	15158190	15158213	4	1	1	0	0	0	w	LOC_Os04g26080		hypothetical protein	-
osa-miR1884b	AAUGUAUGACGCUGUUGACUUUUA	AAAAAGTCAACAGCGTCATACATT	10526164	10526187	12	1	1	0	0	0	c	LOC_Os12g18210		cysteine protease, putative	-
osa-miR1884b	AAUGUAUGACGCUGUUGACUUUUA	AAAAAGTCAACAGCGTCATACATT	19511424	19511447	11	1	1	0	0	0	c	LOC_Os11g34120		exportin 1, putative	-
osa-miR1884b	AAUGUAUGACGCUGUUGACUUUUA	AAAAAGTCAACGGCGTCATACATT	4254099	4254122	9	1.5	1	1	0	0	c	LOC_Os09g08200		hypothetical protein	-
osa-miR1884b	AAUGUAUGACGCUGUUGACUUUUA	AAAAAGTCAACGGCGTCATACATT	15589750	15589773	9	1.5	1	1	0	0	c	LOC_Os09g25960		glutamate receptor, putative	-
osa-miR1884b	AAUGUAUGACGCUGUUGACUUUUA	AAAAAGTCAACGGCGTCATACATT	19908356	19908379	9	1.5	1	1	0	0	c	LOC_Os09g33710		Os9bglu33 - beta-glucosidase homologue, similar to G. max hydroxyisourate hydrolase, expressed	-
osa-miR1884b	AAUGUAUGACGCUGUUGACUUUUA	AAAAAGTCAACGGCGTCATACATT	19454698	19454721	8	1.5	1	1	0	0	w	LOC_Os08g31460		GTPase of unknown function domain containing protein, putative, expressed	-
osa-miR1884b	AAUGUAUGACGCUGUUGACUUUUA	AAAAAGTCAACGGCGTCATACATT	1791943	1791966	7	1.5	1	1	0	0	c	LOC_Os07g04180		amino acid transporter, putative, expressed	-
osa-miR1884b	AAUGUAUGACGCUGUUGACUUUUA	GAAAAGTCAACGGCGTCATACATT	4768484	4768507	7	1.5	1	1	0	0	c	LOC_Os07g09130		CHCH domain containing protein, expressed	-
osa-miR1884b	AAUGUAUGACGCUGUUGACUUUUA	AAAAAGTCAACGGCGTCATACATT	24560776	24560799	7	1.5	1	1	0	0	c	LOC_Os07g41060		dihydroflavonol-4-reductase, putative, expressed	-
osa-miR1884b	AAUGUAUGACGCUGUUGACUUUUA	AAAAAGTTAACAGCGTCATACATT	5911789	5911812	6	1.5	1	1	0	0	c	LOC_Os06g11280		12-oxophytodienoate reductase, putative, expressed	-
osa-miR1884b	AAUGUAUGACGCUGUUGACUUUUA	AAAAAGTCAACGGCGTCATACATT	6893946	6893969	6	1.5	1	1	0	0	c	LOC_Os06g12630		glutathione S-transferase, N-terminal domain containing protein, expressed	-
osa-miR1884b	AAUGUAUGACGCUGUUGACUUUUA	TAAAAGTTAACGGCGTCATATATA	17775924	17775947	6	1.5	0	3	0	0	w	LOC_Os06g30680		WD domain, G-beta repeat domain containing protein	-
osa-miR1884b	AAUGUAUGACGCUGUUGACUUUUA	AAAAAGTCAACGGCGTCATACATT	30970498	30970521	6	1.5	1	1	0	0	w	LOC_Os06g51190		lysine ketoglutarate reductase trans-splicing related 1, putative, expressed	-
osa-miR1884b	AAUGUAUGACGCUGUUGACUUUUA	AAAAAGTCAACAGTGTCATACATT	2655079	2655102	5	1.5	1	1	0	0	c	LOC_Os05g05370		hypothetical protein	-
osa-miR1884b	AAUGUAUGACGCUGUUGACUUUUA	AAAAAGTCAACAGCGTTATACATT	5626186	5626209	5	1.5	1	1	0	0	c	LOC_Os05g10310		acid phosphatase, putative, expressed	-
osa-miR1884b	AAUGUAUGACGCUGUUGACUUUUA	TAAAAATCAACGGCGTCATACATT	16660558	16660581	5	1.5	1	1	0	0	w	LOC_Os05g28540		retrotransposon protein, putative, Ty3-gypsy subclass	-
osa-miR1884b	AAUGUAUGACGCUGUUGACUUUUA	AAAAAGTTAACAGCGTCATACATT	31693847	31693870	4	1.5	1	1	0	0	c	LOC_Os04g53510		OsFBL20 - F-box domain and LRR containing protein, expressed	-
osa-miR1884b	AAUGUAUGACGCUGUUGACUUUUA	CAAAAGTCAACGGCGTCATACATT	12240099	12240122	4	1.5	1	1	0	0	w	LOC_Os04g21650		expressed protein	-
osa-miR1884b	AAUGUAUGACGCUGUUGACUUUUA	AAAAAGTCAACGGCGTCATACATT	316703	316726	4	1.5	1	1	0	0	w	LOC_Os04g01470		O-methyltransferase, putative, expressed	-
osa-miR1884b	AAUGUAUGACGCUGUUGACUUUUA	AAAAAGTCAACGGCGTCATACATT	20740074	20740097	3	1.5	1	1	0	0	c	LOC_Os03g37411		MATE efflux family protein, putative, expressed	-
osa-miR1884b	AAUGUAUGACGCUGUUGACUUUUA	GAAAAGTCAACAGCGTCATATATT	27158902	27158925	3	1.5	1	1	0	0	c	LOC_Os03g47830		argonaute, putative, expressed	-
osa-miR1884b	AAUGUAUGACGCUGUUGACUUUUA	AAAAAGTCAACAGCGTCATATATT	36313019	36313042	3	1.5	1	1	0	0	c	LOC_Os03g64290		myosin, putative, expressed	-
osa-miR1884b	AAUGUAUGACGCUGUUGACUUUUA	AAAAAGTCAACGGCGTCATACATT	21353911	21353934	3	1.5	1	1	0	0	w	LOC_Os03g38470		GDSL-like lipase/acylhydrolase, putative, expressed	-
osa-miR1884b	AAUGUAUGACGCUGUUGACUUUUA	AAAAAGTCAACGGCGTCATACATT	13767108	13767131	3	1.5	1	1	0	0	w	LOC_Os03g24210		hypothetical protein	-
osa-miR1884b	AAUGUAUGACGCUGUUGACUUUUA	AAAAAGTCAACGGCGTCATACATT	10910116	10910139	3	1.5	1	1	0	0	w	LOC_Os03g19380		calvin cycle protein CP12, putative, expressed	-
osa-miR1884b	AAUGUAUGACGCUGUUGACUUUUA	AAAAAGTCAACGGCGTCATACATT	1363294	1363317	2	1.5	1	1	0	0	w	LOC_Os02g03360		expressed protein	-
osa-miR1884b	AAUGUAUGACGCUGUUGACUUUUA	GAAAAGTCAACGGCGTCATACATT	34546821	34546844	1	1.5	1	1	0	0	c	LOC_Os01g59720		expressed protein	-
osa-miR1884b	AAUGUAUGACGCUGUUGACUUUUA	AAAAAGTCAACGGCGTCATACATT	30017562	30017585	1	1.5	1	1	0	0	c	LOC_Os01g52200		mitochondrial ATP synthase g subunit family protein, putative	-
osa-miR1884b	AAUGUAUGACGCUGUUGACUUUUA	AAAAAGTCAACGGCGTCATACATT	43053961	43053984	1	1.5	1	1	0	0	c	LOC_Os01g74310		expressed protein	-
osa-miR1884b	AAUGUAUGACGCUGUUGACUUUUA	AAAAAGTCAACGGCGTCATACATT	320725	320748	12	1.5	1	1	0	0	c	LOC_Os12g01530		ferritin-1, chloroplast precursor, putative, expressed	-
osa-miR1884b	AAUGUAUGACGCUGUUGACUUUUA	GAAAAGTCAACAGCGTCATATATT	18465073	18465096	12	1.5	1	1	0	0	c	LOC_Os12g30800		ent-kaurene synthase B, chloroplast precursor, putative	-
osa-miR1884b	AAUGUAUGACGCUGUUGACUUUUA	TAAAAGTCAACAGCATCATATATT	22621277	22621300	12	1.5	1	1	0	0	w	LOC_Os12g36940		calmodulin binding protein, putative, expressed	-
osa-miR1884b	AAUGUAUGACGCUGUUGACUUUUA	AAAAAGTCAACGGCGTCATACATT	8579170	8579193	11	1.5	1	1	0	0	c	LOC_Os11g15210	bHLH	anthocyanin regulatory Lc protein, putative	-
osa-miR1884b	AAUGUAUGACGCUGUUGACUUUUA	GAAAAGTCAACGGCGTCATACATT	27653153	27653176	11	1.5	1	1	0	0	w	LOC_Os11g46900		wall-associated receptor kinase 3 precursor, putative	-
osa-miR1884b	AAUGUAUGACGCUGUUGACUUUUA	AAAAAGTCAACGGCGTCATACATT	4445943	4445966	11	1.5	1	1	0	0	w	LOC_Os11g08445		DnaK family protein, putative	-
osa-miR1884b	AAUGUAUGACGCUGUUGACUUUUA	TAAAAGTCAACAGCTTCATATATT	18438021	18438044	10	1.5	1	1	0	0	c	LOC_Os10g34702		hypothetical protein	-
osa-miR1884b	AAUGUAUGACGCUGUUGACUUUUA	TAAAAGTCAACGGTGTCATATATT	4850640	4850663	10	1.5	0	3	0	0	w	LOC_Os10g08930		S10/S20 domain containing ribosomal protein, putative, expressed	osa-miR1884b_host
osa-miR1884b	AAUGUAUGACGCUGUUGACUUUUA	CAAAAGTCAACAGCGTCGTACATG	13709305	13709328	10	1.5	1	1	0	0	w	LOC_Os10g26470		sucrose transporter, putativ, expressed	-
osa-miR1884b	AAUGUAUGACGCUGUUGACUUUUA	TAAAAATCAACGGCGTCATACATT	7578159	7578182	10	1.5	1	1	0	0	w	LOC_Os10g13914		POEI27 - Pollen Ole e I allergen and extensin family protein precursor, expressed	-
osa-miR1884b	AAUGUAUGACGCUGUUGACUUUUA	GAAAAGTCAACGGCGTCATACATT	14967838	14967861	10	1.5	1	1	0	0	w	LOC_Os10g28850		retrotransposon protein, putative, unclassified	-
osa-miR1884b	AAUGUAUGACGCUGUUGACUUUUA	TAAAAGTTAACAGCATCATATATA	22352124	22352147	9	2	1	2	0	0	c	LOC_Os09g38920		thiol protease SEN102 precursor, putative, expressed	-
osa-miR1884b	AAUGUAUGACGCUGUUGACUUUUA	AAAAAGTTAACGGCGTCATACATT	12264934	12264957	9	2	1	2	0	0	c	LOC_Os09g20400		expressed protein	-
osa-miR1884b	AAUGUAUGACGCUGUUGACUUUUA	TAAAAGTCAACGGCGTCAAATATT	21572075	21572098	8	2	1	2	0	0	w	LOC_Os08g34370	SET	SET domain containing protein	-
osa-miR1884b	AAUGUAUGACGCUGUUGACUUUUA	AAAAAGTCAACGGTGTCATACATT	20031464	20031487	8	2	1	2	0	0	w	LOC_Os08g32350		expressed protein	-
osa-miR1884b	AAUGUAUGACGCUGUUGACUUUUA	GAAAAGTCAACGGTGTCATACATT	20259005	20259028	7	2	1	2	0	0	w	LOC_Os07g33860		60S ribosomal protein L44, putative, expressed	-
osa-miR1884b	AAUGUAUGACGCUGUUGACUUUUA	CAAAAGTTAACAGCGTCATATATT	16502480	16502503	7	2	1	2	0	0	w	LOC_Os07g28250		lipase class 3 family protein, putative, expressed	-
osa-miR1884b	AAUGUAUGACGCUGUUGACUUUUA	AAAAAGTCAACGGCGTCATATATT	1301267	1301290	7	2	1	2	0	0	w	LOC_Os07g03250	AP2-EREBP	AP2-like ethylene-responsive transcription factor PLETHORA 2, putative, expressed	-
osa-miR1884b	AAUGUAUGACGCUGUUGACUUUUA	AAAAAGTCAACAGCGTCAAACATT	4958123	4958146	7	2	2	0	0	0	w	LOC_Os07g09400		RNA ligase isoform 1, putative, expressed	-
osa-miR1884b	AAUGUAUGACGCUGUUGACUUUUA	AAAAAGTCAACAACGTCATACATT	598379	598402	6	2	2	0	0	0	w	LOC_Os06g02054		OsFBX180 - F-box domain containing protein	-
osa-miR1884b	AAUGUAUGACGCUGUUGACUUUUA	TAAAAGTCAACGGCATCATATATT	31569340	31569363	4	2	1	2	0	0	c	LOC_Os04g53310		soluble starch synthase 3, chloroplast precursor, putative, expressed	-
osa-miR1884b	AAUGUAUGACGCUGUUGACUUUUA	AAAAAGTCAACTGCGTCATACATT	718645	718668	4	2	2	0	0	0	c	LOC_Os04g02150		tRNA methyltransferase, putative, expressed	-
osa-miR1884b	AAUGUAUGACGCUGUUGACUUUUA	AAAAAGTCAACAGCGTCAAACATT	1766591	1766614	4	2	2	0	0	0	c	LOC_Os04g03880		conserved hypothetical protein	-
osa-miR1884b	AAUGUAUGACGCUGUUGACUUUUA	AAAAAGTCAACAGCGTCGTATATT	1246653	1246676	4	2	1	2	0	0	w	LOC_Os04g03050		OsSub34 - Putative Subtilisin homologue, expressed	-
osa-miR1884b	AAUGUAUGACGCUGUUGACUUUUA	AAAAAGTCAACAGCGTCATCCATT	16454439	16454462	4	2	2	0	0	0	w	LOC_Os04g28150		hypothetical protein	-
osa-miR1884b	AAUGUAUGACGCUGUUGACUUUUA	AAAAAGTCAACAGCGTCAAACATT	35302948	35302971	3	2	2	0	0	0	c	LOC_Os03g62330		expressed protein	-
osa-miR1884b	AAUGUAUGACGCUGUUGACUUUUA	CAAAAGTCAACATCGTCATACATT	29474833	29474856	3	2	2	0	0	0	w	LOC_Os03g51540		Ser/Thr protein phosphatase family protein, putative, expressed	-
osa-miR1884b	AAUGUAUGACGCUGUUGACUUUUA	GAAAAGTCAACGGTGTCATACATT	14454273	14454296	3	2	1	2	0	0	w	LOC_Os03g25320		peroxidase precursor, putative	-
osa-miR1884b	AAUGUAUGACGCUGUUGACUUUUA	AAAAAGTCAACAGCGTCAAACATT	24593923	24593946	3	2	2	0	0	0	w	LOC_Os03g43850		recA protein, putative, expressed	-
osa-miR1884b	AAUGUAUGACGCUGUUGACUUUUA	AAAAAGTCAACAGCGTCATACACT	21354130	21354153	3	2	2	0	0	0	w	LOC_Os03g38470		GDSL-like lipase/acylhydrolase, putative, expressed	-
osa-miR1884b	AAUGUAUGACGCUGUUGACUUUUA	AAAAAGTCAACGGCGTCATATATT	3519424	3519447	2	2	1	2	0	0	c	LOC_Os02g06940		conserved hypothetical protein	-
osa-miR1884b	AAUGUAUGACGCUGUUGACUUUUA	AAAAAGTCAACTGCGTCATACATT	4360314	4360337	2	2	2	0	0	0	c	LOC_Os02g08230		WAX2, putative, expressed	-
osa-miR1884b	AAUGUAUGACGCUGUUGACUUUUA	CAAAAGTCAACAGCGTCATCCATT	26500085	26500108	2	2	2	0	0	0	c	LOC_Os02g43906		ceramide kinase-related, putative, expressed	-
osa-miR1884b	AAUGUAUGACGCUGUUGACUUUUA	AAAAAGTCAACGGTGTCATACATT	11974168	11974191	2	2	1	2	0	0	w	LOC_Os02g20330		conserved hypothetical protein	-
osa-miR1884b	AAUGUAUGACGCUGUUGACUUUUA	AAAAAGTCAACGGTGTCATACATT	10873536	10873559	2	2	1	2	0	0	w	LOC_Os02g18660		expressed protein	-
osa-miR1884b	AAUGUAUGACGCUGUUGACUUUUA	AAAAAGTCAACGGTGTCATACATT	5442633	5442656	2	2	1	2	0	0	w	LOC_Os02g10350		MLO domain containing protein, putative, expressed	-
osa-miR1884b	AAUGUAUGACGCUGUUGACUUUUA	GAAAAGTCAACGGCGTCATACGTT	1138442	1138465	2	2	1	2	0	0	w	LOC_Os02g02920		HVA22, putative, expressed	-
osa-miR1884b	AAUGUAUGACGCUGUUGACUUUUA	AAAAAGTCAACGGCGTTATACATT	7997685	7997708	1	2	1	2	0	0	c	LOC_Os01g14270		OsFBX4 - F-box domain containing protein	-
osa-miR1884b	AAUGUAUGACGCUGUUGACUUUUA	AAAAAGTCAACGGTGTCATACATT	33819282	33819305	1	2	1	2	0	0	c	LOC_Os01g58520		disease resistance protein, putative, expressed	-
osa-miR1884b	AAUGUAUGACGCUGUUGACUUUUA	AAAAAGTCAACGGCGTCATATATT	37439457	37439480	1	2	1	2	0	0	c	LOC_Os01g64520		uricase, putative, expressed	-
osa-miR1884b	AAUGUAUGACGCUGUUGACUUUUA	AAAAAGTCAACAGCGTCAAACATT	13476850	13476873	1	2	2	0	0	0	c	LOC_Os01g23960		retrotransposon protein, putative, Ty3-gypsy subclass	-
osa-miR1884b	AAUGUAUGACGCUGUUGACUUUUA	GAAAAGTCAACGGCGTCGTACATT	11746667	11746690	1	2	1	2	0	0	w	LOC_Os01g21034		pectinesterase, putative, expressed	-
osa-miR1884b	AAUGUAUGACGCUGUUGACUUUUA	AAAAAGTTAACAGCGTCATGCATT	7084100	7084123	1	2	1	2	0	0	w	LOC_Os01g12790		receptor protein kinase, putative	-
osa-miR1884b	AAUGUAUGACGCUGUUGACUUUUA	AAAAAGTCAACAGTGTTATACATT	1613086	1613109	12	2	1	2	0	0	c	LOC_Os12g03899		major facilitator superfamily antiporter, putative, expressed	-
osa-miR1884b	AAUGUAUGACGCUGUUGACUUUUA	AAAAAGTCAACGGCGTCATATATT	3504412	3504435	12	2	1	2	0	0	c	LOC_Os12g07150		amidase family protein, putative, expressed	-
osa-miR1884b	AAUGUAUGACGCUGUUGACUUUUA	AAAAAGTTAACGGCGTCATACATT	25706221	25706244	12	2	1	2	0	0	c	LOC_Os12g41590		oxidoreductase, short chain dehydrogenase/reductase family domain containing protein, expressed	-
osa-miR1884b	AAUGUAUGACGCUGUUGACUUUUA	AAAAAGTCAACGGTGTCATACATT	8277580	8277603	12	2	1	2	0	0	w	LOC_Os12g14500		hypothetical protein	-
osa-miR1884b	AAUGUAUGACGCUGUUGACUUUUA	AAAAAGTCAACAGCGTCAAACATT	5771053	5771076	12	2	2	0	0	0	w	LOC_Os12g10740		leucine-rich repeat family protein, putative, expressed	-
osa-miR1884b	AAUGUAUGACGCUGUUGACUUUUA	AAAAAGTCAACTGCGTCATACATT	19258128	19258151	11	2	2	0	0	0	c	LOC_Os11g33340		peptidase, M24 family protein, putative, expressed	-
osa-miR1884b	AAUGUAUGACGCUGUUGACUUUUA	AAAAAGTCAACGGTGTCATACATT	14198799	14198822	11	2	1	2	0	0	w	LOC_Os11g25700		tropinone reductase, putative, expressed	-
osa-miR1884b	AAUGUAUGACGCUGUUGACUUUUA	AAAAAGTCAACGGCGTCATATATT	4550619	4550642	11	2	1	2	0	0	w	LOC_Os11g08569		cycloartenol synthase, putative, expressed	-
osa-miR1884b	AAUGUAUGACGCUGUUGACUUUUA	AAAAAGTTAACGGCGTCATACATT	5219895	5219918	10	2	1	2	0	0	c	LOC_Os10g09620		OsWAK108 - OsWAK receptor-like protein kinase, expressed	-
osa-miR1884b	AAUGUAUGACGCUGUUGACUUUUA	AAAAAGTCAACGGTGTCATACATT	1596725	1596748	10	2	1	2	0	0	w	LOC_Os10g03650		conserved hypothetical protein	-
osa-miR1884b	AAUGUAUGACGCUGUUGACUUUUA	TAAAAGTCAACGGTGTAATATATT	19083585	19083608	9	2.5	1	3	0	0	c	LOC_Os09g31980		DC1 domain-containing protein, putative	-
osa-miR1884b	AAUGUAUGACGCUGUUGACUUUUA	TAAAAGTCAACGTTGTCATATATT	19349285	19349308	9	2.5	1	3	0	0	c	LOC_Os09g32400		conserved hypothetical protein	-
osa-miR1884b	AAUGUAUGACGCUGUUGACUUUUA	GAAAAGTCAACGACGTCATACATT	1234663	1234686	9	2.5	2	1	0	0	c	LOC_Os09g02729		phospholipase C, putative, expressed	-
osa-miR1884b	AAUGUAUGACGCUGUUGACUUUUA	AAAAAGTCAACAGCGTCATCTATT	12289628	12289651	9	2.5	2	1	0	0	c	LOC_Os09g20430		SCO1 protein homolog, mitochondrial precursor, putative, expressed	-
osa-miR1884b	AAUGUAUGACGCUGUUGACUUUUA	AAAAAGTCAACGACGTCATACATT	17650518	17650541	9	2.5	2	1	0	0	c	LOC_Os09g29070		glucose-6-phosphate isomerase, putative, expressed	-
osa-miR1884b	AAUGUAUGACGCUGUUGACUUUUA	AAAAAGTCAACGGCGTCAAACATT	18526519	18526542	9	2.5	2	1	0	0	c	LOC_Os09g30418		heat shock protein, putative	-
osa-miR1884b	AAUGUAUGACGCUGUUGACUUUUA	AAAAAGTCAACGGCGTCAAACATT	18537978	18538001	9	2.5	2	1	0	0	c	LOC_Os09g30439		heat shock protein, putative	-
osa-miR1884b	AAUGUAUGACGCUGUUGACUUUUA	GAAAAGTCAACGGTGTTATACATT	16023511	16023534	9	2.5	1	3	0	0	w	LOC_Os09g26520		hypothetical protein	-
osa-miR1884b	AAUGUAUGACGCUGUUGACUUUUA	AAAAAGTCAACGGCGTCATAAATT	21230532	21230555	9	2.5	2	1	0	0	w	LOC_Os09g36810		beta-galactosidase precursor, putative, expressed	-
osa-miR1884b	AAUGUAUGACGCUGUUGACUUUUA	AAAAAGTCAACGGCGTCAAACATT	18550852	18550875	9	2.5	2	1	0	0	w	LOC_Os09g30454		OsWAK87 - OsWAK receptor-like protein kinase, expressed	-
osa-miR1884b	AAUGUAUGACGCUGUUGACUUUUA	AAAAAGTCAACGGCGTCAAACATT	15757149	15757172	9	2.5	2	1	0	0	w	LOC_Os09g26144		glutamate receptor, putative, expressed	-
osa-miR1884b	AAUGUAUGACGCUGUUGACUUUUA	AAAAAGTCAACTGCGTCATGCATT	12536512	12536535	9	2.5	2	1	0	0	w	LOC_Os09g20810		strictosidine synthase, putative	-
osa-miR1884b	AAUGUAUGACGCUGUUGACUUUUA	AAAAAGTCAACAGTGTCATAAATT	9881829	9881852	9	2.5	2	1	0	0	w	LOC_Os09g16200		conserved hypothetical protein	-
osa-miR1884b	AAUGUAUGACGCUGUUGACUUUUA	AAAAAGTCAACGGCGTCAAACATT	5918988	5919011	9	2.5	2	1	0	0	w	LOC_Os09g10840	bZIP	transcription factor, putative, expressed	-
osa-miR1884b	AAUGUAUGACGCUGUUGACUUUUA	TGAAAGTCAACGGCGTCATCTATT	14105049	14105072	8	2.5	1	3	0	0	c	LOC_Os08g23360		signal recognition particle 68 kDa protein, putative, expressed	-
osa-miR1884b	AAUGUAUGACGCUGUUGACUUUUA	AAAAAGTCAACGGTGTCATATATT	63240	63263	8	2.5	1	3	0	0	c	LOC_Os08g01090	ABI3VP1	B3 DNA binding domain containing protein, expressed	-
osa-miR1884b	AAUGUAUGACGCUGUUGACUUUUA	AAAAAGTCAACGGCGTCAAACATT	1726179	1726202	8	2.5	2	1	0	0	c	LOC_Os08g03650		BTBN17 - Bric-a-Brac, Tramtrack, Broad Complex BTB domain with non-phototropic hypocotyl 3 NPH3 and coiled-coil domains, expressed	-
osa-miR1884b	AAUGUAUGACGCUGUUGACUUUUA	TAAAAGTGAACGGCATCATACATT	20790194	20790217	8	2.5	2	1	0	0	w	LOC_Os08g33330		protein kinase PKN/PRK1, effector, putative, expressed	-
osa-miR1884b	AAUGUAUGACGCUGUUGACUUUUA	AAAAAGTCAACAGCGTCAAATATT	24881830	24881853	8	2.5	2	1	0	0	w	LOC_Os08g39370		citrate transporter, putative, expressed	-
osa-miR1884b	AAUGUAUGACGCUGUUGACUUUUA	AAAAAGTCAACAGCGTCATCTATT	24859399	24859422	8	2.5	2	1	0	0	w	LOC_Os08g39340		expressed protein	-
osa-miR1884b	AAUGUAUGACGCUGUUGACUUUUA	AAAAAGTCAACGACGTCATACATT	12117473	12117496	8	2.5	2	1	0	0	w	LOC_Os08g20200		male sterility protein, putative, expressed	-
osa-miR1884b	AAUGUAUGACGCUGUUGACUUUUA	AAAAAATCAACGGCGTCATACATT	5550212	5550235	8	2.5	2	1	0	0	w	LOC_Os08g09590		OsFBL42 - F-box domain and LRR containing protein	-
osa-miR1884b	AAUGUAUGACGCUGUUGACUUUUA	AAAAAGTCAACGGCATCATACATT	3959887	3959910	8	2.5	2	1	0	0	w	LOC_Os08g07080		terpene synthase, putative, expressed	-
osa-miR1884b	AAUGUAUGACGCUGUUGACUUUUA	AAAAAGTCAACGGCGTCAAACATT	319125	319148	8	2.5	2	1	0	0	w	LOC_Os08g01520		cytochrome P450, putative	-
osa-miR1884b	AAUGUAUGACGCUGUUGACUUUUA	AAAAAGTCAACAGCGTCAAATATT	1903824	1903847	7	2.5	2	1	0	0	c	LOC_Os07g04310		hypothetical protein	-
osa-miR1884b	AAUGUAUGACGCUGUUGACUUUUA	AAAAAGTCAACGGCGTCAAACATT	19599979	19600002	7	2.5	2	1	0	0	c	LOC_Os07g32774		chorismate mutase/prephenate dehydratase, putative, expressed	-
osa-miR1884b	AAUGUAUGACGCUGUUGACUUUUA	AAAAAGTCAACGACGTCATACATT	21468084	21468107	7	2.5	2	1	0	0	c	LOC_Os07g35870	bHLH	basic helix-loop-helix DND-binding domain containing protein, expressed	-
osa-miR1884b	AAUGUAUGACGCUGUUGACUUUUA	AAAAAGTCAACGGCGTCAAACATT	24220667	24220690	7	2.5	2	1	0	0	c	LOC_Os07g40404		CobW/P47K family protein, putative	-
osa-miR1884b	AAUGUAUGACGCUGUUGACUUUUA	GAAAAGTCAACGGCGTCATAAATT	10636912	10636935	7	2.5	2	1	0	0	w	LOC_Os07g17970		AMP-binding domain containing protein, expressed	-
osa-miR1884b	AAUGUAUGACGCUGUUGACUUUUA	AAAAAGTCAACAGCGTCATCTATT	17408265	17408288	7	2.5	2	1	0	0	w	LOC_Os07g29610		PQ loop repeat domain containing protein, expressed	-
osa-miR1884b	AAUGUAUGACGCUGUUGACUUUUA	AAAAAGTCAACGGCGTCAAACATT	9253618	9253641	7	2.5	2	1	0	0	w	LOC_Os07g15930		legume lectins beta domain containing protein, expressed	-
osa-miR1884b	AAUGUAUGACGCUGUUGACUUUUA	GAAAAGTCAACGGCGTCGTATATT	24296920	24296943	6	2.5	1	3	0	0	c	LOC_Os06g40770		expressed protein	-
osa-miR1884b	AAUGUAUGACGCUGUUGACUUUUA	CAAAAGTCAACAGCATCATATATT	3256028	3256051	6	2.5	2	1	0	0	c	LOC_Os06g06870		zinc finger protein, putative, expressed	-
osa-miR1884b	AAUGUAUGACGCUGUUGACUUUUA	AAAAAGTCAACGGCGTCAGACATT	21006535	21006558	6	2.5	2	1	0	0	c	LOC_Os06g35970		meiosis 5, putative, expressed	-
osa-miR1884b	AAUGUAUGACGCUGUUGACUUUUA	AAAAAATCAACAGCGTTATACATT	23104944	23104967	6	2.5	2	1	0	0	c	LOC_Os06g38950		ABC transporter, ATP-binding protein, putative, expressed	-
osa-miR1884b	AAUGUAUGACGCUGUUGACUUUUA	AAAAAGTCAACAGTGTCAAACATT	22248496	22248519	6	2.5	2	1	0	0	w	LOC_Os06g37560		beta-galactosidase precursor, putative, expressed	-
osa-miR1884b	AAUGUAUGACGCUGUUGACUUUUA	AAAAAGTCAACGGCGTCAAACATT	12655311	12655334	6	2.5	2	1	0	0	w	LOC_Os06g21900		hypothetical protein	-
osa-miR1884b	AAUGUAUGACGCUGUUGACUUUUA	TATAAAGTCAACGGCGTCATACATT	3768492	3768516	6	2.5	0	1	1	0	w	LOC_Os06g07770		expressed protein	-
osa-miR1884b	AAUGUAUGACGCUGUUGACUUUUA	AAAAAGTCAACGGCGTCAAACATT	5639820	5639843	5	2.5	2	1	0	0	c	LOC_Os05g10330		HAD superfamily phosphatase, putative	-
osa-miR1884b	AAUGUAUGACGCUGUUGACUUUUA	AAAAAGTCAACGGCGTGATACATT	6432229	6432252	5	2.5	2	1	0	0	c	LOC_Os05g11380	MADS	OsMADS66 - MADS-box family gene with MIKCc type-box, expressed	-
osa-miR1884b	AAUGUAUGACGCUGUUGACUUUUA	AAAAAGTCAACGGCGTCAAACATT	10529095	10529118	5	2.5	2	1	0	0	c	LOC_Os05g18280		kelch domain containing protein, putative	-
osa-miR1884b	AAUGUAUGACGCUGUUGACUUUUA	AAAAAGTCAACGGCGGCATACATT	24954670	24954693	5	2.5	2	1	0	0	c	LOC_Os05g43070		hypothetical protein	-
osa-miR1884b	AAUGUAUGACGCUGUUGACUUUUA	TAAAAGTCAACGGCGTCAAATGTT	25131272	25131295	5	2.5	1	3	0	0	w	LOC_Os05g43310		photosystem II reaction center W protein, chloroplast precursor, putative, expressed	-
osa-miR1884b	AAUGUAUGACGCUGUUGACUUUUA	TAAAAATCAACGGTGTCATATATT	1932719	1932742	5	2.5	1	3	0	0	w	LOC_Os05g04240		GDSL-like lipase/acylhydrolase, putative, expressed	-
osa-miR1884b	AAUGUAUGACGCUGUUGACUUUUA	GAAAAGTCAACGGCGTCATACACT	5709315	5709338	5	2.5	2	1	0	0	w	LOC_Os05g10490		hypothetical protein	-
osa-miR1884b	AAUGUAUGACGCUGUUGACUUUUA	AAAAAATCAACGGCGTCATACATT	2148047	2148070	5	2.5	2	1	0	0	w	LOC_Os05g04584		transferase family protein, putative, expressed	-
osa-miR1884b	AAUGUAUGACGCUGUUGACUUUUA	AAAAAGTCAACGGCGTCAAACATT	21214252	21214275	4	2.5	2	1	0	0	c	LOC_Os04g35200		expressed protein	-
osa-miR1884b	AAUGUAUGACGCUGUUGACUUUUA	GAAAAGTTAACGGCGTCGTACATT	5314137	5314160	4	2.5	1	3	0	0	w	LOC_Os04g09900		ent-kaurene synthase, chloroplast precursor, putative, expressed	-
osa-miR1884b	AAUGUAUGACGCUGUUGACUUUUA	GAAAAGTCAACGGCATCATACATT	20698191	20698214	4	2.5	2	1	0	0	w	LOC_Os04g34450		expressed protein	-
osa-miR1884b	AAUGUAUGACGCUGUUGACUUUUA	AAAAAGTCAACGGCGTCAAACATT	17289483	17289506	4	2.5	2	1	0	0	w	LOC_Os04g29380		retrotransposon protein, putative, unclassified	-
osa-miR1884b	AAUGUAUGACGCUGUUGACUUUUA	AAAAAGTTAACGGCGTCATATATT	1710744	1710767	3	2.5	1	3	0	0	c	LOC_Os03g03800		hypothetical protein	-
osa-miR1884b	AAUGUAUGACGCUGUUGACUUUUA	AAAAAGTCAACAGCGTCATCTATT	18330391	18330414	3	2.5	2	1	0	0	c	LOC_Os03g32050		peroxidase precursor, putative, expressed	-
osa-miR1884b	AAUGUAUGACGCUGUUGACUUUUA	AAAAAGTCAACAGCGTCATCTATT	31317026	31317049	3	2.5	2	1	0	0	c	LOC_Os03g55080	WRKY	OsWRKY3 - Superfamily of TFs having WRKY and zinc finger domains, expressed	-
osa-miR1884b	AAUGUAUGACGCUGUUGACUUUUA	AAAAAGTCAACGGCGTCAAACATT	25004172	25004195	3	2.5	2	1	0	0	w	LOC_Os03g44440		cyclic nucleotide-gated ion channel, putative, expressed	-
osa-miR1884b	AAUGUAUGACGCUGUUGACUUUUA	AAAAAGTCAACGGCGTCAAACATT	16656336	16656359	3	2.5	2	1	0	0	w	LOC_Os03g29260		elongation factor protein, putative, expressed	-
osa-miR1884b	AAUGUAUGACGCUGUUGACUUUUA	AAAAAGTCAACAGCGTCATCTATT	5217135	5217158	3	2.5	2	1	0	0	w	LOC_Os03g10250		expressed protein	-
osa-miR1884b	AAUGUAUGACGCUGUUGACUUUUA	AAAAAGTCAACGGGGTCATACATT	2261732	2261755	3	2.5	2	1	0	0	w	LOC_Os03g04740		expressed protein	-
osa-miR1884b	AAUGUAUGACGCUGUUGACUUUUA	AAAAAGTCAACGGCGTCAAACATT	88756	88779	3	2.5	2	1	0	0	w	LOC_Os03g01120		E1-E2 ATPase domain containing protein, expressed	-
osa-miR1884b	AAUGUAUGACGCUGUUGACUUUUA	AAAAAGTCAACGGTGTCATGCATT	35528966	35528989	2	2.5	1	3	0	0	c	LOC_Os02g58040		OsFBX75 - F-box domain containing protein	-
osa-miR1884b	AAUGUAUGACGCUGUUGACUUUUA	AAAAAGTCAACGGCGTCAAACATT	3229561	3229584	2	2.5	2	1	0	0	c	LOC_Os02g06480		SCO1 protein homolog, mitochondrial precursor, putative, expressed	-
osa-miR1884b	AAUGUAUGACGCUGUUGACUUUUA	AAAAAGTCAACGGCGTCAAACATT	4348480	4348503	2	2.5	2	1	0	0	c	LOC_Os02g08210		hypothetical protein	-
osa-miR1884b	AAUGUAUGACGCUGUUGACUUUUA	GAAAAGTCAACGGCGTTGTACATT	22630722	22630745	2	2.5	1	3	0	0	w	LOC_Os02g37500		expressed protein	-
osa-miR1884b	AAUGUAUGACGCUGUUGACUUUUA	CAAAAGTTAACGGCGTCATATATT	6266478	6266501	2	2.5	1	3	0	0	w	LOC_Os02g12070		hypothetical protein	-
osa-miR1884b	AAUGUAUGACGCUGUUGACUUUUA	AAAAAGTCAACGGCGTCAAACATT	20338322	20338345	2	2.5	2	1	0	0	w	LOC_Os02g34049		hypothetical protein	-
osa-miR1884b	AAUGUAUGACGCUGUUGACUUUUA	AAAAAGTCAACGGCGTCAAACATT	8803633	8803656	2	2.5	2	1	0	0	w	LOC_Os02g15640		CAPIP1, putative, expressed	-
osa-miR1884b	AAUGUAUGACGCUGUUGACUUUUA	AAAAAGTCAACGGCGTCAAACATT	2389983	2390006	2	2.5	2	1	0	0	w	LOC_Os02g05030		sucrose-phosphatase, putative, expressed	-
osa-miR1884b	AAUGUAUGACGCUGUUGACUUUUA	AAAAAGTCAACGGCGTCAAACATT	203138	203161	2	2.5	2	1	0	0	w	LOC_Os02g01355	MADS	MADS-box transcription factor, putative, expressed	-
osa-miR1884b	AAUGUAUGACGCUGUUGACUUUUA	GAATAGTCAACAGCGTCATATATA	33149791	33149814	1	2.5	2	1	0	0	c	LOC_Os01g57350		diacylglycerol kinase, putative, expressed	-
osa-miR1884b	AAUGUAUGACGCUGUUGACUUUUA	AAAAAGTCAACGACGTCATACATT	1315938	1315961	1	2.5	2	1	0	0	c	LOC_Os01g03260		hypothetical protein	-
osa-miR1884b	AAUGUAUGACGCUGUUGACUUUUA	AAAAAGTCAACAGCGTCATCTATT	4911112	4911135	1	2.5	2	1	0	0	c	LOC_Os01g09580		CAMK_CAMK_like_Aur_like.1 - CAMK includes calcium/calmodulin depedent protein kinases, expressed	-
osa-miR1884b	AAUGUAUGACGCUGUUGACUUUUA	AAAAAGTCAACGGCGTCAAACATT	4353664	4353687	1	2.5	2	1	0	0	c	LOC_Os01g08710	WRKY	OsWRKY79 - Superfamily of TFs having WRKY and zinc finger domains, expressed	-
osa-miR1884b	AAUGUAUGACGCUGUUGACUUUUA	AAAAAGTCAACGGCGTCATAAATT	7424871	7424894	1	2.5	2	1	0	0	c	LOC_Os01g13310		DNA topoisomerase 2, putative	-
osa-miR1884b	AAUGUAUGACGCUGUUGACUUUUA	AAAAAGTCAACGGCGTCAGACATT	22824322	22824345	1	2.5	2	1	0	0	c	LOC_Os01g40430	WRKY	OsWRKY27 - Superfamily of TFs having WRKY and zinc finger domains, expressed	-
osa-miR1884b	AAUGUAUGACGCUGUUGACUUUUA	AAAAAGTCAACGGCGTCAAACATT	25047517	25047540	1	2.5	2	1	0	0	c	LOC_Os01g43710		cytochrome P450 72A1, putative, expressed	-
osa-miR1884b	AAUGUAUGACGCUGUUGACUUUUA	AAAAAGTCAACAACGTCATATATT	32513372	32513395	1	2.5	2	1	0	0	c	LOC_Os01g56400		ABC transporter, ATP-binding protein, putative, expressed	-
osa-miR1884b	AAUGUAUGACGCUGUUGACUUUUA	AAAAAGTCAACGGCGTCAAACATT	40746321	40746344	1	2.5	2	1	0	0	c	LOC_Os01g70340		expressed protein	-
osa-miR1884b	AAUGUAUGACGCUGUUGACUUUUA	AAAAAGTCAACGGCGTCAAACATT	42864512	42864535	1	2.5	2	1	0	0	c	LOC_Os01g74000		glycerol-3-phosphate dehydrogenase, putative, expressed	-
osa-miR1884b	AAUGUAUGACGCUGUUGACUUUUA	AAAAAGTTAACGGCGTCATATATT	30963306	30963329	1	2.5	1	3	0	0	w	LOC_Os01g53860		hypothetical protein	-
osa-miR1884b	AAUGUAUGACGCUGUUGACUUUUA	AAAAAGTCAACGGCGTCAAACATT	42461063	42461086	1	2.5	2	1	0	0	w	LOC_Os01g73250		abscisic stress-ripening, putative, expressed	-
osa-miR1884b	AAUGUAUGACGCUGUUGACUUUUA	AAAAAGTCAACGGCATCATACATT	37021856	37021879	1	2.5	2	1	0	0	w	LOC_Os01g63810		starch binding domain containing protein, putative, expressed	-
osa-miR1884b	AAUGUAUGACGCUGUUGACUUUUA	AAAAAGTCAACAGCGTCATCTATT	16595206	16595229	1	2.5	2	1	0	0	w	LOC_Os01g29610		hypothetical protein	-
osa-miR1884b	AAUGUAUGACGCUGUUGACUUUUA	AAAAAGTCAACGACGTCATACATT	5845284	5845307	1	2.5	2	1	0	0	w	LOC_Os01g10970		auxin-induced protein 5NG4, putative	-
osa-miR1884b	AAUGUAUGACGCUGUUGACUUUUA	AAAAAGTCAACGGCGTCAAACATT	3613844	3613867	1	2.5	2	1	0	0	w	LOC_Os01g07540		G-patch domain containing protein, expressed	-
osa-miR1884b	AAUGUAUGACGCUGUUGACUUUUA	AAAAAGTCAACGGTGTCATATATT	8444806	8444829	12	2.5	1	3	0	0	c	LOC_Os12g14764		hypothetical protein	-
osa-miR1884b	AAUGUAUGACGCUGUUGACUUUUA	AAAAAGTCAACGGCGTCAAACATT	14836244	14836267	12	2.5	2	1	0	0	c	LOC_Os12g25640		SAP domain containing protein, expressed	-
osa-miR1884b	AAUGUAUGACGCUGUUGACUUUUA	AAAAAGTCAACAGTGTCAAACATT	25723683	25723706	12	2.5	2	1	0	0	w	LOC_Os12g41620		WD domain, G-beta repeat domain containing protein, expressed	-
osa-miR1884b	AAUGUAUGACGCUGUUGACUUUUA	AAAAAGTCAACGGCGTCAAACATT	24651971	24651994	12	2.5	2	1	0	0	w	LOC_Os12g39940		retrotransposon protein, putative, unclassified	-
osa-miR1884b	AAUGUAUGACGCUGUUGACUUUUA	AAAAAGTCAACGGCATCATACATT	22057373	22057396	12	2.5	2	1	0	0	w	LOC_Os12g36040		expansin precursor, putative, expressed	-
osa-miR1884b	AAUGUAUGACGCUGUUGACUUUUA	AAAAAGTTAACAGCGTCAAACATT	17888889	17888912	12	2.5	2	1	0	0	w	LOC_Os12g29980	GRF	growth regulating factor protein, putative, expressed	-
osa-miR1884b	AAUGUAUGACGCUGUUGACUUUUA	AAAAAGTCAACGGCGTCAAACATT	17437082	17437105	12	2.5	2	1	0	0	w	LOC_Os12g29370		ZmEBE-1 protein, putative	-
osa-miR1884b	AAUGUAUGACGCUGUUGACUUUUA	GAAAAGTCAACGGCATCATACATT	5823814	5823837	12	2.5	2	1	0	0	w	LOC_Os12g10820		expressed protein	-
osa-miR1884b	AAUGUAUGACGCUGUUGACUUUUA	GAAAAGTCAACGGCATCATACATA	25134632	25134655	11	2.5	2	1	0	0	c	LOC_Os11g42510		tyrosine aminotransferase, putative, expressed	-
osa-miR1884b	AAUGUAUGACGCUGUUGACUUUUA	AAAAAGTCAACGGCGTCAAACATT	2836512	2836535	11	2.5	2	1	0	0	c	LOC_Os11g06020	HB	homeobox domain containing protein, expressed	-
osa-miR1884b	AAUGUAUGACGCUGUUGACUUUUA	AAAAAGTCAACAGTGTCAAACATT	5782535	5782558	11	2.5	2	1	0	0	c	LOC_Os11g10550		NBS-LRR disease resistance protein, putative, expressed	-
osa-miR1884b	AAUGUAUGACGCUGUUGACUUUUA	GAAAAGTCAACGACGTCATACATT	7055752	7055775	11	2.5	2	1	0	0	c	LOC_Os11g12560		receptor-like protein kinase HAIKU2 precursor, putative	-
osa-miR1884b	AAUGUAUGACGCUGUUGACUUUUA	AAAAAGTCAACGGCGTCAAACATT	18525851	18525874	11	2.5	2	1	0	0	c	LOC_Os11g32170		stripe rust resistance protein Yr10, putative	-
osa-miR1884b	AAUGUAUGACGCUGUUGACUUUUA	AAAAAGTCAACGGCGTCAAACATT	19718625	19718648	11	2.5	2	1	0	0	c	LOC_Os11g34460		OsFBO10 - F-box and other domain containing protein, expressed	-
osa-miR1884b	AAUGUAUGACGCUGUUGACUUUUA	AAAAAGTCAACGGCGTCAAACATT	28082059	28082082	11	2.5	2	1	0	0	w	LOC_Os11g47441		transposon protein, putative, CACTA, En/Spm sub-class	-
osa-miR1884b	AAUGUAUGACGCUGUUGACUUUUA	AAAAATTCAACGGCGTCATACATT	23837309	23837332	11	2.5	2	1	0	0	w	LOC_Os11g40690		dehydrogenase, putative, expressed	-
osa-miR1884b	AAUGUAUGACGCUGUUGACUUUUA	AAAAAGTCAACGGCGTCAAACATT	23025601	23025624	11	2.5	2	1	0	0	w	LOC_Os11g39450		cysteine-rich receptor-like protein kinase 7 precursor, putative, expressed	-
osa-miR1884b	AAUGUAUGACGCUGUUGACUUUUA	GAAAAGTTAACGGCGTCGTACATT	649301	649324	10	2.5	1	3	0	0	c	LOC_Os10g02030		transposon protein, putative, CACTA, En/Spm sub-class	-
osa-miR1884b	AAUGUAUGACGCUGUUGACUUUUA	AAAAAGTCAACGGCGTCAAACATT	2922200	2922223	10	2.5	2	1	0	0	c	LOC_Os10g05790		POEI4 - Pollen Ole e I allergen and extensin family protein precursor, expressed	-
osa-miR1884b	AAUGUAUGACGCUGUUGACUUUUA	AAAAAGTCAACGGCGTCAAACATT	22720774	22720797	10	2.5	2	1	0	0	c	LOC_Os10g42340		hypothetical protein	-
osa-miR1884b	AAUGUAUGACGCUGUUGACUUUUA	GAGAAGTCAACGGTGTCATACATT	22382507	22382530	10	2.5	1	3	0	0	w	LOC_Os10g41710		chaperonin, putative, expressed	-
osa-miR1884b	AAUGUAUGACGCUGUUGACUUUUA	AAAAAGTCAACGGCGTCAAACATT	17946074	17946097	10	2.5	2	1	0	0	w	LOC_Os10g33920		transporter-related, putative, expressed	-
osa-miR1884b	AAUGUAUGACGCUGUUGACUUUUA	AAAAAGTCAACGGCGTCAAACATT	17275197	17275220	10	2.5	2	1	0	0	w	LOC_Os10g33104		expressed protein	-
osa-miR1884b	AAUGUAUGACGCUGUUGACUUUUA	AAAAAGTCAACGGCTTCATACATT	914580	914603	10	2.5	2	1	0	0	w	LOC_Os10g02480		oxidoreductase, aldo/keto reductase family protein, putative, expressed	-
osa-miR2099-3p	acaaagcuguagcguuauuc	CAACAACGCTACAGCTTTGA	28235011	28235030	8	2	2	0	0	0	w	LOC_Os08g44990		transposon protein, putative, CACTA, En/Spm sub-class	-
osa-miR2099-5p	ugaauauguuuguacaagcuuu	ACAGCTTGTACAAACATTTTTA	28056098	28056119	6	2.5	2	1	0	0	c	LOC_Os06g46284		glycosyl hydrolase, family 31, putative, expressed	-
osa-miR2099-5p	ugaauauguuuguacaagcuuu	GAAGCTTGTACAAAGATGTTTC	5485111	5485132	3	2.5	1	3	0	0	c	LOC_Os03g10750		CUE domain containing protein, expressed	-
osa-miR2103	uuucccucuccgugcgcgcucg	CGAGCGCGCACGGAGAGGGAAA	29024757	29024778	3	0	0	0	0	0	w	LOC_Os03g50830		conserved hypothetical protein	-
osa-miR2103	uuucccucuccgugcgcgcucg	CGAGCGCGCACGGAGAAGGAAA	28845767	28845788	1	1	1	0	0	0	c	LOC_Os01g50190		hypothetical protein	-
osa-miR2103	uuucccucuccgugcgcgcucg	CGAGAGCGCACGGAGAGGGAAA	22210926	22210947	5	1	1	0	0	0	c	LOC_Os05g37960		indole-3-acetic acid-amido synthetase GH3.2, putative	-
osa-miR2103	uuucccucuccgugcgcgcucg	CGAGCGCGCACGGAGAAGGAAA	12592035	12592056	9	1	1	0	0	0	c	LOC_Os09g20920		hypothetical protein	-
osa-miR2103	uuucccucuccgugcgcgcucg	TGAGCACGCACGGAGAAGGAAA	12591999	12592020	9	2.5	2	1	0	0	c	LOC_Os09g20920		hypothetical protein	-
osa-miR2103	uuucccucuccgugcgcgcucg	CGCGCGCGCACGGCGAGGGGAA	22121759	22121780	5	2.5	2	1	0	0	w	LOC_Os05g37880		growth regulator related protein, putative, expressed	-
osa-miR2103	uuucccucuccgugcgcgcucg	CGAGCGCGCACGGAGAAGAAGC	31606382	31606403	1	2.5	2	1	0	0	c	LOC_Os01g54950		expressed protein	-
osa-miR2862	UCCAACAGCUUAGAUUCGUCC	GGATGAATCTAAGCTGTTTGGA	25063182	25063203	11	2.5	0	1	1	0	w	LOC_Os11g42420		nuclear pore protein 84/107 containing protein, expressed	-
osa-miR2862.2	AACAGCUUAGAUUCGUCCACGUCA	TGACGTGGACGAATCTCAGCCGTT	26802951	26802974	1	2	2	0	0	0	c	LOC_Os01g46970	bZIP	transcription factor, putative, expressed	osa-miR2862.2_host
osa-miR2862.2	AACAGCUUAGAUUCGUCCACGUCA	TGACGTGGACGAATCTCAGCCGTT	23816773	23816796	5	2	2	0	0	0	w	LOC_Os05g40730		hypothetical protein	-
osa-miR2862.2	AACAGCUUAGAUUCGUCCACGUCA	TGACGTGGACGAATCTCAGGTGTC	20255426	20255449	6	2	2	0	0	0	c	LOC_Os06g34840		LTPL5 - Protease inhibitor/seed storage/LTP family protein precursor, putative	-
osa-miR2862.2	AACAGCUUAGAUUCGUCCACGUCA	TGATGTGGACGAATCTCAGATGTA	5507599	5507622	12	2.5	2	1	0	0	c	LOC_Os12g10410		NB-ARC/LRR disease resistance protein, putative, expressed	-
osa-miR2863a	UUGUCCCAUUCUAGUUUAGCU	AGCTAAATTAGAATGGGGAAG	4503163	4503183	11	2	1	2	0	0	c	LOC_Os11g08530		RNA-directed DNA polymerase, putative, expressed	-
osa-miR2863a	UUGUCCCAUUCUAGUUUAGCU	AGTTAAACTAGTGTGGGACAA	24683404	24683424	8	2	1	2	0	0	w	LOC_Os08g39080		tetratricopeptide repeat domain containing protein, expressed	-
osa-miR2863a.2	UUGAGCUAGAAUGGGUCAAUG	CATTGATCCATTCTAGCTAAC	5629363	5629383	6	1.5	1	1	0	0	w	LOC_Os06g10780	AP2-EREBP	AP2 domain containing protein, expressed	-
osa-miR2863a.2	UUGAGCUAGAAUGGGUCAAUG	CATTGTCCCATTCTAGTTTAG	27101400	27101420	3	2	1	2	0	0	w	LOC_Os03g47760		SAB, putative, expressed	osa-miR2863a.2_host
osa-miR2863a.3	UAGAAUGGGUCAAUGGGUACC	GGTACCCATTGTCCCATTCTA	27101394	27101414	3	1	1	0	0	0	w	LOC_Os03g47760		SAB, putative, expressed	osa-miR2863a.3_host
osa-miR2863a.3	UAGAAUGGGUCAAUGGGUACC	GGTGCCCATTGACCCATGCTT	19349324	19349344	5	1.5	1	1	0	0	w	LOC_Os05g33100		endo-1,3;1,4-beta-D-glucanase precursor, putative, expressed	-
osa-miR2863a.3	UAGAAUGGGUCAAUGGGUACC	GGTACCCAGTGACCTATCCTT	13494709	13494729	12	2.5	2	1	0	0	w	LOC_Os12g23760		growth regulator related protein, putative, expressed	-
osa-miR2863a.3	UAGAAUGGGUCAAUGGGUACC	GGTATCCATTGATCTACTCTA	19620480	19620500	10	2.5	1	3	0	0	w	LOC_Os10g36780		OsProCP4 - Putative Lysosomal Pro-x Carboxypeptidase homologue, expressed	-
osa-miR2864.1	uuuugcugcccuuguuuugca	TGCAAAACAAGGACAGCAAGA	3494184	3494204	9	1.5	1	1	0	0	c	LOC_Os09g07154		hypothetical protein	-
osa-miR2864.1	uuuugcugcccuuguuuugca	TGTAAAACAAGGGCTGCAAGA	36314528	36314548	3	2	1	2	0	0	c	LOC_Os03g64290		myosin, putative, expressed	-
osa-miR2864.1	uuuugcugcccuuguuuugca	TGCAAAACAAGGACAACAAGA	25631117	25631137	12	2.5	2	1	0	0	c	LOC_Os12g41430		expressed protein	osa-miR2864.1_host
osa-miR2864.1	uuuugcugcccuuguuuugca	TGCAAAAAAAGAGCAGCAAGG	1151466	1151486	7	2.5	2	1	0	0	w	LOC_Os07g03040		expressed protein	-
osa-miR2864.2	UUGUUUUGCAUUGUAUAGGUA	TACCAATACAATGCAAGGCAT	32179274	32179294	1	2	1	2	0	0	c	LOC_Os01g55880		hemimethylated DNA binding domain containing protein	-
osa-miR2864.2	UUGUUUUGCAUUGUAUAGGUA	TACCTATACAATGACAAAACAA	9258881	9258902	2	2	0	0	1	0	w	LOC_Os02g16270		xa1, putative, expressed	-
osa-miR2864.2	UUGUUUUGCAUUGUAUAGGUA	AACTTATACAATTCAAAACAA	19493384	19493404	7	2.5	2	1	0	0	w	LOC_Os07g32660		monocopper oxidase, putative, expressed	-
osa-miR2864.2	UUGUUUUGCAUUGUAUAGGUA	AACCTATACAATTTAAAACAA	5055462	5055482	7	2.5	2	1	0	0	w	LOC_Os07g09550		conserved hypothetical protein	-
osa-miR2864.2	UUGUUUUGCAUUGUAUAGGUA	TATCTATACAATGTAAAATTA	3212423	3212443	5	2.5	1	3	0	0	w	LOC_Os05g06280		ATKINESIN-13A/KINESIN-13A, putative, expressed	-
osa-miR2865	CUCAGCAGUCGACUGUACCGUG	CACGGTATAGTCGACTGCAGAG	41003863	41003884	1	1.5	1	1	0	0	c	LOC_Os01g70850		esterase, putative, expressed	-
osa-miR2865	CUCAGCAGUCGACUGUACCGUG	CACGGTGCAGTCGACAGCAGAG	8422119	8422140	4	2.5	2	1	0	0	c	LOC_Os04g15000		hypothetical protein	-
osa-miR2866	UCUAGUUUGUGUUCAGCAUCU	AGATGCTGAACAAATATTAGA	2729282	2729302	5	2.5	2	1	0	0	w	LOC_Os05g05480		OsDegp6 - Putative Deg protease homologue, expressed	-
osa-miR2866	UCUAGUUUGUGUUCAGCAUCU	TGATGCTGAACACAAATTATT	23787967	23787987	11	2.5	2	1	0	0	c	LOC_Os11g40640		transposon protein, putative, unclassified	-
osa-miR2868	uugguuuuguguaguagaaa	TTCCTACTACAAAAAACCAA	16577992	16578011	11	2	2	0	0	0	c	LOC_Os11g29370		haloacid dehalogenase-like hydrolase family protein, putative, expressed	-
osa-miR2868	uugguuuuguguaguagaaa	GTTCTACTTCACAAAACCAT	18301406	18301425	2	2	2	0	0	0	w	LOC_Os02g30714		dehydrogenase/reductase, putative, expressed	-
osa-miR2868	uugguuuuguguaguagaaa	TCTCTACTACACACAACCAA	7873983	7874002	11	2	2	0	0	0	c	LOC_Os11g14140		OsFBK25 - F-box domain and kelch repeat containing protein, expressed	-
osa-miR2868	uugguuuuguguaguagaaa	TTTCTACTACACTAAATTAT	7181761	7181780	3	2	1	2	0	0	w	LOC_Os03g13300		glutamate decarboxylase, putative, expressed	-
osa-miR2868	uugguuuuguguaguagaaa	TTTCTACTACA AAAATCAG	35090051	35090069	2	2.5	0	1	0	1	c	LOC_Os02g57290		cytochrome P450, putative, expressed	-
osa-miR2868	uugguuuuguguaguagaaa	TTTCTATTACATGAATCCAT	33288083	33288102	2	2.5	1	3	0	0	c	LOC_Os02g54280		retrotransposon protein, putative, unclassified, expressed	-
osa-miR2868	uugguuuuguguaguagaaa	TTTCTACAACACAAAGACAA	4267609	4267628	1	2.5	2	1	0	0	w	LOC_Os01g08570		2-oxoglutarate and iron-dependent oxygenase domain-containing protein2, putative, expressed	-
osa-miR2868	uugguuuuguguaguagaaa	TTTCTACTACAGTAGACCAC	24314866	24314885	11	2.5	2	1	0	0	w	LOC_Os11g41320		hypothetical protein	-
osa-miR2868	uugguuuuguguaguagaaa	TATCTACTACACAACATCAA	31560902	31560921	3	2.5	2	1	0	0	w	LOC_Os03g55490		casein kinase II subunit alpha-2, putative, expressed	-
osa-miR2868	uugguuuuguguaguagaaa	TTTCTACTACATATAATTAT	1487386	1487405	6	2.5	1	3	0	0	c	LOC_Os06g03760		LMBR1 integral membrane protein, putative, expressed	-
osa-miR2868	uugguuuuguguaguagaaa	TTTTTACTACAAGAAATCAT	17803771	17803790	3	2.5	1	3	0	0	c	LOC_Os03g31260		cysteine-rich receptor-like protein kinase 28 precursor, putative	-
osa-miR2869.2	UUGGGAGGUGGUGAGUACUAAG	CTTGGTACTCATTACCTCCCGA	26852711	26852732	5	2	0	4	0	0	c	LOC_Os05g46460		hydrolase, alpha/beta fold family domain containing protein, expressed	osa-miR2869.2_host
osa-miR2869.2	UUGGGAGGUGGUGAGUACUAAG	TTTAGTACTCACAACTTTCCAA	14637821	14637842	10	2.5	1	3	0	0	w	LOC_Os10g28280		hypothetical protein	-
osa-miR2870	UAAUCAGUUUGGGGAGACAAA	TTTGTTTCCCCAAACTGATTG	12290717	12290737	8	0.5	0	1	0	0	w	LOC_Os08g20480		OsFBO20 - F-box and other domain containing protein	-
osa-miR2870	UAAUCAGUUUGGGGAGACAAA	TTTGTCTCTCCAAACTAATTA	27180956	27180976	1	1.5	1	1	0	0	c	LOC_Os01g47540		NLI interacting factor-like phosphatase, putative, expressed	osa-miR2870_host
osa-miR2870	UAAUCAGUUUGGGGAGACAAA	TTTGTCTTCCCTAACTGGTTA	39598135	39598155	1	2	1	2	0	0	c	LOC_Os01g68120		DCL3, putative, expressed	-
osa-miR2870	UAAUCAGUUUGGGGAGACAAA	ATTGTCTCCCCCAGCTGATTT	17572253	17572273	8	2.5	2	1	0	0	c	LOC_Os08g28730		NAD dependent epimerase/dehydratase family protein, putative, expressed	-
osa-miR2872	UGGGGUUCUACAAACCGAACU	AGTTCGGTTTGTGGAACCCCT	18361190	18361210	6	0.5	0	1	0	0	w	LOC_Os06g31570		retrotransposon protein, putative, unclassified	-
osa-miR2872	UGGGGUUCUACAAACCGAACU	AGTTCGGTTTGTGGAACCCCA	16358975	16358995	7	0.5	0	1	0	0	c	LOC_Os07g28050		retrotransposon protein, putative, unclassified	-
osa-miR2872	UGGGGUUCUACAAACCGAACU	AGTTCGGTTTGTGGAACCTCA	4795705	4795725	10	1	0	2	0	0	c	LOC_Os10g08830		conserved hypothetical protein	-
osa-miR2872	UGGGGUUCUACAAACCGAACU	AGATCGGTTTGTGGAACCCCA	15425607	15425627	2	1.5	1	1	0	0	w	LOC_Os02g26280		retrotransposon protein, putative, unclassified	-
osa-miR2872	UGGGGUUCUACAAACCGAACU	AGATCGGTTTGTGGAACCCCA	16529496	16529516	6	1.5	1	1	0	0	w	LOC_Os06g29000		retrotransposon protein, putative, unclassified	-
osa-miR2872	UGGGGUUCUACAAACCGAACU	AGATCGGTTTGTGGAACCCCA	17366681	17366701	3	1.5	1	1	0	0	c	LOC_Os03g30450		retrotransposon protein, putative, Ty1-copia subclass	-
osa-miR2872	UGGGGUUCUACAAACCGAACU	AGATCGGTTTGTAGAATCCCA	16815423	16815443	2	1.5	1	1	0	0	c	LOC_Os02g28440		retrotransposon protein, putative, unclassified	-
osa-miR2872	UGGGGUUCUACAAACCGAACU	AGATCGGTTTGTGGAACCCCA	9409203	9409223	4	1.5	1	1	0	0	w	LOC_Os04g17160		hypothetical protein	-
osa-miR2872	UGGGGUUCUACAAACCGAACU	AGATCGGTTTGTGGAACCCCA	16219698	16219718	4	1.5	1	1	0	0	c	LOC_Os04g27730		retrotransposon protein, putative, unclassified	-
osa-miR2872	UGGGGUUCUACAAACCGAACU	AGATCGGTTTGTGGAACCCCA	13639144	13639164	5	1.5	1	1	0	0	c	LOC_Os05g23830		endo-1,4-beta-xylanase, putative	-
osa-miR2872	UGGGGUUCUACAAACCGAACU	AGATCGGTTTGTGGAACCCCA	13816987	13817007	5	1.5	1	1	0	0	c	LOC_Os05g24070		retrotransposon protein, putative, unclassified	-
osa-miR2872	UGGGGUUCUACAAACCGAACU	AGATCGGTTTGTGGAACCCCA	17680010	17680030	2	1.5	1	1	0	0	w	LOC_Os02g29730		retrotransposon protein, putative, Ty3-gypsy subclass	-
osa-miR2872	UGGGGUUCUACAAACCGAACU	AGATCGGTTTGTGGAACCCCA	12842402	12842422	2	1.5	1	1	0	0	c	LOC_Os02g21620		retrotransposon protein, putative, unclassified	-
osa-miR2872	UGGGGUUCUACAAACCGAACU	AGATCGGTTTGTGGAACCCCA	12321742	12321762	5	1.5	1	1	0	0	w	LOC_Os05g20950		retrotransposon protein, putative, unclassified	-
osa-miR2872	UGGGGUUCUACAAACCGAACU	AGATCGGTTTGTGGAACCCCA	10347471	10347491	8	1.5	1	1	0	0	w	LOC_Os08g16900		retrotransposon protein, putative, unclassified	-
osa-miR2872	UGGGGUUCUACAAACCGAACU	AGATCGGTTTGTGGAACCCCA	10162995	10163015	11	1.5	1	1	0	0	c	LOC_Os11g18080		retrotransposon protein, putative, unclassified	-
osa-miR2872	UGGGGUUCUACAAACCGAACU	AGATCGGTTTGTGGAACCCCA	1190862	1190882	9	1.5	1	1	0	0	w	LOC_Os09g02680		retrotransposon protein, putative, unclassified	-
osa-miR2872	UGGGGUUCUACAAACCGAACU	AGTTCGGTTTGTAGAATACCA	2520913	2520933	11	1.5	1	1	0	0	w	LOC_Os11g05562		40S ribosomal protein S25, putative, expressed	osa-miR2872_host
osa-miR2872	UGGGGUUCUACAAACCGAACU	GGTTCGGTTTGTGGAACCCTA	12157451	12157471	9	1.5	0	3	0	0	w	LOC_Os09g20270		hypothetical protein	-
osa-miR2872	UGGGGUUCUACAAACCGAACU	AGATCGGTTTGTGGAACCCCA	11154239	11154259	9	1.5	1	1	0	0	c	LOC_Os09g18200		retrotransposon protein, putative, unclassified	-
osa-miR2872	UGGGGUUCUACAAACCGAACU	AGATCGGTTTGTGGAACCCCA	8428524	8428544	12	1.5	1	1	0	0	w	LOC_Os12g14720		retrotransposon protein, putative, unclassified	-
osa-miR2872	UGGGGUUCUACAAACCGAACU	AGATCGGTTTGTGGAACCCCA	11584766	11584786	12	1.5	1	1	0	0	c	LOC_Os12g19890		retrotransposon protein, putative, LINE subclass	-
osa-miR2872	UGGGGUUCUACAAACCGAACU	AGATCGGTTTGTGGAACCCCA	7846331	7846351	12	1.5	1	1	0	0	c	LOC_Os12g13860		retrotransposon protein, putative, unclassified	-
osa-miR2872	UGGGGUUCUACAAACCGAACU	AGTTCGGTTTGTAAGACCCCA	14136629	14136649	7	1.5	1	1	0	0	w	LOC_Os07g24860		retrotransposon protein, putative, unclassified	-
osa-miR2872	UGGGGUUCUACAAACCGAACU	AGATCGGTTTGTGGAACCCCA	6541616	6541636	10	1.5	1	1	0	0	w	LOC_Os10g11794		retrotransposon protein, putative, unclassified	-
osa-miR2872	UGGGGUUCUACAAACCGAACU	AGATCGGTTTGTGGAACCCTA	28209073	28209093	1	2	1	2	0	0	w	LOC_Os01g49080		hypothetical protein	-
osa-miR2872	UGGGGUUCUACAAACCGAACU	AGATCGGTTTGTGGAACCTCA	14427845	14427865	2	2	1	2	0	0	w	LOC_Os02g24890		retrotransposon protein, putative, unclassified	-
osa-miR2872	UGGGGUUCUACAAACCGAACU	AGATCGGTTTGTGGAACCCTA	13894916	13894936	2	2	1	2	0	0	c	LOC_Os02g23970		retrotransposon, putative, centromere-specific	-
osa-miR2872	UGGGGUUCUACAAACCGAACU	AGTTAGGTTTGTAGAACCCAA	16192779	16192799	4	2	2	0	0	0	c	LOC_Os04g27680		retrotransposon protein, putative, Ty3-gypsy subclass	-
osa-miR2872	UGGGGUUCUACAAACCGAACU	AGATCGGTTTGTGGAACTCCA	11433131	11433151	5	2	1	2	0	0	w	LOC_Os05g19620		expressed protein	-
osa-miR2872	UGGGGUUCUACAAACCGAACU	AGATCGGTTTGTGGAACCCTA	13382915	13382935	9	2	1	2	0	0	w	LOC_Os09g22100		retrotransposon protein, putative, unclassified	-
osa-miR2872	UGGGGUUCUACAAACCGAACU	AGATCGGTTTGTAAGACCCCA	11050405	11050425	7	2.5	2	1	0	0	c	LOC_Os07g18700		retrotransposon protein, putative, unclassified	-
osa-miR2872	UGGGGUUCUACAAACCGAACU	AGATCGGTTTGTAAGACCCCA	12080663	12080683	7	2.5	2	1	0	0	c	LOC_Os07g20880		retrotransposon protein, putative, unclassified	-
osa-miR2872	UGGGGUUCUACAAACCGAACU	AGATCGGTTTGTAAGACCCCA	18541799	18541819	11	2.5	2	1	0	0	c	LOC_Os11g32180		retrotransposon protein, putative, unclassified	-
osa-miR2872	UGGGGUUCUACAAACCGAACU	AGATCGGTTTGTAAGACCCCA	12664476	12664496	11	2.5	2	1	0	0	c	LOC_Os11g22820		retrotransposon protein, putative, unclassified	-
osa-miR2872	UGGGGUUCUACAAACCGAACU	AGATCGGTTTGTAAGACCCCA	15682569	15682589	7	2.5	2	1	0	0	w	LOC_Os07g27070		retrotransposon protein, putative, unclassified	-
osa-miR2872	UGGGGUUCUACAAACCGAACU	AGATCGGTTTGTAAGACCCCA	15689537	15689557	7	2.5	2	1	0	0	w	LOC_Os07g27070		retrotransposon protein, putative, unclassified	-
osa-miR2872	UGGGGUUCUACAAACCGAACU	AGATCGGTTTGTAAGACCCCA	14084750	14084770	7	2.5	2	1	0	0	c	LOC_Os07g24770		retrotransposon protein, putative, unclassified	-
osa-miR2872	UGGGGUUCUACAAACCGAACU	AGATCGGTTTGTAAGACCCCA	8041106	8041126	11	2.5	2	1	0	0	c	LOC_Os11g14330		retrotransposon protein, putative, unclassified	-
osa-miR2872	UGGGGUUCUACAAACCGAACU	AGATCGGTTTGTAAGACCCCA	12785340	12785360	11	2.5	2	1	0	0	c	LOC_Os11g23040		retrotransposon protein, putative, unclassified	-
osa-miR2872	UGGGGUUCUACAAACCGAACU	AGATCGGTTTGTAAGACCCCA	2474919	2474939	9	2.5	2	1	0	0	w	LOC_Os09g04640		retrotransposon protein, putative, unclassified	-
osa-miR2872	UGGGGUUCUACAAACCGAACU	AGATCGGTTTGTAAGACCCCA	21308149	21308169	10	2.5	2	1	0	0	w	LOC_Os10g39934		retrotransposon protein, putative, unclassified	-
osa-miR2872	UGGGGUUCUACAAACCGAACU	AGATCGGTTTGTGTAACCCCA	13542513	13542533	8	2.5	2	1	0	0	w	LOC_Os08g22460		hypothetical protein	-
osa-miR2872	UGGGGUUCUACAAACCGAACU	AGATCGGTTTGTGAAACCCCA	17111070	17111090	8	2.5	2	1	0	0	c	LOC_Os08g28070		retrotransposon protein, putative, unclassified	-
osa-miR2872	UGGGGUUCUACAAACCGAACU	AGATCGGTTTGTAAGACCCCA	14372666	14372686	2	2.5	2	1	0	0	c	LOC_Os02g24780		retrotransposon protein, putative, unclassified	-
osa-miR2872	UGGGGUUCUACAAACCGAACU	AGATCGGTTTGTAAGACCCCA	8340865	8340885	4	2.5	2	1	0	0	c	LOC_Os04g14840		retrotransposon protein, putative, unclassified	-
osa-miR2872	UGGGGUUCUACAAACCGAACU	AGATCGGTTTGTAAGACCCCA	20935586	20935606	2	2.5	2	1	0	0	w	LOC_Os02g34900		transposon protein, putative, CACTA, En/Spm sub-class	-
osa-miR2872	UGGGGUUCUACAAACCGAACU	AGATCGGTTTGTAAGACCCCA	15619953	15619973	4	2.5	2	1	0	0	w	LOC_Os04g26750		retrotransposon protein, putative, unclassified	-
osa-miR2872	UGGGGUUCUACAAACCGAACU	AGATCGGTTTGTAAGACCCCA	8171910	8171930	4	2.5	2	1	0	0	w	LOC_Os04g14580		retrotransposon protein, putative, unclassified	-
osa-miR2872	UGGGGUUCUACAAACCGAACU	AGATCGGTTTGTAAGACCCCA	8178723	8178743	4	2.5	2	1	0	0	w	LOC_Os04g14580		retrotransposon protein, putative, unclassified	-
osa-miR2872	UGGGGUUCUACAAACCGAACU	AGATCGGTTTGTAAGACCCCA	16961602	16961622	1	2.5	2	1	0	0	w	LOC_Os01g31020		retrotransposon protein, putative, unclassified	-
osa-miR2872	UGGGGUUCUACAAACCGAACU	AGATCGGTTTGTAAGACCCCA	13767249	13767269	1	2.5	2	1	0	0	w	LOC_Os01g24420		expressed protein	-
osa-miR2872	UGGGGUUCUACAAACCGAACU	AGATCGGTTTGTAAGACCCCA	14737789	14737809	6	2.5	2	1	0	0	c	LOC_Os06g25190		retrotransposon protein, putative, unclassified	-
osa-miR2872	UGGGGUUCUACAAACCGAACU	AGATCGGTTTGTAAGACCCCA	8661463	8661483	6	2.5	2	1	0	0	c	LOC_Os06g15260		retrotransposon protein, putative, Ty1-copia subclass	-
osa-miR2872	UGGGGUUCUACAAACCGAACU	AGATCGGTTTGTAAGACCCCA	16971042	16971062	1	2.5	2	1	0	0	w	LOC_Os01g31020		retrotransposon protein, putative, unclassified	-
osa-miR2872	UGGGGUUCUACAAACCGAACU	AGATCGGTTTGTAAGACCCCA	12718477	12718497	5	2.5	2	1	0	0	c	LOC_Os05g22490		retrotransposon protein, putative, unclassified	-
osa-miR2872	UGGGGUUCUACAAACCGAACU	AGATCGGTTTGTAAGACCCCA	12711720	12711740	5	2.5	2	1	0	0	c	LOC_Os05g22490		retrotransposon protein, putative, unclassified	-
osa-miR2875	AUUUACAGUCAUAUACAGUUUAUA	TATGAACTGTAGATGACTGTAAAT	27089357	27089380	8	1.5	1	1	0	0	w	LOC_Os08g42850		peptidyl-prolyl cis-trans isomerase, FKBP-type, putative, expressed	osa-miR2875_host
osa-miR2878.2	AUGUAUAAAAUUCUGAGGAUGUUA	TGACATCCTCAGGATTTTATACAT	26178712	26178735	8	1	0	2	0	0	w	LOC_Os08g41460		expressed protein	osa-miR2878.2_host
osa-miR2878.3	UUUUAUACAUGUAAAGAAUUA	TAGTTCTTTACATGTATAAAA	26178671	26178691	8	0.5	0	1	0	0	w	LOC_Os08g41460		expressed protein	osa-miR2878.3_host
osa-miR2878.3	UUUUAUACAUGUAAAGAAUUA	TAATTTTTTACATATGTAAAT	1425568	1425588	1	2	1	2	0	0	w	LOC_Os01g03520		ubiquitin conjugating enzyme protein, putative, expressed	-
osa-miR2878.3	UUUUAUACAUGUAAAGAAUUA	TATTTCTTTACTTGTATAGAG	20076776	20076796	11	2.5	2	1	0	0	w	LOC_Os11g35060		agenet domain containing protein	-
osa-miR2878-3p	CAGGAUUUUAUACAUGUAAAGAAU	GTTCTTTACATGTATAAAATTCTG	26178673	26178696	8	1	0	2	0	0	w	LOC_Os08g41460		expressed protein	osa-miR2878-3p_host
osa-miR2878-3p_star	UCUUUACAUGUAUAAAAUUCUGAG	CTCAGGATTTTATACATGTAAAGA	26178719	26178742	8	0.5	0	1	0	0	w	LOC_Os08g41460		expressed protein	osa-miR2878-3p_star_host
osa-miR2905	UACAUGUCAGUGACAAAGGCA	TGCTTTTGTCACTGACATGTG	23667673	23667693	6	0.5	0	1	0	0	w	LOC_Os06g39840		retrotransposon protein, putative, unclassified	-
osa-miR2905	UACAUGUCAGUGACAAAGGCA	TGCCTTTGTCATTGACATGTG	26545225	26545245	8	0.5	0	1	0	0	c	LOC_Os08g42030		peroxidase precursor, putative, expressed	-
osa-miR2905	UACAUGUCAGUGACAAAGGCA	TGCCTTTGTCATTGACATGTG	15947268	15947288	11	0.5	0	1	0	0	c	LOC_Os11g28500		terpene synthase, N-terminal domain containing protein	-
osa-miR2905	UACAUGUCAGUGACAAAGGCA	TGACTTTGTCACTGACATGTG	19002756	19002776	8	1	1	0	0	0	w	LOC_Os08g30780		ABC transporter, ATP-binding protein, putative	-
osa-miR2905	UACAUGUCAGUGACAAAGGCA	TGCCTTTGTCATTGATATGTG	23279009	23279029	12	1	0	2	0	0	c	LOC_Os12g37939		unc-93 homolog A, putative, expressed	-
osa-miR2905	UACAUGUCAGUGACAAAGGCA	TACCTTTGTCACTGACATGTG	14101429	14101449	9	1	1	0	0	0	c	LOC_Os09g23725		expressed protein	-
osa-miR2905	UACAUGUCAGUGACAAAGGCA	TGCCTTTGTCACTAACATGTG	24414886	24414906	1	1	1	0	0	0	c	LOC_Os01g42909		hypothetical protein	-
osa-miR2905	UACAUGUCAGUGACAAAGGCA	AGCTTTTGTCACTGACATGTG	573727	573747	11	1.5	1	1	0	0	c	LOC_Os11g02110		expressed protein	-
osa-miR2905	UACAUGUCAGUGACAAAGGCA	TGCCTTTGTCACTGATAGGTG	19968838	19968858	2	1.5	1	1	0	0	w	LOC_Os02g33580		digalactosyldiacylglycerol synthase, chloroplast precursor, putative, expressed	-
osa-miR2905	UACAUGUCAGUGACAAAGGCA	TGACTTTGTCACTGATATGTG	5598691	5598711	7	1.5	1	1	0	0	w	LOC_Os07g10420		expressed protein	-
osa-miR2905	UACAUGUCAGUGACAAAGGCA	TGCCTTTGTCATTAACATGTG	23530649	23530669	5	1.5	1	1	0	0	c	LOC_Os05g40170		expressed protein	-
osa-miR2905	UACAUGUCAGUGACAAAGGCA	GGACTTTGTCACTGACATGTG	7897202	7897222	1	2	2	0	0	0	c	LOC_Os01g14100		BT1 family protein, putative, expressed	-
osa-miR2905	UACAUGUCAGUGACAAAGGCA	CGCCTTTATCACTGACATGTG	7975407	7975427	5	2	2	0	0	0	c	LOC_Os05g14220		tyrosine protein kinase domain containing protein, putative, expressed	-
osa-miR2905	UACAUGUCAGUGACAAAGGCA	TGCCTTTTTCACCGGCATGTT	5238641	5238661	11	2.5	2	1	0	0	w	LOC_Os11g09800		hypothetical protein	-
osa-miR2905	UACAUGUCAGUGACAAAGGCA	TGTCTTTGTCACTGACAGATG	19589920	19589940	9	2.5	2	1	0	0	w	LOC_Os09g32860		OsFBX335 - F-box domain containing protein, expressed	-
osa-miR399i	ugccaaaggagagcugcccug	CAGGGCAACTCTTCTTTGGCT	28241779	28241799	8	1.5	1	1	0	0	w	LOC_Os08g45000		inorganic phosphate transporter, putative, expressed	-
osa-miR418	uaaugugaugaugaaaugacg	TGTCATTTCATCATTAAGTTG	19722617	19722637	5	2.5	1	3	0	0	c	LOC_Os05g33630		inosine-uridine preferring nucleoside hydrolase family protein, putative, expressed	-
osa-miR418	uaaugugaugaugaaaugacg	GGTTATTTCATCGTCATATTT	19630531	19630551	3	2.5	1	3	0	0	c	LOC_Os03g35400		retrotransposon protein, putative, unclassified	-
osa-miR418	uaaugugaugaugaaaugacg	CGTCATTTCATCATCATTTCA	23020339	23020359	3	2.5	2	1	0	0	w	LOC_Os03g41380		hypothetical protein	-
osa-miR437	AAAGUUAGAGAAGUUUGACUUAGG	CCTAAGTCAAACTTCTCTAACTTC	24946172	24946195	5	0	0	0	0	0	w	LOC_Os05g43060		retrotransposon, putative, centromere-specific, expressed	-
osa-miR437	AAAGUUAGAGAAGUUUGACUUAGG	CCTAAGTCAAATTTCTCTAACTTT	28350217	28350240	6	0.5	0	1	0	0	w	LOC_Os06g46670		glutamate receptor, putative, expressed	-
osa-miR437	AAAGUUAGAGAAGUUUGACUUAGG	CCTAAGTCAAACTTCTCTAATTTT	24174896	24174919	2	0.5	0	1	0	0	c	LOC_Os02g39990		expressed protein	-
osa-miR437	AAAGUUAGAGAAGUUUGACUUAGG	CCTAAGTCAAATTTCTCTAACTTT	26550026	26550049	4	0.5	0	1	0	0	w	LOC_Os04g45240		expressed protein	-
osa-miR437	AAAGUUAGAGAAGUUUGACUUAGG	CCTAAGTCAAACTTCTTTAGCTTT	19833294	19833317	5	1	0	2	0	0	c	LOC_Os05g33760		PPR repeat domain containing protein, putative, expressed	-
osa-miR437	AAAGUUAGAGAAGUUUGACUUAGG	CCTAAGTCAAACTTCTCTAACTAA	15493803	15493826	8	1	1	0	0	0	w	LOC_Os08g25460		transcription initiation factor, putative, expressed	-
osa-miR437	AAAGUUAGAGAAGUUUGACUUAGG	CCTAAGTTAAACTTCTCCAACTTC	16589660	16589683	3	1.5	1	1	0	0	w	LOC_Os03g29190		PDI, putative, expressed	-
osa-miR437	AAAGUUAGAGAAGUUUGACUUAGG	TCTAAGTTAAACTTCTCTAATTTT	28346312	28346335	1	1.5	0	3	0	0	w	LOC_Os01g49310		expressed protein	-
osa-miR437	AAAGUUAGAGAAGUUUGACUUAGG	CTTAAGTCAAACTTCTTTAATTTT	19572105	19572128	12	1.5	0	3	0	0	w	LOC_Os12g32470		expressed protein	-
osa-miR437	AAAGUUAGAGAAGUUUGACUUAGG	TCTAAGTTAAAATTCTCTAACTTT	20355635	20355658	4	2	1	2	0	0	w	LOC_Os04g33880		HVA22, putative, expressed	-
osa-miR437	AAAGUUAGAGAAGUUUGACUUAGG	TTTAAGTCAAACTTCTCTAAATTT	23683545	23683568	1	2	1	2	0	0	c	LOC_Os01g41820		cytochrome P450 72A1, putative, expressed	-
osa-miR437	AAAGUUAGAGAAGUUUGACUUAGG	CGTAAGTCAAACTTCTTTAGCTTT	30218802	30218825	1	2	1	2	0	0	w	LOC_Os01g52560		Plant PDR ABC transporter associated domain containing protein, expressed	-
osa-miR437	AAAGUUAGAGAAGUUUGACUUAGG	CCTAAGTCAAACCTCTCAAACTTT	15590314	15590337	9	2	2	0	0	0	c	LOC_Os09g25960		glutamate receptor, putative	-
osa-miR437	AAAGUUAGAGAAGUUUGACUUAGG	TCTAAATCAAACTTCTTTAACTTT	19618332	19618355	2	2	1	2	0	0	c	LOC_Os02g33010		expressed protein	-
osa-miR437	AAAGUUAGAGAAGUUUGACUUAGG	TCTAAATCAAACTTTTTTAACTTT	7815083	7815106	11	2.5	1	3	0	0	c	LOC_Os11g14070		expressed protein	-
osa-miR437	AAAGUUAGAGAAGUUUGACUUAGG	TCTAAGTCAAATTTCTTTAGTTTT	1131846	1131869	12	2.5	0	5	0	0	w	LOC_Os12g03030		conserved hypothetical protein	-
osa-miR437	AAAGUUAGAGAAGUUUGACUUAGG	TCTAACTCAAACTTTTTTAACTTT	7815293	7815316	11	2.5	1	3	0	0	c	LOC_Os11g14070		expressed protein	-
osa-miR437	AAAGUUAGAGAAGUUUGACUUAGG	CCTAAGTGAAACATTTCTAACTTT	3122507	3122530	12	2.5	2	1	0	0	c	LOC_Os12g06480	PHD	PHD-finger family protein, expressed	-
osa-miR437	AAAGUUAGAGAAGUUUGACUUAGG	CCTAAGTCAAACTTCTTCAAGTTT	6114610	6114633	11	2.5	2	1	0	0	c	LOC_Os11g11070		mRNA-capping enzyme, putative, expressed	-
osa-miR437	AAAGUUAGAGAAGUUUGACUUAGG	ACTAAGTCAAACATTTCTAACTTT	7200346	7200369	11	2.5	2	1	0	0	c	LOC_Os11g12750		expressed protein	-
osa-miR437	AAAGUUAGAGAAGUUUGACUUAGG	TCTAAGTCAAATTTCTTTAGTTTT	1224402	1224425	11	2.5	0	5	0	0	w	LOC_Os11g03290		nucleoside-triphosphatase, putative, expressed	-
osa-miR437	AAAGUUAGAGAAGUUUGACUUAGG	TCTAAGTCAAACTTCCATAACTTG	17281578	17281601	5	2.5	2	1	0	0	w	LOC_Os05g29974		lipase, putative, expressed	-
osa-miR437	AAAGUUAGAGAAGUUUGACUUAGG	CCTAAGTCAAACATTTCTATCTTT	4586234	4586257	5	2.5	2	1	0	0	c	LOC_Os05g08410		ATP10 protein, expressed	-
osa-miR437	AAAGUUAGAGAAGUUUGACUUAGG	CCTTAGTCAAAGTTCTTTAACTTT	32121518	32121541	3	2.5	2	1	0	0	c	LOC_Os03g56360		transposon protein, putative, unclassified	-
osa-miR437	AAAGUUAGAGAAGUUUGACUUAGG	CTTAAGTCAAACTTCTCCAAATTT	16364635	16364658	4	2.5	2	1	0	0	w	LOC_Os04g28010		expressed protein	-
osa-miR439b	cccUGUCGAACCGCGGUUGUUCGA	TCGAACAACCGCGGTTCGACAGGG	14942341	14942364	1	0	0	0	0	0	w	LOC_Os01g26340		dirigent, putative	-
osa-miR439b	cccUGUCGAACCGCGGUUGUUCGA	TCGAACAACCGTGGTTTGACAGGG	33069187	33069210	2	1	0	2	0	0	w	LOC_Os02g54000		mRNA cap guanine-N7 methyltransferase 2, putative, expressed	-
osa-miR439b	cccUGUCGAACCGCGGUUGUUCGA	TCGAACAACCGTGGTTTGACAGGG	17857669	17857692	2	1	0	2	0	0	w	LOC_Os02g30080		cytochrome P450, putative	-
osa-miR439b	cccUGUCGAACCGCGGUUGUUCGA	TCGAATAACCGTGGTTCGACAGGG	15738248	15738271	10	1	0	2	0	0	c	LOC_Os10g30410		cytochrome P450 71D7, putative, expressed	-
osa-miR439b	cccUGUCGAACCGCGGUUGUUCGA	TCGAACAACCGCAGTTCGACAGGT	1290557	1290580	9	1	1	0	0	0	c	LOC_Os09g02805		expressed protein	-
osa-miR439b	cccUGUCGAACCGCGGUUGUUCGA	TCGAACAACCGCAGTTCGACAGGG	10956445	10956468	6	1	1	0	0	0	w	LOC_Os06g19250		conserved hypothetical protein	-
osa-miR439b	cccUGUCGAACCGCGGUUGUUCGA	TCGAACAACCGCAGTTCAACAGGG	22596050	22596073	12	2	2	0	0	0	w	LOC_Os12g36910		calmodulin binding protein, putative, expressed	-
osa-miR439j	ugucgaaccgcgguuguucga	TCGAACAACCGCGGTTCGACA	14942341	14942361	1	0	0	0	0	0	w	LOC_Os01g26340		dirigent, putative	-
osa-miR439j	ugucgaaccgcgguuguucga	TCGAACAACCGTGGTTTGACA	33069187	33069207	2	1	0	2	0	0	w	LOC_Os02g54000		mRNA cap guanine-N7 methyltransferase 2, putative, expressed	-
osa-miR439j	ugucgaaccgcgguuguucga	TCGAACAACCGCAGTTCGACA	1290560	1290580	9	1	1	0	0	0	c	LOC_Os09g02805		expressed protein	-
osa-miR439j	ugucgaaccgcgguuguucga	TCGAACAACCGTGGTTTGACA	17857669	17857689	2	1	0	2	0	0	w	LOC_Os02g30080		cytochrome P450, putative	-
osa-miR439j	ugucgaaccgcgguuguucga	TCGAATAACCGTGGTTCGACA	15738251	15738271	10	1	0	2	0	0	c	LOC_Os10g30410		cytochrome P450 71D7, putative, expressed	osa-miR439j_host
osa-miR439j	ugucgaaccgcgguuguucga	TCGAACAACCGCAGTTCGACA	10956445	10956465	6	1	1	0	0	0	w	LOC_Os06g19250		conserved hypothetical protein	-
osa-miR439j	ugucgaaccgcgguuguucga	TCGAACAACCGCAGTTCAACA	22596050	22596070	12	2	2	0	0	0	w	LOC_Os12g36910		calmodulin binding protein, putative, expressed	-
osa-miR439j	ugucgaaccgcgguuguucga	TCGAACAACCGCAGTTGGGCA	4935095	4935115	2	2.5	2	1	0	0	w	LOC_Os02g09580		OsFBX39 - F-box domain containing protein	-
osa-miR439j	ugucgaaccgcgguuguucga	GGGAACAACCGTGGTTCGACA	33069209	33069229	2	2.5	2	1	0	0	w	LOC_Os02g54000		mRNA cap guanine-N7 methyltransferase 2, putative, expressed	-
osa-miR439j	ugucgaaccgcgguuguucga	TAGAACAACCGCGGATCGATG	22401418	22401438	1	2.5	2	1	0	0	w	LOC_Os01g39720		retrotransposon protein, putative, unclassified	-
osa-miR439j	ugucgaaccgcgguuguucga	TCGAACAACCGCAGTTTAACG	27118002	27118022	12	2.5	2	1	0	0	c	LOC_Os12g43710		hypothetical protein	-
osa-miR442	ugacguguaaauugcgagacgaau	ATTCGTCTCGCAATTTACACGTAA	22328192	22328215	12	1	1	0	0	0	c	LOC_Os12g36520		transposon protein, putative, CACTA, En/Spm sub-class	-
osa-miR442	ugacguguaaauugcgagacgaau	ATTCGTCTCGCAATTTACATGTAA	32862376	32862399	1	1.5	1	1	0	0	w	LOC_Os01g56900		expressed protein	-
osa-miR442	ugacguguaaauugcgagacgaau	ATTTGTCTCGCAATTTACACGTAA	8849006	8849029	1	1.5	1	1	0	0	c	LOC_Os01g15730		conserved hypothetical protein	-
osa-miR442	ugacguguaaauugcgagacgaau	ATTCGTCTCGCAATTTACATGTAA	458587	458610	7	1.5	1	1	0	0	c	LOC_Os07g01770		expressed protein	-
osa-miR442	ugacguguaaauugcgagacgaau	ATTTGTCTCGCAATTTACACGTAA	18910566	18910589	5	1.5	1	1	0	0	w	LOC_Os05g32480		transposon protein, putative, unclassified	-
osa-miR442	ugacguguaaauugcgagacgaau	ATTCGTTTCGCAATTTACACGTAA	21981028	21981051	9	1.5	1	1	0	0	c	LOC_Os09g38160		hypothetical protein	-
osa-miR442	ugacguguaaauugcgagacgaau	ATTCGTCTCGCAATTTACATGTAA	2459492	2459515	11	1.5	1	1	0	0	c	LOC_Os11g05480	bZIP	transcription factor, putative, expressed	-
osa-miR442	ugacguguaaauugcgagacgaau	ATTCGTCTCGCAATTTACATGTAA	26490441	26490464	11	1.5	1	1	0	0	c	LOC_Os11g44590		retrotransposon protein, putative, Ty3-gypsy subclass	-
osa-miR442	ugacguguaaauugcgagacgaau	ATTTGTCTCGCAATTTACACGTAA	68530	68553	11	1.5	1	1	0	0	w	LOC_Os11g01130	HB	homeobox domain containing protein, expressed	-
osa-miR442	ugacguguaaauugcgagacgaau	ATTCGTCTCGCAATTTACACG CA	35290254	35290276	3	2	0	0	0	1	w	LOC_Os03g62300		hypothetical protein	-
osa-miR442	ugacguguaaauugcgagacgaau	ATTCGTCTCGCAATTTACACG CA	6676357	6676379	3	2	0	0	0	1	w	LOC_Os03g12590		coatomer subunit gamma-1, putative, expressed	-
osa-miR442	ugacguguaaauugcgagacgaau	ATTCGTCTCGCAATTTACACG CA	27434064	27434086	12	2	0	0	0	1	w	LOC_Os12g44310		carotenoid cleavage dioxygenase, putative, expressed	-
osa-miR442	ugacguguaaauugcgagacgaau	ATTCGTCTCGCAATTTACACG CA	6610971	6610993	11	2	0	0	0	1	c	LOC_Os11g11920		resistance protein, putative, expressed	-
osa-miR442	ugacguguaaauugcgagacgaau	ATTCGTCTCGCGATTTACATGTAA	3087428	3087451	12	2	1	2	0	0	c	LOC_Os12g06440		expressed protein	-
osa-miR442	ugacguguaaauugcgagacgaau	ATTCGTCTCGCAATTTACACG CA	3629476	3629498	12	2	0	0	0	1	c	LOC_Os12g07370		csAtPR5, putative, expressed	-
osa-miR442	ugacguguaaauugcgagacgaau	ATTCGTCTCGCAATTTACACG CA	20112149	20112171	12	2	0	0	0	1	c	LOC_Os12g33300		integral membrane protein DUF6 containing protein, expressed	-
osa-miR442	ugacguguaaauugcgagacgaau	ATTCGTCTCGCAATTTACACG CA	15330007	15330029	12	2	0	0	0	1	c	LOC_Os12g26290		alpha-DOX2, putative, expressed	-
osa-miR442	ugacguguaaauugcgagacgaau	ATTCGTCTCGCAATTTACACG CA	12001540	12001562	10	2	0	0	0	1	c	LOC_Os10g23120		pyridoxamine 5'-phosphate oxidase family protein, putative, expressed	-
osa-miR442	ugacguguaaauugcgagacgaau	ATTCGTCTCGCAATTTACACG CA	6321965	6321987	10	2	0	0	0	1	c	LOC_Os10g11370		LTPL87 - Protease inhibitor/seed storage/LTP family protein precursor, putative	-
osa-miR442	ugacguguaaauugcgagacgaau	ATTTGTCTCGCAGTTTACACGTGG	5461274	5461297	10	2	1	2	0	0	c	LOC_Os10g10030		OsWAK111 - OsWAK receptor-like protein kinase, expressed	-
osa-miR442	ugacguguaaauugcgagacgaau	ATTCGTCTCGCAGTTTACATGTGA	30556154	30556177	2	2	1	2	0	0	c	LOC_Os02g50020		hypothetical protein	-
osa-miR442	ugacguguaaauugcgagacgaau	ATTCGTCTCGCAATTTACACG CA	15757774	15757796	2	2	0	0	0	1	c	LOC_Os02g26850		rRNA-processing protein FCF, putative, expressed	-
osa-miR442	ugacguguaaauugcgagacgaau	ATTCGTCTCGCAATTTACACG CA	32130843	32130865	1	2	0	0	0	1	w	LOC_Os01g55780		glycerophosphoryl diester phosphodiesterase family protein, putative, expressed	-
osa-miR442	ugacguguaaauugcgagacgaau	ATTCGTCTCGCAATTTACACG CA	1829940	1829962	6	2	0	0	0	1	c	LOC_Os06g04310		hypothetical protein	-
osa-miR442	ugacguguaaauugcgagacgaau	ATTCGTCTCGCAATTTACACTACT	4819813	4819836	6	2	2	0	0	0	w	LOC_Os06g09470		transposon protein, putative, CACTA, En/Spm sub-class	-
osa-miR442	ugacguguaaauugcgagacgaau	ATTCGTCTCGCAATTTACACG CA	24312253	24312275	8	2	0	0	0	1	c	LOC_Os08g38410		RNA recognition motif containing protein, putative, expressed	-
osa-miR442	ugacguguaaauugcgagacgaau	ATTCGTCTCGCAATTTACACG CA	11175386	11175408	9	2	0	0	0	1	c	LOC_Os09g18230		expressed protein	-
osa-miR442	ugacguguaaauugcgagacgaau	ATTCGTCTCGCAATTTACACG CA	21913105	21913127	7	2	0	0	0	1	c	LOC_Os07g36630		CSLF8 - cellulose synthase-like family F; beta1,3;1,4 glucan synthase, expressed	-
osa-miR442	ugacguguaaauugcgagacgaau	ATTTGTCTCGCAATTTACATGTAA	12494900	12494923	9	2	1	2	0	0	c	LOC_Os09g20740		OsWAK79 - OsWAK receptor-like protein kinase	-
osa-miR442	ugacguguaaauugcgagacgaau	ATTCGTCTCGCAATTTACATG CA	6976770	6976792	12	2.5	0	1	0	1	c	LOC_Os12g12664		expressed protein	-
osa-miR442	ugacguguaaauugcgagacgaau	ATTCGTCTCGCAATTTACATG CA	31602353	31602375	1	2.5	0	1	0	1	w	LOC_Os01g54940		dehydrogenase, putative, expressed	-
osa-miR442	ugacguguaaauugcgagacgaau	ATTCGTCTCGCAGTTTACAGGTAG	20807468	20807491	8	2.5	2	1	0	0	w	LOC_Os08g33360		transposon protein, putative, Mariner sub-class	-
osa-miR442	ugacguguaaauugcgagacgaau	ATTCGTCTCGCAATTTACATG CA	7540978	7541000	10	2.5	0	1	0	1	c	LOC_Os10g13840		conserved hypothetical protein	-
osa-miR442	ugacguguaaauugcgagacgaau	ATTCGTCTCGCAGTTTACAGGTGG	26447490	26447513	12	2.5	2	1	0	0	w	LOC_Os12g42610	C2C2-YABBY	YABBY domain containing protein, putative, expressed	-
osa-miR442	ugacguguaaauugcgagacgaau	ATTCGTCTCGCAATTTACATG CA	10467849	10467871	8	2.5	0	1	0	1	c	LOC_Os08g17110		expressed protein	-
osa-miR442	ugacguguaaauugcgagacgaau	ATTCGTCTCGCAGTTTACAGGTGG	23459324	23459347	12	2.5	2	1	0	0	w	LOC_Os12g38250		expressed protein	-
osa-miR442	ugacguguaaauugcgagacgaau	ATTCGTCTCGCAATTTACATG CA	9460807	9460829	9	2.5	0	1	0	1	w	LOC_Os09g15460		retrotransposon protein, putative, Ty3-gypsy subclass	-
osa-miR442	ugacguguaaauugcgagacgaau	ATTCGTCTCGCAATTTACATG CA	16100262	16100284	9	2.5	0	1	0	1	w	LOC_Os09g26580		expressed protein	-
osa-miR442	ugacguguaaauugcgagacgaau	ATTCGTCTCGCAATTTACATG CA	17016356	17016378	11	2.5	0	1	0	1	c	LOC_Os11g30050		conserved hypothetical protein	-
osa-miR442	ugacguguaaauugcgagacgaau	ATTCGTCTCGCAATTTACATG CA	20328519	20328541	9	2.5	0	1	0	1	w	LOC_Os09g34880	bZIP	basic region leucine zipper domain containing protein, expressed	-
osa-miR442	ugacguguaaauugcgagacgaau	ATTCGTCTCGCAATTTACATGCGG	15823068	15823091	3	2.5	2	1	0	0	c	LOC_Os03g27590		OsSCP18 - Putative Serine Carboxypeptidase homologue, expressed	-
osa-miR442	ugacguguaaauugcgagacgaau	ATTCGTCTCGCAATTTACATG CA	24458859	24458881	3	2.5	0	1	0	1	c	LOC_Os03g43730	CPP	tesmin/TSO1-like CXC domain containing protein, expressed	-
osa-miR442	ugacguguaaauugcgagacgaau	ATTCGTCTCGCAATTTATA GTCG	30381112	30381134	3	2.5	0	1	0	1	w	LOC_Os03g52980		CWF19-like 2, cell cycle control, putative, expressed	-
osa-miR442	ugacguguaaauugcgagacgaau	ATTCGTCTCGCAATTTACATGCAA	23699063	23699086	3	2.5	2	1	0	0	w	LOC_Os03g42569		expressed protein	-
osa-miR442	ugacguguaaauugcgagacgaau	ATTCGTCTCGCAATTTACATGTACA	18440087	18440111	3	2.5	0	1	1	0	c	LOC_Os03g32240		hypothetical protein	-
osa-miR442	ugacguguaaauugcgagacgaau	ATTCGTCTCGCAATTTACATG CA	3105636	3105658	6	2.5	0	1	0	1	w	LOC_Os06g06600		OsFBX187 - F-box domain containing protein, expressed	-
osa-miR442	ugacguguaaauugcgagacgaau	ATTTGTCTCGCAATTTACACG CA	16234324	16234346	5	2.5	0	1	0	1	w	LOC_Os05g27920		phox domain-containing protein, putative, expressed	-
osa-miR442	ugacguguaaauugcgagacgaau	ATTCGTCTCGCAGTTTACAGGTAG	21664391	21664414	4	2.5	2	1	0	0	w	LOC_Os04g35830		hypothetical protein	-
osa-miR442	ugacguguaaauugcgagacgaau	ATTCATCTCGCAATTTACATGTAA	22185681	22185704	4	2.5	2	1	0	0	w	LOC_Os04g37619	FHA	zeaxanthin epoxidase, chloroplast precursor, putative, expressed	-
osa-miR442	ugacguguaaauugcgagacgaau	ATTCGTCTCGCAATTTATACG CA	4508300	4508322	4	2.5	0	1	0	1	c	LOC_Os04g08410		ELM2 domain containing protein, putative, expressed	-
osa-miR442	ugacguguaaauugcgagacgaau	ATTCGTCTCGCAATTTACATG CA	3333217	3333239	2	2.5	0	1	0	1	w	LOC_Os02g06620		receptor-like protein kinase 2 precursor, putative	-
osa-miR442	ugacguguaaauugcgagacgaau	ATTCGTCTCGCAATTTACATG CA	4551879	4551901	7	2.5	0	1	0	1	w	LOC_Os07g08810		expressed protein	-
osa-miR442	ugacguguaaauugcgagacgaau	ATTTGTCTCGCAGTTTACATGTGA	23460947	23460970	6	2.5	1	3	0	0	w	LOC_Os06g39515		expressed protein	-
osa-miR442	ugacguguaaauugcgagacgaau	ATTCGTCTCGCAATTTACATG CA	28503311	28503333	6	2.5	0	1	0	1	c	LOC_Os06g47000		external NADH-ubiquinone oxidoreductase 1, mitochondrial precursor, putative, expressed	-
osa-miR442	ugacguguaaauugcgagacgaau	ATTCGTCTCGCAATTTACATG CA	13311391	13311413	3	2.5	0	1	0	1	w	LOC_Os03g23040		hypothetical protein	-
osa-miR442	ugacguguaaauugcgagacgaau	ATTCGTCTCGCAATTTACATG CA	17607985	17608007	6	2.5	0	1	0	1	c	LOC_Os06g30460		2-oxo acid dehydrogenases acyltransferase domain containing protein, expressed	-
osa-miR442	ugacguguaaauugcgagacgaau	ATTCGTCTCGCAATTTACATG CA	9922541	9922563	2	2.5	0	1	0	1	c	LOC_Os02g17304		resistance protein, putative, expressed	-
osa-miR445a	uaaauuaguguauaaacauccgau	ATCGGATGTTTATACACTAATTTA	4161931	4161954	3	0	0	0	0	0	w	LOC_Os03g08160		hypothetical protein	-
osa-miR445a	uaaauuaguguauaaacauccgau	GTCGGATGTTTGTACACTAATTTG	23471342	23471365	3	1	0	2	0	0	c	LOC_Os03g42200	C2C2-Dof	dof zinc finger domain containing protein, putative, expressed	-
osa-miR445a	uaaauuaguguauaaacauccgau	ATCGGATGTTTAGACACTAATTTT	33430892	33430915	2	1	1	0	0	0	w	LOC_Os02g54590		serine threonine kinase, putative, expressed	-
osa-miR445a	uaaauuaguguauaaacauccgau	ATCGGATGTTTGGACACTAATTTA	17172408	17172431	3	1.5	1	1	0	0	c	LOC_Os03g30092		expressed protein	-
osa-miR445a	uaaauuaguguauaaacauccgau	ATCGGATGTTTGGACACTAATTTA	13783794	13783817	5	1.5	1	1	0	0	c	LOC_Os05g24020		emp24/gp25L/p24 family protein, putative, expressed	-
osa-miR445a	uaaauuaguguauaaacauccgau	ATCGGATGTTTGGACACTAATTTA	26478102	26478125	5	1.5	1	1	0	0	c	LOC_Os05g45820		heavy metal-associated domain containing protein, expressed	-
osa-miR445a	uaaauuaguguauaaacauccgau	ATCGGATGTTTGGACACTAATTTG	32506565	32506588	4	1.5	1	1	0	0	c	LOC_Os04g54960		expressed protein	-
osa-miR445a	uaaauuaguguauaaacauccgau	ATCGGATGTTTAGACGCTAATTTC	731205	731228	11	1.5	1	1	0	0	c	LOC_Os11g02440		chalcone--flavonone isomerase, putative, expressed	-
osa-miR445a	uaaauuaguguauaaacauccgau	ATCGGATGTTTGGACACTAATTTA	28744550	28744573	2	1.5	1	1	0	0	w	LOC_Os02g47090		peptide transporter PTR2, putative, expressed	-
osa-miR445a	uaaauuaguguauaaacauccgau	ATCGGATGTTTGGACGCTAATTTA	19454962	19454985	2	2	1	2	0	0	c	LOC_Os02g32770		cytochrome P450, putative, expressed	-
osa-miR445a	uaaauuaguguauaaacauccgau	ATCGGATGTTTGGACGCTAATTTG	29721953	29721976	2	2	1	2	0	0	c	LOC_Os02g48560		fatty acid desaturase, putative, expressed	-
osa-miR445a	uaaauuaguguauaaacauccgau	ATCGGATGTTTGGACGCTAATTTG	5273115	5273138	1	2	1	2	0	0	c	LOC_Os01g10110		cytokinin dehydrogenase precursor, putative, expressed	-
osa-miR445a	uaaauuaguguauaaacauccgau	ATCGGATGTTTGGACATTAATTTA	16963022	16963045	12	2	1	2	0	0	c	LOC_Os12g28720		expressed protein	-
osa-miR445a	uaaauuaguguauaaacauccgau	ATCGGATGTTTAAACACTAATTAG	15610259	15610282	2	2	2	0	0	0	c	LOC_Os02g26600		ATP binding, related, putative, expressed	-
osa-miR445a	uaaauuaguguauaaacauccgau	ATCGGATGTTTGGACGCTAATTTA	28919777	28919800	6	2	1	2	0	0	w	LOC_Os06g47780		TKL_IRAK_DUF26-lh.3 - DUF26 kinases have homology to DUF26 containing loci, expressed	-
osa-miR445a	uaaauuaguguauaaacauccgau	ATCGGATGTTTGGACGCTAATTTA	30782846	30782869	6	2	1	2	0	0	w	LOC_Os06g50890		RNA recognition motif containing protein, expressed	-
osa-miR445a	uaaauuaguguauaaacauccgau	ATCGGATGTTTGGACGCTAATTTA	348679	348702	9	2	1	2	0	0	c	LOC_Os09g01480		retrotransposon protein, putative, unclassified	-
osa-miR445a	uaaauuaguguauaaacauccgau	ATCGGATGTTTGGACATTAATTTA	28505533	28505556	11	2	1	2	0	0	w	LOC_Os11g48130		auxin-induced protein 5NG4, putative	-
osa-miR445a	uaaauuaguguauaaacauccgau	ATCGGATGTTTGGACATTAATTTA	8873495	8873518	3	2	1	2	0	0	c	LOC_Os03g16090	Orphans	LIM domain-containing protein, putative, expressed	-
osa-miR445a	uaaauuaguguauaaacauccgau	ATCGGATGTTTGGATACTAATTTG	5179733	5179756	11	2	1	2	0	0	w	LOC_Os11g09710		expressed protein	-
osa-miR445a	uaaauuaguguauaaacauccgau	ATCGGATGTTTGGACGCTAATTTG	13334010	13334033	11	2	1	2	0	0	w	LOC_Os11g24230		hypothetical protein	-
osa-miR445a	uaaauuaguguauaaacauccgau	ATCAGATGTTTGGACACTAATTTG	17256874	17256897	11	2.5	2	1	0	0	w	LOC_Os11g30484		ZOS11-03 - C2H2 zinc finger protein, expressed	-
osa-miR445a	uaaauuaguguauaaacauccgau	ATCGGATGTTTGGACACTAATTAG	25998877	25998900	11	2.5	2	1	0	0	c	LOC_Os11g43820		myristoyl-acyl carrier protein thioesterase, chloroplast precursor, putative, expressed	-
osa-miR445a	uaaauuaguguauaaacauccgau	ATCGGATATTTAGACATTAATTTG	16208383	16208406	9	2.5	2	1	0	0	w	LOC_Os09g26680		transposon protein, putative, Ac/Ds sub-class	-
osa-miR445a	uaaauuaguguauaaacauccgau	ATCGGATATTTAGACGCTAATTTG	4522007	4522030	11	2.5	2	1	0	0	w	LOC_Os11g08569		cycloartenol synthase, putative, expressed	-
osa-miR445a	uaaauuaguguauaaacauccgau	ATCGGATATTTGGACACTAATTTG	20963020	20963043	9	2.5	2	1	0	0	c	LOC_Os09g36320		tyrosine protein kinase domain containing protein, putative, expressed	-
osa-miR445a	uaaauuaguguauaaacauccgau	ATCGGATGTTTGGACACTAATTAG	15592474	15592497	9	2.5	2	1	0	0	c	LOC_Os09g25960		glutamate receptor, putative	-
osa-miR445a	uaaauuaguguauaaacauccgau	ATCGGATGTTTGAACAGTAATTTG	8663547	8663570	6	2.5	2	1	0	0	c	LOC_Os06g15260		retrotransposon protein, putative, Ty1-copia subclass	-
osa-miR445a	uaaauuaguguauaaacauccgau	ATCGGATGCTTGGACACTAATTTG	17966744	17966767	6	2.5	2	1	0	0	c	LOC_Os06g30901		HEAT repeat family protein, putative, expressed	-
osa-miR445a	uaaauuaguguauaaacauccgau	ATTGGATGTTTGGACGCTAATTTG	16199077	16199100	6	2.5	1	3	0	0	w	LOC_Os06g28480		polygalacturonase inhibitor 1 precursor, putative, expressed	-
osa-miR445a	uaaauuaguguauaaacauccgau	ATCGGATGTTTGGACACTAATTAG	9943607	9943630	1	2.5	2	1	0	0	c	LOC_Os01g17279		exonuclease, putative, expressed	-
osa-miR445a	uaaauuaguguauaaacauccgau	ATCGGATGTTTGGACACTAATTAG	10157284	10157307	2	2.5	2	1	0	0	c	LOC_Os02g17650		tocopherol cyclase, chloroplast precursor, putative, expressed	-
osa-miR808	augaaugugggaaauguaagaa	TTCTTGCATTTCCCACATTCAT	24061671	24061692	5	0.5	0	1	0	0	c	LOC_Os05g41180		peptidase, T1 family, putative, expressed	-
osa-miR808	augaaugugggaaauguaagaa	TTCTAACATTTCCCACATTCAT	6514889	6514910	7	1	1	0	0	0	c	LOC_Os07g11790		terpene synthase, putative, expressed	-
osa-miR808	augaaugugggaaauguaagaa	TTCTTGCATTTCTCACATTCAT	23278441	23278462	8	1	0	2	0	0	w	LOC_Os08g36840		glycoprotein 3-alpha-L-fucosyltransferase A, putative, expressed	-
osa-miR808	augaaugugggaaauguaagaa	TTCTAACATTTCCCACATTCAT	4516386	4516407	4	1	1	0	0	0	c	LOC_Os04g08415		hypothetical protein	-
osa-miR808	augaaugugggaaauguaagaa	TTCTAACATTTCCCACATTCAT	22664084	22664105	5	1	1	0	0	0	c	LOC_Os05g38730		SAC3/GANP family protein, putative, expressed	-
osa-miR808	augaaugugggaaauguaagaa	TTCTAACATTTCCCACATTCAT	31354711	31354732	4	1	1	0	0	0	w	LOC_Os04g52940		SIT4 phosphatase-associated protein domain containing protein, expressed	-
osa-miR808	augaaugugggaaauguaagaa	TTCTAACATTTCTCACATTCAT	24766849	24766870	3	1.5	1	1	0	0	w	LOC_Os03g44070		transposon protein, putative, CACTA, En/Spm sub-class	-
osa-miR808	augaaugugggaaauguaagaa	TTCTAACATTTCTCACATTCAT	5876584	5876605	3	1.5	1	1	0	0	c	LOC_Os03g11420		Os3bglu6 - beta-glucosidase/beta-fucosidase/beta-galactosidase, expressed	-
osa-miR808	augaaugugggaaauguaagaa	TTCTAACATTTCCCATATTCAT	24638816	24638837	3	1.5	1	1	0	0	c	LOC_Os03g43910		expressed protein	-
osa-miR808	augaaugugggaaauguaagaa	TTCTAACATTTCTCACATTCAT	25473166	25473187	11	1.5	1	1	0	0	w	LOC_Os11g43030		von Willebrand factor type A domain containing protein, expressed	-
osa-miR808	augaaugugggaaauguaagaa	TTCTAACATTTTCCACATTCAT	30150746	30150767	3	1.5	1	1	0	0	c	LOC_Os03g52594		CCR4-NOT transcription factor, putative, expressed	-
osa-miR808	augaaugugggaaauguaagaa	TTCTAACATTTTCCACATTCAT	13004324	13004345	3	1.5	1	1	0	0	c	LOC_Os03g22590		nodulin MtN3 family protein, putative, expressed	-
osa-miR808	augaaugugggaaauguaagaa	TTCTAACATTTCCTACATTCAT	4154366	4154387	5	1.5	1	1	0	0	w	LOC_Os05g07720		alliin lyase precursor, putative, expressed	-
osa-miR808	augaaugugggaaauguaagaa	TTCTAACATTTCTCACATTCAT	23078970	23078991	11	1.5	1	1	0	0	c	LOC_Os11g39530		jacalin-like lectin domain containing protein, expressed	-
osa-miR808	augaaugugggaaauguaagaa	TTCTAACATTTTCCACATTCAT	2371502	2371523	10	1.5	1	1	0	0	c	LOC_Os10g04880		hypothetical protein	-
osa-miR808	augaaugugggaaauguaagaa	TTCTAACATTTCTCACATTCAT	30375187	30375208	1	1.5	1	1	0	0	c	LOC_Os01g52790		cytochrome P450 72A1, putative, expressed	-
osa-miR808	augaaugugggaaauguaagaa	TTCTAACATTTTCCACATTCAT	7341275	7341296	12	1.5	1	1	0	0	c	LOC_Os12g13174		expressed protein	-
osa-miR808	augaaugugggaaauguaagaa	TTCTAACATTTCCCATATTCAT	10960805	10960826	1	1.5	1	1	0	0	c	LOC_Os01g19370		retrotransposon protein, putative, unclassified	-
osa-miR808	augaaugugggaaauguaagaa	TTCTAACATTTCTCACATTCAT	26801787	26801808	5	1.5	1	1	0	0	w	LOC_Os05g46350		IQ calmodulin-binding motif domain containing protein, expressed	-
osa-miR808	augaaugugggaaauguaagaa	TTCTAACATTTCTCACATTTAT	24271714	24271735	2	2	1	2	0	0	w	LOC_Os02g40100		plant protein of unknown function DUF869 domain containing protein, expressed	-
osa-miR808	augaaugugggaaauguaagaa	TTCTAACATTTTCTACATTCAT	23427523	23427544	7	2	1	2	0	0	c	LOC_Os07g39090		pentatricopeptide repeat domain containing protein, putative	-
osa-miR808	augaaugugggaaauguaagaa	TTCTAACATTTTCTACATTCAT	8010220	8010241	8	2	1	2	0	0	w	LOC_Os08g13460		hypothetical protein	-
osa-miR808	augaaugugggaaauguaagaa	TTCTAACATTTTTCACATTCAT	8629323	8629344	9	2	1	2	0	0	c	LOC_Os09g14580		protein kinase domain containing protein	-
osa-miR808	augaaugugggaaauguaagaa	TTCTAACATTTCTCATATTCAT	9717663	9717684	3	2	1	2	0	0	c	LOC_Os03g17480		IN2-1 protein, putative, expressed	-
osa-miR808	augaaugugggaaauguaagaa	TTCTAACATTTTCTACATTCAT	1502842	1502863	10	2	1	2	0	0	c	LOC_Os10g03490		conserved hypothetical protein	-
osa-miR808	augaaugugggaaauguaagaa	TTCTAACATTTTTCACATTCAT	2232728	2232749	10	2	1	2	0	0	c	LOC_Os10g04674		disease resistance protein RPM1, putative, expressed	-
osa-miR808	augaaugugggaaauguaagaa	TTCTAACATTTTTCACATTCAT	32564785	32564806	4	2	1	2	0	0	c	LOC_Os04g55070		gibberellin 20 oxidase 2, putative	-
osa-miR808	augaaugugggaaauguaagaa	TTCTAACATTTTCTACATTCAT	31017816	31017837	3	2	1	2	0	0	w	LOC_Os03g54130		cysteine protease 1 precursor, putative, expressed	-
osa-miR808	augaaugugggaaauguaagaa	TTCTAACATTTCTCATATTCAT	3606145	3606166	11	2	1	2	0	0	w	LOC_Os11g07200		receptor protein kinase CLAVATA1 precursor, putative, expressed	-
osa-miR808	augaaugugggaaauguaagaa	TTCTAACATTTTCTACATTCAT	18793986	18794007	2	2	1	2	0	0	c	LOC_Os02g31830		expressed protein	-
osa-miR808	augaaugugggaaauguaagaa	TTCTAACATTTCTCATATTCAT	22476179	22476200	2	2	1	2	0	0	c	LOC_Os02g37200		hydrophobin, putative	-
osa-miR808	augaaugugggaaauguaagaa	TTCTAACATTTCTCACATTTAT	20223561	20223582	9	2	1	2	0	0	w	LOC_Os09g34250		UDP-glucoronosyl and UDP-glucosyl transferase domain containing protein, expressed	-
osa-miR808	augaaugugggaaauguaagaa	TTCTAACATTTTTCATATTCAT	4644195	4644216	8	2.5	1	3	0	0	c	LOC_Os08g08160		expressed protein	-
osa-miR808	augaaugugggaaauguaagaa	TTCTAACATTTCTTACATTTAT	21514708	21514729	10	2.5	1	3	0	0	c	LOC_Os10g40270		ATROPGEF7/ROPGEF7, putative, expressed	-
osa-miR808	augaaugugggaaauguaagaa	TTCTAACATTTCTCATATTTAT	18815562	18815583	10	2.5	1	3	0	0	c	LOC_Os10g35330		expressed protein	-
osa-miR808	augaaugugggaaauguaagaa	TTCTTTCATTTTCCACATGCAC	961051	961072	9	2.5	2	1	0	0	c	LOC_Os09g02340		hypothetical protein	-
osa-miR808	augaaugugggaaauguaagaa	TTCTAACATTTCTCGCATTTAT	8129936	8129957	3	2.5	1	3	0	0	w	LOC_Os03g14910		expressed protein	-
osa-miR808	augaaugugggaaauguaagaa	TTCTAACATTTTTCATATTCAT	21482645	21482666	3	2.5	1	3	0	0	c	LOC_Os03g38710		protein kinase, putative	-
osa-miR808	augaaugugggaaauguaagaa	TTCTAACATTTTCTACATTTAT	33674875	33674896	1	2.5	1	3	0	0	w	LOC_Os01g58270		OsSub7 - Putative Subtilisin homologue	-
osa-miR808	augaaugugggaaauguaagaa	TTCTAACATTTTTCATATTCAT	21633294	21633315	7	2.5	1	3	0	0	c	LOC_Os07g36210		expressed protein	-
osa-miR808	augaaugugggaaauguaagaa	TTCTAACATTTCTCATATTTAT	5818423	5818444	2	2.5	1	3	0	0	c	LOC_Os02g10950		expressed protein	-
osa-miR809a	ugaaugugagaaauguuagaau	ATTCTAACATTTCTCACATTCA	26801786	26801807	5	0	0	0	0	0	w	LOC_Os05g46350		IQ calmodulin-binding motif domain containing protein, expressed	-
osa-miR809a	ugaaugugagaaauguuagaau	ATTCTAACATTTCTCACATTCA	5876585	5876606	3	0	0	0	0	0	c	LOC_Os03g11420		Os3bglu6 - beta-glucosidase/beta-fucosidase/beta-galactosidase, expressed	-
osa-miR809a	ugaaugugagaaauguuagaau	ATTCTAACATTTCTCACATTCA	24766848	24766869	3	0	0	0	0	0	w	LOC_Os03g44070		transposon protein, putative, CACTA, En/Spm sub-class	-
osa-miR809a	ugaaugugagaaauguuagaau	ATTCTAACATTTCTCACATTCA	30375188	30375209	1	0	0	0	0	0	c	LOC_Os01g52790		cytochrome P450 72A1, putative, expressed	-
osa-miR809a	ugaaugugagaaauguuagaau	ATTCTAACATTTCTCACATTCA	23078971	23078992	11	0	0	0	0	0	c	LOC_Os11g39530		jacalin-like lectin domain containing protein, expressed	-
osa-miR809a	ugaaugugagaaauguuagaau	ATTCTAACATTTCTCACATTCA	25473165	25473186	11	0	0	0	0	0	w	LOC_Os11g43030		von Willebrand factor type A domain containing protein, expressed	-
osa-miR809a	ugaaugugagaaauguuagaau	ATTCTAACATTTTTCACATTCA	8629324	8629345	9	0.5	0	1	0	0	c	LOC_Os09g14580		protein kinase domain containing protein	-
osa-miR809a	ugaaugugagaaauguuagaau	ATTCTAACATTTCTCACATTTA	20223560	20223581	9	0.5	0	1	0	0	w	LOC_Os09g34250		UDP-glucoronosyl and UDP-glucosyl transferase domain containing protein, expressed	-
osa-miR809a	ugaaugugagaaauguuagaau	ATTCTAGCATTTCTCACATTCA	24292600	24292621	7	0.5	0	1	0	0	c	LOC_Os07g40550		IBS1, putative, expressed	-
osa-miR809a	ugaaugugagaaauguuagaau	ATTCTAGCATTTCTCACATTCA	25403548	25403569	7	0.5	0	1	0	0	w	LOC_Os07g42430		expressed protein	-
osa-miR809a	ugaaugugagaaauguuagaau	ATTCTAGCATTTCTCACATTCA	102350	102371	5	0.5	0	1	0	0	c	LOC_Os05g01120		cytochrome P450, putative, expressed	-
osa-miR809a	ugaaugugagaaauguuagaau	ATTCTAGCATTTCTCACATTCA	1887436	1887457	5	0.5	0	1	0	0	c	LOC_Os05g04180		agenet domain containing protein, putative, expressed	-
osa-miR809a	ugaaugugagaaauguuagaau	ATTCTAGCATTTCTCACATTCA	1973568	1973589	4	0.5	0	1	0	0	c	LOC_Os04g04240		sterol 3-beta-glucosyltransferase, putative	-
osa-miR809a	ugaaugugagaaauguuagaau	ATTCTAGCATTTCTCACATTCA	25845718	25845739	4	0.5	0	1	0	0	c	LOC_Os04g43916		expressed protein	-
osa-miR809a	ugaaugugagaaauguuagaau	ATTCTAACATTTTTCACATTCA	32564786	32564807	4	0.5	0	1	0	0	c	LOC_Os04g55070		gibberellin 20 oxidase 2, putative	-
osa-miR809a	ugaaugugagaaauguuagaau	ATTCTAGCATTTCTCACATTCA	11265977	11265998	4	0.5	0	1	0	0	w	LOC_Os04g20220		elongation factor Tu, putative, expressed	-
osa-miR809a	ugaaugugagaaauguuagaau	ATTCTAACATTTCTCATATTCA	9717664	9717685	3	0.5	0	1	0	0	c	LOC_Os03g17480		IN2-1 protein, putative, expressed	-
osa-miR809a	ugaaugugagaaauguuagaau	ATTCTAGCATTTCTCACATTCA	28953874	28953895	3	0.5	0	1	0	0	w	LOC_Os03g50730		transmembrane anterior posterior transformation 1, putative, expressed	-
osa-miR809a	ugaaugugagaaauguuagaau	ATTCTAGCATTTCTCACATTCA	4048472	4048493	3	0.5	0	1	0	0	w	LOC_Os03g07930		retrotransposon protein, putative, Ty3-gypsy subclass	-
osa-miR809a	ugaaugugagaaauguuagaau	ATTCTAGCATTTCTCACATTCA	2935835	2935856	3	0.5	0	1	0	0	w	LOC_Os03g05840		FAD dependent oxidoreductase domain containing protein	-
osa-miR809a	ugaaugugagaaauguuagaau	ATTCTAGCATTTCTCACATTCA	16977199	16977220	2	0.5	0	1	0	0	c	LOC_Os02g28720		spotted leaf 11, putative, expressed	-
osa-miR809a	ugaaugugagaaauguuagaau	ATTCTAACATTTCTCATATTCA	22476180	22476201	2	0.5	0	1	0	0	c	LOC_Os02g37200		hydrophobin, putative	-
osa-miR809a	ugaaugugagaaauguuagaau	ATTCTAGCATTTCTCACATTCA	34913615	34913636	2	0.5	0	1	0	0	w	LOC_Os02g56990		ribosomal protein L37, putative, expressed	-
osa-miR809a	ugaaugugagaaauguuagaau	ATTCTAACATTTCTCACATTTA	24271713	24271734	2	0.5	0	1	0	0	w	LOC_Os02g40100		plant protein of unknown function DUF869 domain containing protein, expressed	-
osa-miR809a	ugaaugugagaaauguuagaau	ATTCTAGCATTTCTCACATTCA	34448784	34448805	1	0.5	0	1	0	0	c	LOC_Os01g59570		senescence-induced receptor-like serine/threonine-protein kinase precursor, putative, expressed	-
osa-miR809a	ugaaugugagaaauguuagaau	ATTCTAGCATTTCTCACATTCA	19089496	19089517	1	0.5	0	1	0	0	w	LOC_Os01g34620		OsGrx_S15.1 - glutaredoxin subgroup II, expressed	-
osa-miR809a	ugaaugugagaaauguuagaau	ATTCTAGCATTTCTCACATTCA	19637136	19637157	11	0.5	0	1	0	0	c	LOC_Os11g34305		transposon protein, putative, Mutator sub-class	-
osa-miR809a	ugaaugugagaaauguuagaau	ATTCTAGCATTTCTCACATTCA	4086638	4086659	11	0.5	0	1	0	0	w	LOC_Os11g07912		MLO domain containing protein, putative, expressed	-
osa-miR809a	ugaaugugagaaauguuagaau	ATTCTAACATTTCTCATATTCA	3606144	3606165	11	0.5	0	1	0	0	w	LOC_Os11g07200		receptor protein kinase CLAVATA1 precursor, putative, expressed	-
osa-miR809a	ugaaugugagaaauguuagaau	ATTCTAACATTTTTCACATTCA	2232729	2232750	10	0.5	0	1	0	0	c	LOC_Os10g04674		disease resistance protein RPM1, putative, expressed	-
osa-miR809a	ugaaugugagaaauguuagaau	ATTCTAGCATTTCTCACATTCA	13939207	13939228	10	0.5	0	1	0	0	c	LOC_Os10g26780		hypothetical protein	-
osa-miR809a	ugaaugugagaaauguuagaau	ATTCTAGCATTTCTCATATTCA	4252698	4252719	9	1	0	2	0	0	c	LOC_Os09g08200		hypothetical protein	-
osa-miR809a	ugaaugugagaaauguuagaau	ATTCTAGCATTTTTCACATTCA	10133982	10134003	9	1	0	2	0	0	c	LOC_Os09g16520		cytochrome b5-like Heme/Steroid binding domain containing protein, expressed	-
osa-miR809a	ugaaugugagaaauguuagaau	ATTCTAGCATTTCTCATATTCA	17017790	17017811	9	1	0	2	0	0	c	LOC_Os09g28040		OsPOP18 - Putative Prolyl Oligopeptidase homologue, expressed	-
osa-miR809a	ugaaugugagaaauguuagaau	ATTCTAACATTTTTCATATTCA	21633295	21633316	7	1	0	2	0	0	c	LOC_Os07g36210		expressed protein	-
osa-miR809a	ugaaugugagaaauguuagaau	ATTCTAACATTTCCCACATTCA	6514890	6514911	7	1	1	0	0	0	c	LOC_Os07g11790		terpene synthase, putative, expressed	-
osa-miR809a	ugaaugugagaaauguuagaau	ATTCTACCATTTCTCACATTCA	12546261	12546282	7	1	1	0	0	0	c	LOC_Os07g22350		glucose-6-phosphate 1-dehydrogenase, chloroplast precursor, putative, expressed	-
osa-miR809a	ugaaugugagaaauguuagaau	ATTCTAGCATTTCTCATATTCA	18529907	18529928	7	1	0	2	0	0	w	LOC_Os07g31290		tyrosine protein kinase domain containing protein, putative	-
osa-miR809a	ugaaugugagaaauguuagaau	ATTCTATCATTTCTCACATTCA	3100767	3100788	7	1	1	0	0	0	w	LOC_Os07g06380		peroxidase precursor, putative	-
osa-miR809a	ugaaugugagaaauguuagaau	ATTCTATCATTTCTCACATTCA	3010706	3010727	7	1	1	0	0	0	w	LOC_Os07g06175		peroxidase precursor, putative, expressed	-
osa-miR809a	ugaaugugagaaauguuagaau	ATTCTAGCATTTTTCACATTCA	11135203	11135224	6	1	0	2	0	0	c	LOC_Os06g19560		peptide transporter, putative	-
osa-miR809a	ugaaugugagaaauguuagaau	ATTCTAGCATTTCTCACATTTA	22566521	22566542	6	1	0	2	0	0	w	LOC_Os06g38120		low-affinity cation transporter, putative, expressed	-
osa-miR809a	ugaaugugagaaauguuagaau	ATTCTAGCATTTCTCATATTCA	19896714	19896735	6	1	0	2	0	0	w	LOC_Os06g34160		hypothetical protein	-
osa-miR809a	ugaaugugagaaauguuagaau	ATTCTAGCATTTTTCACATTCA	17556729	17556750	6	1	0	2	0	0	w	LOC_Os06g30390		oxidoreductase/ transition metal ion binding protein, putative, expressed	-
osa-miR809a	ugaaugugagaaauguuagaau	ATTCTAACATTTCCCACATTCA	22664085	22664106	5	1	1	0	0	0	c	LOC_Os05g38730		SAC3/GANP family protein, putative, expressed	-
osa-miR809a	ugaaugugagaaauguuagaau	ATTCTAACATTTCCCACATTCA	4516387	4516408	4	1	1	0	0	0	c	LOC_Os04g08415		hypothetical protein	-
osa-miR809a	ugaaugugagaaauguuagaau	ATTCTAGCATTTTTCACATTCA	27421777	27421798	4	1	0	2	0	0	w	LOC_Os04g46560		lactate/malate dehydrogenase, putative, expressed	-
osa-miR809a	ugaaugugagaaauguuagaau	ATTCTAACATTTCCCACATTCA	31354710	31354731	4	1	1	0	0	0	w	LOC_Os04g52940		SIT4 phosphatase-associated protein domain containing protein, expressed	-
osa-miR809a	ugaaugugagaaauguuagaau	ATTCTAGCATTTCTCACATTTA	26499856	26499877	3	1	0	2	0	0	c	LOC_Os03g46860	bHLH	helix-loop-helix DNA-binding protein, putative, expressed	-
osa-miR809a	ugaaugugagaaauguuagaau	ATTCTAGCATTTTTCACATTCA	12865015	12865036	3	1	0	2	0	0	c	LOC_Os03g22450		auxin response factor 75, putative, expressed	-
osa-miR809a	ugaaugugagaaauguuagaau	ATTCTAACATTTTTCATATTCA	21482646	21482667	3	1	0	2	0	0	c	LOC_Os03g38710		protein kinase, putative	-
osa-miR809a	ugaaugugagaaauguuagaau	ATTCTAGCATTTCTCATATTCG	484478	484499	3	1	0	2	0	0	w	LOC_Os03g01780		transposon protein, putative, unclassified, expressed	-
osa-miR809a	ugaaugugagaaauguuagaau	ATTCTAGCATTTCTCACATTTA	25199824	25199845	3	1	0	2	0	0	w	LOC_Os03g44710	C2C2-YABBY	YABBY domain containing protein, putative, expressed	-
osa-miR809a	ugaaugugagaaauguuagaau	ATTCTAGCATTTCTCATATTCA	12802776	12802797	3	1	0	2	0	0	w	LOC_Os03g22350		Brix domain containing protein, putative, expressed	-
osa-miR809a	ugaaugugagaaauguuagaau	ATTCTAACATTTCTCGCATTTA	8129935	8129956	3	1	0	2	0	0	w	LOC_Os03g14910		expressed protein	-
osa-miR809a	ugaaugugagaaauguuagaau	ATTCTAGCATTTCTCATATTCA	5206485	5206506	3	1	0	2	0	0	w	LOC_Os03g10230		expressed protein	-
osa-miR809a	ugaaugugagaaauguuagaau	ATTCTAGCATTTCTCACATTTA	4913116	4913137	3	1	0	2	0	0	w	LOC_Os03g09880		AIR12, putative, expressed	-
osa-miR809a	ugaaugugagaaauguuagaau	ATTCTAACATTTCTCATATTTA	5818424	5818445	2	1	0	2	0	0	c	LOC_Os02g10950		expressed protein	-
osa-miR809a	ugaaugugagaaauguuagaau	ATTCTAGCATTTCTCATATTCA	10779762	10779783	2	1	0	2	0	0	c	LOC_Os02g18510		stripe rust resistance protein Yr10, putative	-
osa-miR809a	ugaaugugagaaauguuagaau	ATTTTAACATTTCTCACATTTA	23385089	23385110	2	1	0	2	0	0	w	LOC_Os02g38690		protein phosphatase 2C containing protein	-
osa-miR809a	ugaaugugagaaauguuagaau	ATTCTAGCATTTCTTACATTCA	18327097	18327118	1	1	0	2	0	0	c	LOC_Os01g33260		retrotransposon protein, putative, unclassified	-
osa-miR809a	ugaaugugagaaauguuagaau	ATTCTAGCATTTCTCACATTTA	31127882	31127903	1	1	0	2	0	0	c	LOC_Os01g54119		retrotransposon protein, putative, unclassified, expressed	-
osa-miR809a	ugaaugugagaaauguuagaau	ATTCTAGCATTTCTCATATTCA	38443289	38443310	1	1	0	2	0	0	w	LOC_Os01g66180		cytochrome c, putative, expressed	-
osa-miR809a	ugaaugugagaaauguuagaau	ATTCTAGCATTTCTCATATTCA	21544511	21544532	1	1	0	2	0	0	w	LOC_Os01g38359		peptidyl-prolyl cis-trans isomerase, FKBP-type, putative, expressed	-
osa-miR809a	ugaaugugagaaauguuagaau	ATTCTAGCATTTCTCACATTTA	10471156	10471177	1	1	0	2	0	0	w	LOC_Os01g18584	WRKY	OsWRKY9 - Superfamily of TFs having WRKY and zinc finger domains, expressed	-
osa-miR809a	ugaaugugagaaauguuagaau	ATTCTAGCATTTTTCACATTCA	14109479	14109500	12	1	0	2	0	0	w	LOC_Os12g24650		leucine aminopeptidase, chloroplast precursor, putative, expressed	-
osa-miR809a	ugaaugugagaaauguuagaau	ATTCTAGCATTTTTCACATTCA	21852407	21852428	11	1	0	2	0	0	w	LOC_Os11g37740		stripe rust resistance protein Yr10, putative, expressed	-
osa-miR809a	ugaaugugagaaauguuagaau	ATTCTAGCATTTTTCACATTCA	3584664	3584685	11	1	0	2	0	0	w	LOC_Os11g07180		receptor protein kinase CLAVATA1 precursor, putative, expressed	-
osa-miR809a	ugaaugugagaaauguuagaau	ATTCTAACATTTCTCATATTTA	18815563	18815584	10	1	0	2	0	0	c	LOC_Os10g35330		expressed protein	-
osa-miR809a	ugaaugugagaaauguuagaau	ATTCTAACATTTCTTACATTTA	21514709	21514730	10	1	0	2	0	0	c	LOC_Os10g40270		ATROPGEF7/ROPGEF7, putative, expressed	-
osa-miR809a	ugaaugugagaaauguuagaau	ATTCTAGCATTTTTCACATTCA	21300761	21300782	10	1	0	2	0	0	w	LOC_Os10g39930		cytochrome P450 97B2, putative, expressed	-
osa-miR809a	ugaaugugagaaauguuagaau	ATTCTAGCATTTCCCACATTCA	13128134	13128155	9	1.5	1	1	0	0	c	LOC_Os09g21670		expressed protein	-
osa-miR809a	ugaaugugagaaauguuagaau	ATTCTAGCATTTCCCACATTCA	13169824	13169845	9	1.5	1	1	0	0	c	LOC_Os09g21750		hypothetical protein	-
osa-miR809a	ugaaugugagaaauguuagaau	ATTCTAGCATTTCCCACATTCA	17431499	17431520	9	1.5	1	1	0	0	c	LOC_Os09g28670		retrotransposon protein, putative, unclassified	-
osa-miR809a	ugaaugugagaaauguuagaau	ATTCTAGCATTTCCCACATTCA	21150068	21150089	9	1.5	1	1	0	0	c	LOC_Os09g36660		conserved hypothetical protein	-
osa-miR809a	ugaaugugagaaauguuagaau	ATTCTAGCATTTCCCACATTCA	6928548	6928569	9	1.5	1	1	0	0	w	LOC_Os09g12220		retrotransposon protein, putative, unclassified	-
osa-miR809a	ugaaugugagaaauguuagaau	ATTCTAGCATTTCCCACATTCA	705060	705081	8	1.5	1	1	0	0	c	LOC_Os08g02130		RNA recognition motif containing protein, putative, expressed	-
osa-miR809a	ugaaugugagaaauguuagaau	ATTCTAGCATTTCCCACATTCA	14186130	14186151	8	1.5	1	1	0	0	c	LOC_Os08g23440		amino acid permease family protein, putative, expressed	-
osa-miR809a	ugaaugugagaaauguuagaau	ATTCTAGCATTTCCCACATTCA	14208014	14208035	8	1.5	1	1	0	0	c	LOC_Os08g23470	ABI3VP1	B3 DNA binding domain containing protein, expressed	-
osa-miR809a	ugaaugugagaaauguuagaau	ATTCTAGCATTTCCCACATTCA	26088762	26088783	8	1.5	1	1	0	0	w	LOC_Os08g41300		60S ribosomal protein L32, putative, expressed	-
osa-miR809a	ugaaugugagaaauguuagaau	ATTCTAGCATTTCCCACATTCA	17846584	17846605	8	1.5	1	1	0	0	w	LOC_Os08g29150		phospholipid-transporting ATPase, putative, expressed	-
osa-miR809a	ugaaugugagaaauguuagaau	ATTCTAGCATTTCCCACATTCA	11407407	11407428	8	1.5	1	1	0	0	w	LOC_Os08g19114		expressed protein	-
osa-miR809a	ugaaugugagaaauguuagaau	ATTCTAGCATTTCCCACATTCA	7504917	7504938	8	1.5	1	1	0	0	w	LOC_Os08g12680		zinc finger domain, LSD1 subclass family protein, expressed	-
osa-miR809a	ugaaugugagaaauguuagaau	ATTCTAGCATTTCCCACATTCA	3687676	3687697	8	1.5	1	1	0	0	w	LOC_Os08g06500		PPR repeat domain containing protein, putative, expressed	-
osa-miR809a	ugaaugugagaaauguuagaau	ATTCTAGCATTTCCCACATTCA	1228223	1228244	7	1.5	1	1	0	0	c	LOC_Os07g03160		WD domain, G-beta repeat domain containing protein, expressed	-
osa-miR809a	ugaaugugagaaauguuagaau	ATTCTAGCATTTCCCACATTCA	3288767	3288788	7	1.5	1	1	0	0	c	LOC_Os07g06740		CAMK_CAMK_like.31 - CAMK includes calcium/calmodulin depedent protein kinases, expressed	-
osa-miR809a	ugaaugugagaaauguuagaau	ATTCTAGCATTTCCCACATTCA	26677061	26677082	7	1.5	1	1	0	0	c	LOC_Os07g44700		expressed protein	-
osa-miR809a	ugaaugugagaaauguuagaau	ATTCTAGCATTTCCCACATTCA	28780562	28780583	7	1.5	1	1	0	0	c	LOC_Os07g48180	bZIP	bZIP transcription factor domain containing protein, expressed	-
osa-miR809a	ugaaugugagaaauguuagaau	ATTCTAGCATTTCCCACATTCT	26242750	26242771	7	1.5	1	1	0	0	w	LOC_Os07g43890		emp24/gp25L/p24 family protein, putative, expressed	-
osa-miR809a	ugaaugugagaaauguuagaau	ATTCTAGCATTTCCCACATTCA	24974029	24974050	7	1.5	1	1	0	0	w	LOC_Os07g41680		dehydrodolichyl diphosphate synthase, putative, expressed	-
osa-miR809a	ugaaugugagaaauguuagaau	ATTCTAGCATTTCCCACATTCA	22249710	22249731	7	1.5	1	1	0	0	w	LOC_Os07g37140	Orphans	expressed protein	-
osa-miR809a	ugaaugugagaaauguuagaau	ATTCTAGCATTTCCCACATTCA	18590312	18590333	7	1.5	1	1	0	0	w	LOC_Os07g31380		NAD-dependent malic enzyme, mitochondrial precursor, putative, expressed	-
osa-miR809a	ugaaugugagaaauguuagaau	ATTCTAGCATTTCCCACATTCA	14712036	14712057	7	1.5	1	1	0	0	w	LOC_Os07g25660		hypothetical protein	-
osa-miR809a	ugaaugugagaaauguuagaau	ATTCTAGCATTTCCCACATTCA	10725657	10725678	7	1.5	1	1	0	0	w	LOC_Os07g18120		aldehyde oxidase, putative, expressed	-
osa-miR809a	ugaaugugagaaauguuagaau	ATTCTAGCATTTCCCACATTCA	2367918	2367939	6	1.5	1	1	0	0	c	LOC_Os06g05250		GTP-binding protein GUF1, putative, expressed	-
osa-miR809a	ugaaugugagaaauguuagaau	ATTCTAGCATTTCCCACATTCA	4848580	4848601	6	1.5	1	1	0	0	c	LOC_Os06g09540		SAC domain containing protein, putative, expressed	-
osa-miR809a	ugaaugugagaaauguuagaau	ATTCTAGCATTTCCCACATTCA	6208416	6208437	6	1.5	1	1	0	0	c	LOC_Os06g11730		RNA recognition motif containing protein, putative, expressed	-
osa-miR809a	ugaaugugagaaauguuagaau	ATTCTAGCATTTCCCACATTCA	13315797	13315818	6	1.5	1	1	0	0	c	LOC_Os06g22829		expressed protein	-
osa-miR809a	ugaaugugagaaauguuagaau	ATTCTAGCATTTCTCAAATTCA	26637594	26637615	6	1.5	1	1	0	0	c	LOC_Os06g44150		CorA-like magnesium transporter protein, putative, expressed	-
osa-miR809a	ugaaugugagaaauguuagaau	ATTCTAGCATTTCCCACATTCA	27365427	27365448	6	1.5	1	1	0	0	c	LOC_Os06g45280		protein kinase APK1B, chloroplast precursor, putative, expressed	-
osa-miR809a	ugaaugugagaaauguuagaau	ATTCTAGCATTTCCCACATTCA	28230957	28230978	6	1.5	1	1	0	0	c	LOC_Os06g46480		expressed protein	-
osa-miR809a	ugaaugugagaaauguuagaau	ATTCTAGCATTTCCCACATTCA	28770783	28770804	6	1.5	1	1	0	0	c	LOC_Os06g47530		TKL_IRAK_DUF26-lh.6 - DUF26 kinases have homology to DUF26 containing loci, expressed	-
osa-miR809a	ugaaugugagaaauguuagaau	ATTCTAGCATTTTTCACATTTA	29815918	29815939	6	1.5	0	3	0	0	w	LOC_Os06g49210		retrotransposon protein, putative, unclassified	-
osa-miR809a	ugaaugugagaaauguuagaau	ATTCTAGCATTTCCCACATTCA	20721944	20721965	6	1.5	1	1	0	0	w	LOC_Os06g35530		CGMC_GSK.8 - CGMC includes CDA, MAPK, GSK3, and CLKC kinases, expressed	-
osa-miR809a	ugaaugugagaaauguuagaau	ATTCTAGCATTTCCCACATTCA	19404695	19404716	6	1.5	1	1	0	0	w	LOC_Os06g33320		extra-large G-protein-related, putative, expressed	-
osa-miR809a	ugaaugugagaaauguuagaau	ATTCTAGCATTTCCCACATTCA	17509120	17509141	6	1.5	1	1	0	0	w	LOC_Os06g30320		NOC3 - Putative nucleolar complex subunit 3, expressed	-
osa-miR809a	ugaaugugagaaauguuagaau	ATTCTAGCATTTCCCACATTCA	11463610	11463631	6	1.5	1	1	0	0	w	LOC_Os06g19990		GPI-anchored protein, putative, expressed	-
osa-miR809a	ugaaugugagaaauguuagaau	ATTCTAGCATTTCCCACATTCG	24064704	24064725	5	1.5	1	1	0	0	c	LOC_Os05g41190		expressed protein	-
osa-miR809a	ugaaugugagaaauguuagaau	ATTCTAGCATTTCCCACATTCA	2351791	2351812	5	1.5	1	1	0	0	c	LOC_Os05g04890		expressed protein	-
osa-miR809a	ugaaugugagaaauguuagaau	ATTCTAGCATTTCCCACATTCA	2542383	2542404	5	1.5	1	1	0	0	c	LOC_Os05g05220		glioma tumor suppressor candidate region gene 2 protein, putative, expressed	-
osa-miR809a	ugaaugugagaaauguuagaau	ATTCTAGCATTTCCCACATTCA	6432000	6432021	5	1.5	1	1	0	0	c	LOC_Os05g11380	MADS	OsMADS66 - MADS-box family gene with MIKCc type-box, expressed	-
osa-miR809a	ugaaugugagaaauguuagaau	ATTCTAGCATTTCCCACATTCA	7961104	7961125	5	1.5	1	1	0	0	c	LOC_Os05g14194		glyoxalase family protein, putative, expressed	-
osa-miR809a	ugaaugugagaaauguuagaau	ATTCTAGCATTTCCCACATTCA	16198124	16198145	5	1.5	1	1	0	0	c	LOC_Os05g27870		expressed protein	-
osa-miR809a	ugaaugugagaaauguuagaau	ATTCTAGCATTTCCCACATTCA	21431839	21431860	5	1.5	1	1	0	0	c	LOC_Os05g36270		fructose-1,6-bisphosphatase, putative, expressed	-
osa-miR809a	ugaaugugagaaauguuagaau	ATTCTAGCATTTCCCACATTCA	22326274	22326295	5	1.5	1	1	0	0	c	LOC_Os05g38170		phosphoribosyl transferase, putative, expressed	-
osa-miR809a	ugaaugugagaaauguuagaau	ATTCTAGCATTTCCCACATTCA	24678026	24678047	5	1.5	1	1	0	0	c	LOC_Os05g42300		NAF1 domain containing protein, expressed	-
osa-miR809a	ugaaugugagaaauguuagaau	ATTCTAGCATTTCCCACATTCA	29409708	29409729	5	1.5	1	1	0	0	w	LOC_Os05g51390		uncharacterized protein PA4923, putative, expressed	-
osa-miR809a	ugaaugugagaaauguuagaau	ATTCTAGCATTTCCCACATTCA	28853185	28853206	5	1.5	1	1	0	0	w	LOC_Os05g50440		expressed protein	-
osa-miR809a	ugaaugugagaaauguuagaau	ATTCTAGCATTTCCCACATTCA	27256720	27256741	5	1.5	1	1	0	0	w	LOC_Os05g47670		zinc finger, C3HC4 type domain containing protein, expressed	-
osa-miR809a	ugaaugugagaaauguuagaau	ATTCTAGCATTTCCCACATTCA	25322748	25322769	5	1.5	1	1	0	0	w	LOC_Os05g43650		expressed protein	-
osa-miR809a	ugaaugugagaaauguuagaau	ATTCTAACATTTCCTACATTCA	4154365	4154386	5	1.5	1	1	0	0	w	LOC_Os05g07720		alliin lyase precursor, putative, expressed	-
osa-miR809a	ugaaugugagaaauguuagaau	ATTCTAGCATTTTTCGCATTCA	29132216	29132237	4	1.5	0	3	0	0	c	LOC_Os04g49160		zinc finger, C3HC4 type domain containing protein, expressed	-
osa-miR809a	ugaaugugagaaauguuagaau	ATTCTAGCATTTCCCACATTCA	5428790	5428811	4	1.5	1	1	0	0	c	LOC_Os04g10060		ent-kaurene synthase, chloroplast precursor, putative, expressed	-
osa-miR809a	ugaaugugagaaauguuagaau	ATTCTAGCATTTCCCACATTCA	8084209	8084230	4	1.5	1	1	0	0	c	LOC_Os04g14450		pentatricopeptide, putative, expressed	-
osa-miR809a	ugaaugugagaaauguuagaau	ATTCTAGCATTTCCCACATTCA	19470253	19470274	4	1.5	1	1	0	0	c	LOC_Os04g32610		expressed protein	-
osa-miR809a	ugaaugugagaaauguuagaau	ATTCTAGCATTTCCCACATTCA	25012481	25012502	4	1.5	1	1	0	0	c	LOC_Os04g42600		polyadenylate-binding protein, putative, expressed	-
osa-miR809a	ugaaugugagaaauguuagaau	ATTTTAACATTTCCCACATTCA	23955687	23955708	4	1.5	1	1	0	0	c	LOC_Os04g40670		expressed protein	-
osa-miR809a	ugaaugugagaaauguuagaau	ATTCTAGCATTTCCCACATTCA	27370645	27370666	4	1.5	1	1	0	0	c	LOC_Os04g46450		zinc finger, C3HC4 type domain containing protein, expressed	-
osa-miR809a	ugaaugugagaaauguuagaau	ATTCTAGCATTTCCCACATTCA	25241359	25241380	4	1.5	1	1	0	0	c	LOC_Os04g42980		zinc finger family protein, putative, expressed	-
osa-miR809a	ugaaugugagaaauguuagaau	ATTCTAGCATTTCCCACATTCA	30616744	30616765	4	1.5	1	1	0	0	c	LOC_Os04g51910		proteasome/cyclosome repeat containing protein, expressed	-
osa-miR809a	ugaaugugagaaauguuagaau	ATTCTAGCATTTCCCACATTCA	33528128	33528149	4	1.5	1	1	0	0	c	LOC_Os04g56530		STE_MEKK_ste11_MAP3K.1 - STE kinases include homologs to sterile 7, sterile 11 and sterile 20 from yeast, expressed	-
osa-miR809a	ugaaugugagaaauguuagaau	ATTCTAGCATTTCCCACATTCA	35268114	35268135	4	1.5	1	1	0	0	c	LOC_Os04g59624	SNF2	SNF2 family N-terminal domain containing protein, expressed	-
osa-miR809a	ugaaugugagaaauguuagaau	ATTCTAGCATTTCCCACATTCA	34401488	34401509	4	1.5	1	1	0	0	c	LOC_Os04g58070		aspartic proteinase nepenthesin precursor, putative, expressed	-
osa-miR809a	ugaaugugagaaauguuagaau	ATTCTAGCATTTTTCATATTCA	32057115	32057136	4	1.5	0	3	0	0	w	LOC_Os04g54110		ARK3, putative	-
osa-miR809a	ugaaugugagaaauguuagaau	ATTCTAGCATTTCCCACATTCA	29148252	29148273	4	1.5	1	1	0	0	w	LOC_Os04g49194		naringenin,2-oxoglutarate 3-dioxygenase, putative, expressed	-
osa-miR809a	ugaaugugagaaauguuagaau	ATTCTAGCATTTCGCACATTCA	21107270	21107291	4	1.5	1	1	0	0	w	LOC_Os04g35010	bHLH	helix-loop-helix DNA-binding domain containing protein, expressed	-
osa-miR809a	ugaaugugagaaauguuagaau	ATTCTAGCATTTCCCACATTCA	19105477	19105498	4	1.5	1	1	0	0	w	LOC_Os04g32130		transposon protein, putative, Mariner sub-class	-
osa-miR809a	ugaaugugagaaauguuagaau	ATTCTAGCATTTCCCACATTCA	11872979	11873000	4	1.5	1	1	0	0	w	LOC_Os04g21110		phosphoribulokinase/Uridine kinase family protein, expressed	-
osa-miR809a	ugaaugugagaaauguuagaau	ATTCTAGCATTTCCCACATTCA	994485	994506	4	1.5	1	1	0	0	w	LOC_Os04g02640		3-ketoacyl-CoA synthase 6, putative, expressed	-
osa-miR809a	ugaaugugagaaauguuagaau	ATTCTAGCATTTCCCACATTCA	7507081	7507102	4	1.5	1	1	0	0	w	LOC_Os04g13470		expressed protein	-
osa-miR809a	ugaaugugagaaauguuagaau	ATTCTAGCATTTCCCACATTCA	6276348	6276369	3	1.5	1	1	0	0	c	LOC_Os03g11970		tubulin/FtsZ domain containing protein, putative, expressed	-
osa-miR809a	ugaaugugagaaauguuagaau	ATTCTAGCATTTCCCACATTCA	9786759	9786780	3	1.5	1	1	0	0	c	LOC_Os03g17590		cat eye syndrome critical region protein 5 precursor, putative, expressed	-
osa-miR809a	ugaaugugagaaauguuagaau	ATTCTAACATTTTCCACATTCA	13004325	13004346	3	1.5	1	1	0	0	c	LOC_Os03g22590		nodulin MtN3 family protein, putative, expressed	-
osa-miR809a	ugaaugugagaaauguuagaau	ATTCTAGCATTTCCCACATTCA	22255629	22255650	3	1.5	1	1	0	0	c	LOC_Os03g40070		transposon protein, putative, unclassified, expressed	-
osa-miR809a	ugaaugugagaaauguuagaau	ATTCTAACATTTCCCATATTCA	24638817	24638838	3	1.5	1	1	0	0	c	LOC_Os03g43910		expressed protein	-
osa-miR809a	ugaaugugagaaauguuagaau	ATTCTAACATTTTCCACATTCA	30150747	30150768	3	1.5	1	1	0	0	c	LOC_Os03g52594		CCR4-NOT transcription factor, putative, expressed	-
osa-miR809a	ugaaugugagaaauguuagaau	ATTCTAGCATTTCCCACATTCA	34754531	34754552	3	1.5	1	1	0	0	c	LOC_Os03g61210		domain of unknown function domain containing protein, expressed	-
osa-miR809a	ugaaugugagaaauguuagaau	ATTCTAGCATTTTTCATATTCA	32417092	32417113	3	1.5	0	3	0	0	w	LOC_Os03g56930		app1, putative, expressed	-
osa-miR809a	ugaaugugagaaauguuagaau	ATTCTAGCATTTCCCACATTCG	13780104	13780125	3	1.5	1	1	0	0	w	LOC_Os03g24220		villin protein, putative, expressed	-
osa-miR809a	ugaaugugagaaauguuagaau	ATTCTAGCATTTCCCACATTCA	29737169	29737190	3	1.5	1	1	0	0	w	LOC_Os03g51870	FHA	FHA domain containing protein, putative, expressed	-
osa-miR809a	ugaaugugagaaauguuagaau	ATTCTAGCATTTCCCACATTCA	28295577	28295598	3	1.5	1	1	0	0	w	LOC_Os03g49710		ribosomal protein S13p/S18e, putative, expressed	-
osa-miR809a	ugaaugugagaaauguuagaau	ATTCTAGCATTTCCCACATTCA	23484449	23484470	3	1.5	1	1	0	0	w	LOC_Os03g42220		T-complex protein, putative, expressed	-
osa-miR809a	ugaaugugagaaauguuagaau	ATTCTAGCATTTCCCACATTCA	17662523	17662544	3	1.5	1	1	0	0	w	LOC_Os03g31000		protein kinase, putative	-
osa-miR809a	ugaaugugagaaauguuagaau	ATTCTAGCATTTCCCACATTCA	18890378	18890399	3	1.5	1	1	0	0	w	LOC_Os03g33012	WRKY	WRKY DNA-binding domain containing protein, expressed	-
osa-miR809a	ugaaugugagaaauguuagaau	ATTCTAGCATTTCCCACATTCA	11595244	11595265	3	1.5	1	1	0	0	w	LOC_Os03g20460		guanylate kinase, putative, expressed	-
osa-miR809a	ugaaugugagaaauguuagaau	ATTCTAGCATTTCCCACATTCA	11181227	11181248	3	1.5	1	1	0	0	w	LOC_Os03g19890		NADH dehydrogenase 1 alpha subcomplex subunit 5, putative, expressed	-
osa-miR809a	ugaaugugagaaauguuagaau	ATTCTAGCATTTCCCACATTCA	9756469	9756490	3	1.5	1	1	0	0	w	LOC_Os03g17560		expressed protein	-
osa-miR809a	ugaaugugagaaauguuagaau	ATTCTAGCATTTCCCACATTCA	5459720	5459741	3	1.5	1	1	0	0	w	LOC_Os03g10680		formin-like protein 6 precursor, putative, expressed	-
osa-miR809a	ugaaugugagaaauguuagaau	ATTCTAGCATTTCCCACATTCA	4275760	4275781	3	1.5	1	1	0	0	w	LOC_Os03g08370	FAR1	transposon protein, putative, unclassified, expressed	-
osa-miR809a	ugaaugugagaaauguuagaau	ATTCTAGCATTTCCCACATTCG	2092130	2092151	2	1.5	1	1	0	0	c	LOC_Os02g04660		arginine N-methyltransferase 5, putative, expressed	-
osa-miR809a	ugaaugugagaaauguuagaau	ATTCTAGCATTGCTCACATTCA	1861155	1861176	2	1.5	1	1	0	0	c	LOC_Os02g04240		wee1-like protein kinase, putative, expressed	-
osa-miR809a	ugaaugugagaaauguuagaau	ATTCTAGCATTTCCCACATTCA	11341878	11341899	2	1.5	1	1	0	0	c	LOC_Os02g19420	Rcd1-like	expressed protein	-
osa-miR809a	ugaaugugagaaauguuagaau	ATTCTAGCATTTCCCACATTCA	16112495	16112516	2	1.5	1	1	0	0	c	LOC_Os02g27360		aspartic proteinase-like protein 2 precursor, putative, expressed	-
osa-miR809a	ugaaugugagaaauguuagaau	ATTCTAGCATTTCCCACATTCA	17257386	17257407	2	1.5	1	1	0	0	c	LOC_Os02g29140		ankyrin, putative, expressed	-
osa-miR809a	ugaaugugagaaauguuagaau	ATTCTAGCATTTCCCACATTCA	25248555	25248576	2	1.5	1	1	0	0	c	LOC_Os02g42020		expressed protein	-
osa-miR809a	ugaaugugagaaauguuagaau	ATTCTAGCATTTCCCACATTCA	29497857	29497878	2	1.5	1	1	0	0	c	LOC_Os02g48190		expressed protein	-
osa-miR809a	ugaaugugagaaauguuagaau	ATTCTAACATTTCTTATATTTA	25437476	25437497	2	1.5	0	3	0	0	w	LOC_Os02g42310		OsSCP8 - Putative Serine Carboxypeptidase homologue, expressed	-
osa-miR809a	ugaaugugagaaauguuagaau	ATTCTAGCATTTCCCACATTCA	26795326	26795347	2	1.5	1	1	0	0	w	LOC_Os02g44300		MSP domain containing protein, expressed	-
osa-miR809a	ugaaugugagaaauguuagaau	ATTCTAGCATTTCCCACATTCA	26400216	26400237	2	1.5	1	1	0	0	w	LOC_Os02g43760		ubiquitin carboxyl-terminal hydrolase, family 1, putative, expressed	-
osa-miR809a	ugaaugugagaaauguuagaau	ATTCTAGCATTTCCCACATTCA	4834508	4834529	2	1.5	1	1	0	0	w	LOC_Os02g09420		cyclase family protein, putative, expressed	-
osa-miR809a	ugaaugugagaaauguuagaau	ATTCTAGCATTTCCCACATTCA	4691168	4691189	2	1.5	1	1	0	0	w	LOC_Os02g09140		bfr-2, putative, expressed	-
osa-miR809a	ugaaugugagaaauguuagaau	ATTCTAGCATTTCCCACATTCA	1638386	1638407	2	1.5	1	1	0	0	w	LOC_Os02g03860		mitochondrial ATP synthase precursor, putative, expressed	-
osa-miR809a	ugaaugugagaaauguuagaau	ATTCTAGCATTTCTTATATTCA	6616392	6616413	1	1.5	0	3	0	0	c	LOC_Os01g12150		hypothetical protein	-
osa-miR809a	ugaaugugagaaauguuagaau	ATTCTAACATTTCCCATATTCA	10960806	10960827	1	1.5	1	1	0	0	c	LOC_Os01g19370		retrotransposon protein, putative, unclassified	-
osa-miR809a	ugaaugugagaaauguuagaau	ATTCTAGCATTTCCCACATTCA	17213497	17213518	1	1.5	1	1	0	0	c	LOC_Os01g31470		mov34/MPN/PAD-1 family protein, expressed	-
osa-miR809a	ugaaugugagaaauguuagaau	ATTCTAGCATTTCCCACATTCA	17344436	17344457	1	1.5	1	1	0	0	c	LOC_Os01g31680		uncharacterized protein sll0194, putative, expressed	-
osa-miR809a	ugaaugugagaaauguuagaau	ATTCTAGCATTTCCCACATTCA	29663561	29663582	1	1.5	1	1	0	0	c	LOC_Os01g51632		myosin XI, putative, expressed	-
osa-miR809a	ugaaugugagaaauguuagaau	ATTCTAGCATTTCCCACATTCA	34596000	34596021	1	1.5	1	1	0	0	c	LOC_Os01g59819		Os1bglu2 - beta-glucosidase homologue, similar to G. max isohydroxyurate hydrolase, expressed	-
osa-miR809a	ugaaugugagaaauguuagaau	ATTCTAGCATTTCCCACATTCA	39415129	39415150	1	1.5	1	1	0	0	c	LOC_Os01g67830	ABI3VP1	B3 DNA binding domain containing protein, expressed	-
osa-miR809a	ugaaugugagaaauguuagaau	ATTCTAGCATTTCCCACATTCA	41307081	41307102	1	1.5	1	1	0	0	c	LOC_Os01g71320		hexokinase, putative, expressed	-
osa-miR809a	ugaaugugagaaauguuagaau	ATTCTAGCATTTTTCACATTTA	38255215	38255236	1	1.5	0	3	0	0	w	LOC_Os01g65880		nodulin MtN3 family protein, putative, expressed	-
osa-miR809a	ugaaugugagaaauguuagaau	ATTCTAGCATTTCCCACATTCA	39665687	39665708	1	1.5	1	1	0	0	w	LOC_Os01g68260		lysine ketoglutarate reductase trans-splicing related 1, putative, expressed	-
osa-miR809a	ugaaugugagaaauguuagaau	ATTCTAGCATTTCCCACATTCA	36437307	36437328	1	1.5	1	1	0	0	w	LOC_Os01g62900		amino acid kinase, putative, expressed	-
osa-miR809a	ugaaugugagaaauguuagaau	ATTCTAGCATTTCCCACATTCA	27943615	27943636	1	1.5	1	1	0	0	w	LOC_Os01g48720		RNA polymerase III subunit RPC82 family protein, putative, expressed	-
osa-miR809a	ugaaugugagaaauguuagaau	ATTCTAGCATTTCCCACATTCA	3236332	3236353	1	1.5	1	1	0	0	w	LOC_Os01g06820		hcr2-0B, putative	-
osa-miR809a	ugaaugugagaaauguuagaau	ATTCTAACATTTTCCACATTCA	7341276	7341297	12	1.5	1	1	0	0	c	LOC_Os12g13174		expressed protein	-
osa-miR809a	ugaaugugagaaauguuagaau	ATTCTAGCATTTCCCACATTCA	18890796	18890817	12	1.5	1	1	0	0	c	LOC_Os12g31460		heat shock protein DnaJ, putative, expressed	-
osa-miR809a	ugaaugugagaaauguuagaau	ATTCTATCATTTCTCACATTTA	19647012	19647033	12	1.5	1	1	0	0	c	LOC_Os12g32610		expressed protein	-
osa-miR809a	ugaaugugagaaauguuagaau	ATTCTAGCATTTCCCACATTCA	22446192	22446213	12	1.5	1	1	0	0	c	LOC_Os12g36690		mla1, putative, expressed	-
osa-miR809a	ugaaugugagaaauguuagaau	ATTCTAGCATTTCCCACATTCA	21256956	21256977	12	1.5	1	1	0	0	w	LOC_Os12g34980		csAtPR5, putative, expressed	-
osa-miR809a	ugaaugugagaaauguuagaau	ATTCTAGCATTTCCCACATTCA	12238360	12238381	12	1.5	1	1	0	0	w	LOC_Os12g21754		expressed protein	-
osa-miR809a	ugaaugugagaaauguuagaau	ATTCTAGCATTTCCCACATTCA	3459841	3459862	12	1.5	1	1	0	0	w	LOC_Os12g07060		chaperone protein dnaJ, putative, expressed	-
osa-miR809a	ugaaugugagaaauguuagaau	ATTCTAGCATTTCCCACATTCA	1869133	1869154	11	1.5	1	1	0	0	c	LOC_Os11g04480		peflin, putative, expressed	-
osa-miR809a	ugaaugugagaaauguuagaau	ATTCTAGCATTTCCCACATTCA	18655195	18655216	11	1.5	1	1	0	0	c	LOC_Os11g32369		expressed protein	-
osa-miR809a	ugaaugugagaaauguuagaau	ATTCTAGCATTTCCCACATTCA	21105033	21105054	11	1.5	1	1	0	0	c	LOC_Os11g36560		zinc finger C3HC4 type family protein, putative	-
osa-miR809a	ugaaugugagaaauguuagaau	ATTCTAACATTTTTTATATTCA	4441676	4441697	11	1.5	0	3	0	0	w	LOC_Os11g08440		DnaK family protein, putative, expressed	-
osa-miR809a	ugaaugugagaaauguuagaau	ATTCTAGCATTTCCCACATTCA	7912443	7912464	11	1.5	1	1	0	0	w	LOC_Os11g14170		OsDegp12 - Putative Deg protease homologue, expressed	-
osa-miR809a	ugaaugugagaaauguuagaau	ATTCTAGCATTTCCCACATTCA	6221442	6221463	11	1.5	1	1	0	0	w	LOC_Os11g11240		hypothetical protein	-
osa-miR809a	ugaaugugagaaauguuagaau	ATTCTAGCATTTCCCACATTCA	3288969	3288990	11	1.5	1	1	0	0	w	LOC_Os11g06740		syntaxin 6, putative, expressed	-
osa-miR809a	ugaaugugagaaauguuagaau	ATTCTAACATTTTCCACATTCA	2371503	2371524	10	1.5	1	1	0	0	c	LOC_Os10g04880		hypothetical protein	-
osa-miR809a	ugaaugugagaaauguuagaau	ATTCTAGCATTTCCCACATTCA	6112068	6112089	10	1.5	1	1	0	0	c	LOC_Os10g11012		hypothetical protein	-
osa-miR809a	ugaaugugagaaauguuagaau	ATTCTAGCATTTCCCACATTCA	11829468	11829489	10	1.5	1	1	0	0	c	LOC_Os10g22900		hypothetical protein	-
osa-miR809a	ugaaugugagaaauguuagaau	ATTCTAGCATTTCCCACATTCA	13541446	13541467	10	1.5	1	1	0	0	c	LOC_Os10g26290		transferase family protein, putative, expressed	-
osa-miR809a	ugaaugugagaaauguuagaau	ATTCTAGCATTTCCCACATTCA	18251358	18251379	10	1.5	1	1	0	0	c	LOC_Os10g34380		retrotransposon protein, putative, unclassified, expressed	-
osa-miR809a	ugaaugugagaaauguuagaau	ATTGTAACATTTCTCACATTTA	21038159	21038180	10	1.5	1	1	0	0	c	LOC_Os10g39520		MLO domain containing protein, putative, expressed	-
osa-miR809a	ugaaugugagaaauguuagaau	ATTCTAGCATTTCCCACATTCA	22405353	22405374	10	1.5	1	1	0	0	c	LOC_Os10g41760		chlorophyllide a oxygenase, chloroplast precursor, putative, expressed	-
osa-miR809a	ugaaugugagaaauguuagaau	ATTCTAGCATTTCCCACATTCA	19997333	19997354	10	1.5	1	1	0	0	w	LOC_Os10g37480		STE_PAK_Ste20_STLK.6 - STE kinases include homologs to sterile 7, sterile 11 and sterile 20 from yeast, expressed	-
osa-miR809a	ugaaugugagaaauguuagaau	ATTCTAGCATTTCCCACATTCA	12037396	12037417	10	1.5	1	1	0	0	w	LOC_Os10g23204		CutA, chloroplast precursor, putative, expressed	-
osa-miR809a	ugaaugugagaaauguuagaau	ATTCTAGCATTTTTCATATTTA	2491478	2491499	9	2	0	4	0	0	c	LOC_Os09g04670		DAG protein, chloroplast precursor, putative, expressed	-
osa-miR809a	ugaaugugagaaauguuagaau	ATTCTAGCATTTTCCACATTCA	3729095	3729116	9	2	1	2	0	0	c	LOC_Os09g07450		flavonol synthase, putative	-
osa-miR809a	ugaaugugagaaauguuagaau	ATTCTAGCATTTTCCACATTCA	6639181	6639202	9	2	1	2	0	0	c	LOC_Os09g11840		hypothetical protein	-
osa-miR809a	ugaaugugagaaauguuagaau	ATTTTAACATTTCCTACATTCA	19951676	19951697	9	2	1	2	0	0	w	LOC_Os09g33790		snRK1-interacting protein 1, putative, expressed	-
osa-miR809a	ugaaugugagaaauguuagaau	ATTCTAGCATTTCCCATATTCA	19469011	19469032	9	2	1	2	0	0	w	LOC_Os09g32640		dehydrogenase, putative, expressed	-
osa-miR809a	ugaaugugagaaauguuagaau	ATTCTAGCATTTCCCACATTTA	5320647	5320668	9	2	1	2	0	0	w	LOC_Os09g09820		retrotransposon protein, putative, unclassified, expressed	-
osa-miR809a	ugaaugugagaaauguuagaau	ATTCTAGCATTTCCCATATTCA	4029394	4029415	9	2	1	2	0	0	w	LOC_Os09g07900		ubiquitin-protein ligase 1, putative, expressed	-
osa-miR809a	ugaaugugagaaauguuagaau	ATTCTAGCATTTTCCACATTCA	17816477	17816498	8	2	1	2	0	0	c	LOC_Os08g29110		thioredoxin, putative, expressed	-
osa-miR809a	ugaaugugagaaauguuagaau	ATTCTAGCATTTCCCATATTCA	24718536	24718557	8	2	1	2	0	0	c	LOC_Os08g39140		heat shock protein, putative, expressed	-
osa-miR809a	ugaaugugagaaauguuagaau	ATTCTAGCATTTTCCACATTCA	27401922	27401943	8	2	1	2	0	0	w	LOC_Os08g43370		6-phosphogluconolactonase, putative, expressed	-
osa-miR809a	ugaaugugagaaauguuagaau	ATTCTAGCATTTCCCATATTCA	16262915	16262936	8	2	1	2	0	0	w	LOC_Os08g26740		retrotransposon protein, putative, Ty3-gypsy subclass	-
osa-miR809a	ugaaugugagaaauguuagaau	ATTCTAGCATTTCCCATATTCA	15999578	15999599	8	2	1	2	0	0	w	LOC_Os08g26240		hypothetical protein	-
osa-miR809a	ugaaugugagaaauguuagaau	ATTCTAGCATTTCCCATATTCA	1199202	1199223	7	2	1	2	0	0	c	LOC_Os07g03130		PDV2, putative, expressed	-
osa-miR809a	ugaaugugagaaauguuagaau	ATTCTAGCATTTTCCACATTCA	8266305	8266326	7	2	1	2	0	0	c	LOC_Os07g14514		retrotransposon protein, putative, unclassified, expressed	-
osa-miR809a	ugaaugugagaaauguuagaau	ATTCTAGCATTTCCCACATTTA	21502024	21502045	7	2	1	2	0	0	c	LOC_Os07g35920		expressed protein	-
osa-miR809a	ugaaugugagaaauguuagaau	ATTCTAGCATTTCCCGCATTCA	21116315	21116336	7	2	1	2	0	0	w	LOC_Os07g35280		TKL_IRAK_DUF26-lc.1 - DUF26 kinases have homology to DUF26 containing loci, expressed	-
osa-miR809a	ugaaugugagaaauguuagaau	ATTCTAGCATTTCCCATATTCA	10730222	10730243	7	2	1	2	0	0	w	LOC_Os07g18120		aldehyde oxidase, putative, expressed	-
osa-miR809a	ugaaugugagaaauguuagaau	GTTCTAGCATTTCCCACATTCA	19967621	19967642	7	2	1	2	0	0	w	LOC_Os07g33400		OsFBDUF38 - F-box and DUF domain containing protein	-
osa-miR809a	ugaaugugagaaauguuagaau	ATTCTAGCATTTCCCATATTCA	10081635	10081656	6	2	1	2	0	0	c	LOC_Os06g17390		auxin-independent growth promoter protein, putative, expressed	-
osa-miR809a	ugaaugugagaaauguuagaau	ATTCTAGCATTTTCCACATTCA	13585291	13585312	6	2	1	2	0	0	c	LOC_Os06g23274		zinc finger, C3HC4 type, domain containing protein, expressed	-
osa-miR809a	ugaaugugagaaauguuagaau	ATTCTAGCATTTCCCATATTCA	17953446	17953467	6	2	1	2	0	0	c	LOC_Os06g30901		HEAT repeat family protein, putative, expressed	-
osa-miR809a	ugaaugugagaaauguuagaau	ATTCTAGCATTTCCCACATTTA	6584574	6584595	6	2	1	2	0	0	w	LOC_Os06g12240		hypothetical protein	-
osa-miR809a	ugaaugugagaaauguuagaau	ATTCTAACTTTTCCCACATTCA	21950953	21950974	6	2	2	0	0	0	w	LOC_Os06g37150		L-ascorbate oxidase precursor, putative, expressed	-
osa-miR809a	ugaaugugagaaauguuagaau	ATTCTAGCATTTTCCACATTCA	19909046	19909067	5	2	1	2	0	0	c	LOC_Os05g33850		UBA/TS-N domain containing protein, expressed	-
osa-miR809a	ugaaugugagaaauguuagaau	ATTCTAGCATTTCCTACATTCA	24053894	24053915	5	2	1	2	0	0	c	LOC_Os05g41172	SET	histone-lysine N-methyltransferase, H3 lysine-9 specific SUVH1, putative, expressed	-
osa-miR809a	ugaaugugagaaauguuagaau	ATTCTAATATTTTTCAAATTCA	20616441	20616462	5	2	1	2	0	0	w	LOC_Os05g34830	NAC	No apical meristem protein, putative, expressed	-
osa-miR809a	ugaaugugagaaauguuagaau	ATTCTAGCATTTCCCACGTTCA	19353594	19353615	5	2	1	2	0	0	w	LOC_Os05g33110		endo-1,3;1,4-beta-D-glucanase precursor, putative, expressed	-
osa-miR809a	ugaaugugagaaauguuagaau	ATTCTAGCATTTCCCACATTTA	16771188	16771209	5	2	1	2	0	0	w	LOC_Os05g28690		expressed protein	-
osa-miR809a	ugaaugugagaaauguuagaau	ATTCTAGCATTTTCCACATTCA	15462306	15462327	5	2	1	2	0	0	w	LOC_Os05g26740		retrotransposon protein, putative, unclassified	-
osa-miR809a	ugaaugugagaaauguuagaau	ATTCTAATATTTTCCACATTCA	11399433	11399454	4	2	1	2	0	0	c	LOC_Os04g20400		cytokinin-O-glucosyltransferase 1, putative, expressed	-
osa-miR809a	ugaaugugagaaauguuagaau	ATTCTAGCATTTCCCATATTCA	27092329	27092350	4	2	1	2	0	0	c	LOC_Os04g46050		Alg9-like mannosyltransferase protein, putative, expressed	-
osa-miR809a	ugaaugugagaaauguuagaau	ATTCTAGCATTTTCCACATTCA	24485472	24485493	4	2	1	2	0	0	c	LOC_Os04g41580		glycine-rich protein, putative, expressed	-
osa-miR809a	ugaaugugagaaauguuagaau	ATTCTAGCATTTCCCACGTTCA	34231949	34231970	4	2	1	2	0	0	c	LOC_Os04g57800		BTBN13 - Bric-a-Brac, Tramtrack, Broad Complex BTB domain with non-phototropic hypocotyl 3 NPH3 and coiled-coil domains, expressed	-
osa-miR809a	ugaaugugagaaauguuagaau	ATTCTAGCATTTCCCACATTTA	35144886	35144907	4	2	1	2	0	0	c	LOC_Os04g59430	ARF	auxin response factor, putative, expressed	-
osa-miR809a	ugaaugugagaaauguuagaau	ATTCTAGCATTTCCTACATTCA	474650	474671	3	2	1	2	0	0	c	LOC_Os03g01750		dual specificity protein phosphatase, putative, expressed	-
osa-miR809a	ugaaugugagaaauguuagaau	ATTCTAGCATTTCCCATATTCA	21478096	21478117	3	2	1	2	0	0	c	LOC_Os03g38689		hypothetical protein	-
osa-miR809a	ugaaugugagaaauguuagaau	ATTCTAGCATTTTCCACATTCA	22566440	22566461	3	2	1	2	0	0	c	LOC_Os03g40600		cytochrome P450 78A11, putative, expressed	-
osa-miR809a	ugaaugugagaaauguuagaau	ATTCTAGCATTTTCCACATTCA	26682942	26682963	3	2	1	2	0	0	c	LOC_Os03g47149		hypothetical protein	-
osa-miR809a	ugaaugugagaaauguuagaau	ATTCTAGCATTTTCCACATTCA	8866947	8866968	3	2	1	2	0	0	w	LOC_Os03g16080		mitochondrial carrier protein, putative, expressed	-
osa-miR809a	ugaaugugagaaauguuagaau	ATTCTAGCATTTCCCATATTCA	7884071	7884092	3	2	1	2	0	0	w	LOC_Os03g14530		S10/S20 domain containing ribosomal protein, putative, expressed	-
osa-miR809a	ugaaugugagaaauguuagaau	ATTCTAGCATTTTCCACATTCA	5941295	5941316	3	2	1	2	0	0	w	LOC_Os03g11480		expressed protein	-
osa-miR809a	ugaaugugagaaauguuagaau	TTTCTAGCATTTCTCATATTCA	29916337	29916358	2	2	1	2	0	0	c	LOC_Os02g48920		ubiquitin-conjugating enzyme, putative	-
osa-miR809a	ugaaugugagaaauguuagaau	ATTCTAGCATTTTCCACATTCA	4144988	4145009	2	2	1	2	0	0	c	LOC_Os02g07920		expressed protein	-
osa-miR809a	ugaaugugagaaauguuagaau	ATTCTAGCATTTTCCACATTCA	5471481	5471502	2	2	1	2	0	0	c	LOC_Os02g10400		expressed protein	-
osa-miR809a	ugaaugugagaaauguuagaau	ATTCTAGCATTTTCCACATTCA	14580367	14580388	2	2	1	2	0	0	c	LOC_Os02g25120		retrotransposon protein, putative, Ty3-gypsy subclass	-
osa-miR809a	ugaaugugagaaauguuagaau	ATTCTAGCATTTCCCACATTTA	25446874	25446895	2	2	1	2	0	0	c	LOC_Os02g42314		ubiquitin-conjugating enzyme, putative, expressed	-
osa-miR809a	ugaaugugagaaauguuagaau	ATTCTAGCATTTTCCACATTCA	26313769	26313790	2	2	1	2	0	0	c	LOC_Os02g43600		50S ribosomal protein L19, chloroplast precursor, putative, expressed	-
osa-miR809a	ugaaugugagaaauguuagaau	ATTCTAGCATTTCCCACATTTA	29759220	29759241	2	2	1	2	0	0	c	LOC_Os02g48620		tetratricopeptide repeat, putative, expressed	-
osa-miR809a	ugaaugugagaaauguuagaau	ATTCTAGCATTTCCCATATTCA	34496436	34496457	2	2	1	2	0	0	w	LOC_Os02g56360		expressed protein	-
osa-miR809a	ugaaugugagaaauguuagaau	ATTCTAGCATTTTCCACATTCA	27764762	27764783	2	2	1	2	0	0	w	LOC_Os02g45650		peptidase, putative, expressed	-
osa-miR809a	ugaaugugagaaauguuagaau	ATTCTAGCATTTTCCACATTCA	21760579	21760600	2	2	1	2	0	0	w	LOC_Os02g36140		terpene synthase, putative, expressed	-
osa-miR809a	ugaaugugagaaauguuagaau	ATTCTAGCATTTTCCACATTCA	2840329	2840350	2	2	1	2	0	0	w	LOC_Os02g05770		expressed protein	-
osa-miR809a	ugaaugugagaaauguuagaau	ATTCTAATATTTTTCACGTTTA	38689833	38689854	1	2	0	4	0	0	c	LOC_Os01g66610		serine/threonine-protein kinase receptor precursor, putative, expressed	-
osa-miR809a	ugaaugugagaaauguuagaau	ATTCTAGCATTTCCTACATTCA	5947210	5947231	1	2	1	2	0	0	c	LOC_Os01g11130		RNA recognition motif containing protein, putative, expressed	-
osa-miR809a	ugaaugugagaaauguuagaau	ATTCTAGCATTTTCCACATTCA	7425397	7425418	1	2	1	2	0	0	c	LOC_Os01g13310		DNA topoisomerase 2, putative	-
osa-miR809a	ugaaugugagaaauguuagaau	ATTCTAGCATTTTCCACATTCA	18135524	18135545	1	2	1	2	0	0	c	LOC_Os01g33020		trafficking protein particle complex subunit 1, putative, expressed	-
osa-miR809a	ugaaugugagaaauguuagaau	ATTCTAGCATTTCCTACATTCA	32073939	32073960	1	2	1	2	0	0	c	LOC_Os01g55700		NLI interacting factor-like phosphatase, putative, expressed	-
osa-miR809a	ugaaugugagaaauguuagaau	ATTCTAGCATTTTCCACATTCA	40129090	40129111	1	2	1	2	0	0	w	LOC_Os01g69050		lysine ketoglutarate reductase trans-splicing related 1, putative, expressed	-
osa-miR809a	ugaaugugagaaauguuagaau	ATTCTAGCATTTTCCACATTCA	31266400	31266421	1	2	1	2	0	0	w	LOC_Os01g54330		retrotransposon protein, putative, unclassified	-
osa-miR809a	ugaaugugagaaauguuagaau	ATTCTAGCATTTTCCACATTCA	28729430	28729451	1	2	1	2	0	0	w	LOC_Os01g50010		clathrin assembly protein, putative, expressed	-
osa-miR809a	ugaaugugagaaauguuagaau	ATTCTAGCATTTCCCATATTCA	3044394	3044415	1	2	1	2	0	0	w	LOC_Os01g06460		uncharacterized Cys-rich domain containing protein, putative, expressed	-
osa-miR809a	ugaaugugagaaauguuagaau	ATTCTAGCATTTCCCATATTCA	5132224	5132245	12	2	1	2	0	0	c	LOC_Os12g09720		dirigent, putative	-
osa-miR809a	ugaaugugagaaauguuagaau	ATTCTAGCATTTCCCACGTTCA	10076514	10076535	12	2	1	2	0	0	c	LOC_Os12g17590		expressed protein	-
osa-miR809a	ugaaugugagaaauguuagaau	ATTCTAGCATTTTCCACATTCA	7990337	7990358	12	2	1	2	0	0	c	LOC_Os12g14080		expressed protein	-
osa-miR809a	ugaaugugagaaauguuagaau	ATTCTAGCATTTTCCACATTCA	27407976	27407997	12	2	1	2	0	0	w	LOC_Os12g44250		vesicle-associated membrane protein, putative, expressed	-
osa-miR809a	ugaaugugagaaauguuagaau	ATTCTAGCATTTCCCACATTTA	25262174	25262195	12	2	1	2	0	0	w	LOC_Os12g40850		hypothetical protein	-
osa-miR809a	ugaaugugagaaauguuagaau	ATTCTAGCATTTTTCACGTTTA	6688708	6688729	11	2	0	4	0	0	w	LOC_Os11g12040		disease resistance protein RPM1, putative, expressed	-
osa-miR809a	ugaaugugagaaauguuagaau	ATTCTAGCATTTTCCACATTCA	6875804	6875825	11	2	1	2	0	0	w	LOC_Os11g12330		disease resistance protein RPM1, putative, expressed	-
osa-miR809a	ugaaugugagaaauguuagaau	ATTCTAGCATTTCCCACATTTA	2177606	2177627	10	2	1	2	0	0	c	LOC_Os10g04580		ras-related protein, putative, expressed	-
osa-miR809a	ugaaugugagaaauguuagaau	ATTCTAGCATTTCCCATATTCA	8746658	8746679	10	2	1	2	0	0	w	LOC_Os10g17489		UDP-glucoronosyl and UDP-glucosyl transferase domain containing protein, expressed	-
osa-miR809a	ugaaugugagaaauguuagaau	ATTCTAGCATTTTCCACATTCA	231074	231095	10	2	1	2	0	0	w	LOC_Os10g01380		CW7, putative, expressed	-
osa-miR809a	ugaaugugagaaauguuagaau	ATTCTAACATTGCCCACATTCA	20796398	20796419	10	2	2	0	0	0	w	LOC_Os10g39130	MADS	OsMADS56 - MADS-box family gene with MIKCc type-box, expressed	-
osa-miR809a	ugaaugugagaaauguuagaau	ATTCTAGCATTTCCTATATTCA	8624752	8624773	9	2.5	1	3	0	0	c	LOC_Os09g14560		hypothetical protein	-
osa-miR809a	ugaaugugagaaauguuagaau	ATTCTAACATTTTCCATGTTCA	10379264	10379285	9	2.5	1	3	0	0	c	LOC_Os09g16980		OsWAK86 - OsWAK pseudogene	-
osa-miR809a	ugaaugugagaaauguuagaau	ATTCTAGCATTTTCCATATTCA	21165876	21165897	9	2.5	1	3	0	0	c	LOC_Os09g36700		ribonuclease T2 family domain containing protein, expressed	-
osa-miR809a	ugaaugugagaaauguuagaau	ATTCTAGCATTCCCCACATTCA	19021028	19021049	9	2.5	2	1	0	0	c	LOC_Os09g31514		dihydroflavonol-4-reductase, putative, expressed	-
osa-miR809a	ugaaugugagaaauguuagaau	ATTCTAGCATTTCCCAAATTCA	20546441	20546462	9	2.5	2	1	0	0	c	LOC_Os09g35720		generative cell specific-1, putative	-
osa-miR809a	ugaaugugagaaauguuagaau	TTTCTAGCATTGCTCACATTCA	2367088	2367109	9	2.5	2	1	0	0	w	LOC_Os09g04450		hypothetical protein	-
osa-miR809a	ugaaugugagaaauguuagaau	ATTCTAGCATTTTCCACATTTA	3966486	3966507	8	2.5	1	3	0	0	c	LOC_Os08g07090		hypothetical protein	-
osa-miR809a	ugaaugugagaaauguuagaau	ATTCTATCATTTTTCATATTTA	21319848	21319869	8	2.5	1	3	0	0	c	LOC_Os08g34040		hypothetical protein	-
osa-miR809a	ugaaugugagaaauguuagaau	ATTCTAGCATTTTTCACATATA	19715280	19715301	8	2.5	1	3	0	0	c	LOC_Os08g31800		RGH1A, putative, expressed	-
osa-miR809a	ugaaugugagaaauguuagaau	ATTCTAGCATTGCCCACATTCA	18878151	18878172	8	2.5	2	1	0	0	c	LOC_Os08g30634		DC1 domain containing protein, expressed	-
osa-miR809a	ugaaugugagaaauguuagaau	TTTCTAGCATTGCTCACATTCA	27435028	27435049	8	2.5	2	1	0	0	c	LOC_Os08g43400		kinesin motor domain containing protein, expressed	-
osa-miR809a	ugaaugugagaaauguuagaau	TTTCTAGCATTGCTCACATTCA	25205017	25205038	8	2.5	2	1	0	0	w	LOC_Os08g39820		pre-rRNA-processing protein TSR2, putative, expressed	-
osa-miR809a	ugaaugugagaaauguuagaau	TTTCTAGCATTGCTCACATTCA	11910838	11910859	7	2.5	2	1	0	0	c	LOC_Os07g20610		TKL_IRAK_DUF26.2 - DUF26 kinases have homology to DUF26 containing loci	-
osa-miR809a	ugaaugugagaaauguuagaau	ATTCTAGCATTGCCCACATTCA	18207506	18207527	7	2.5	2	1	0	0	c	LOC_Os07g30774	CAMTA	calmodulin-binding transcription activator 5, putative, expressed	-
osa-miR809a	ugaaugugagaaauguuagaau	TTTCTAGCATTACTCACATTCA	1182601	1182622	7	2.5	2	1	0	0	c	LOC_Os07g03110		OsFBX213 - F-box domain containing protein, expressed	-
osa-miR809a	ugaaugugagaaauguuagaau	TTTCTAGCATTGCTCACATTCA	16227435	16227456	7	2.5	2	1	0	0	c	LOC_Os07g27810		fiber protein Fb34, putative, expressed	-
osa-miR809a	ugaaugugagaaauguuagaau	TTTCTAGCATTGCTCACATTCA	22681396	22681417	7	2.5	2	1	0	0	c	LOC_Os07g37820		expressed protein	-
osa-miR809a	ugaaugugagaaauguuagaau	TTTTTAACATTGCTCACATTCA	27123186	27123207	7	2.5	2	1	0	0	w	LOC_Os07g45460		conserved hypothetical protein	-
osa-miR809a	ugaaugugagaaauguuagaau	ATTCTATCATTTCCCATATTCA	20342307	20342328	7	2.5	2	1	0	0	w	LOC_Os07g34030		OsPDIL5-4 protein disulfide isomerase PDIL5-4, expressed	-
osa-miR809a	ugaaugugagaaauguuagaau	TTTCTAGCATTGCTCACATTCA	2639081	2639102	6	2.5	2	1	0	0	c	LOC_Os06g05800		RNA recognition motif containing protein, putative, expressed	-
osa-miR809a	ugaaugugagaaauguuagaau	TTTCTAGCATTGCTCACATTCA	15420173	15420194	6	2.5	2	1	0	0	c	LOC_Os06g26340		CGMC_MAPKCMGC_2.10 - CGMC includes CDA, MAPK, GSK3, and CLKC kinases, expressed	-
osa-miR809a	ugaaugugagaaauguuagaau	ATTCTATCATTTTCCACATTCA	12117118	12117139	6	2.5	2	1	0	0	c	LOC_Os06g20960		SAM dependent carboxyl methyltransferase, putative	-
osa-miR809a	ugaaugugagaaauguuagaau	ATTCTAGCATTTTCCATATTCA	8144689	8144710	6	2.5	1	3	0	0	w	LOC_Os06g14490		calmodulin-binding heat-shock protein, putative, expressed	-
osa-miR809a	ugaaugugagaaauguuagaau	ATTCTAGCATTTCCTATATTCA	2903492	2903513	6	2.5	1	3	0	0	w	LOC_Os06g06280		galactosyltransferase family protein, putative, expressed	-
osa-miR809a	ugaaugugagaaauguuagaau	ATTCTAGCATTTC CACATTCA	21895347	21895367	6	2.5	0	1	0	1	w	LOC_Os06g37080		L-ascorbate oxidase precursor, putative, expressed	-
osa-miR809a	ugaaugugagaaauguuagaau	ATTCTAGCATTTTCCATATTCA	10758085	10758106	5	2.5	1	3	0	0	c	LOC_Os05g18604		OsSCP28 - Putative Serine Carboxypeptidase homologue, expressed	-
osa-miR809a	ugaaugugagaaauguuagaau	ATTCTAGCATTTTCCACATTTA	24051140	24051161	5	2.5	1	3	0	0	c	LOC_Os05g41166	MYB	MYB family transcription factor, putative, expressed	-
osa-miR809a	ugaaugugagaaauguuagaau	ATTATAACATTTTTCATATTTA	24722143	24722164	5	2.5	1	3	0	0	c	LOC_Os05g42360		hypothetical protein	-
osa-miR809a	ugaaugugagaaauguuagaau	TTTCTAGCATTGCTCACATTCA	3800621	3800642	5	2.5	2	1	0	0	c	LOC_Os05g07200		hypothetical protein	-
osa-miR809a	ugaaugugagaaauguuagaau	GTTCTAGCATTTTCCACATTCA	28787256	28787277	5	2.5	1	3	0	0	c	LOC_Os05g50350	MYB-related	MYB family transcription factor, putative, expressed	-
osa-miR809a	ugaaugugagaaauguuagaau	ATTCTAGCATTTCCCTCATTCA	29259835	29259856	5	2.5	2	1	0	0	c	LOC_Os05g51110		expressed protein	-
osa-miR809a	ugaaugugagaaauguuagaau	ATTCTAGCATTTTCCACATTTA	28553739	28553760	5	2.5	1	3	0	0	w	LOC_Os05g49870		retrotransposon protein, putative, unclassified	-
osa-miR809a	ugaaugugagaaauguuagaau	ATTCTAATATTTGCCACATTCA	16503755	16503776	5	2.5	2	1	0	0	w	LOC_Os05g28290		ranBP1 domain containing protein, expressed	-
osa-miR809a	ugaaugugagaaauguuagaau	CTTCTAGCATTTCCCACATTCA	9007589	9007610	5	2.5	2	1	0	0	w	LOC_Os05g15950		retrotransposon protein, putative, unclassified	-
osa-miR809a	ugaaugugagaaauguuagaau	TTTCTAGCATTACTCACATTCA	191068	191089	4	2.5	2	1	0	0	c	LOC_Os04g01250		amidase family protein, putative, expressed	-
osa-miR809a	ugaaugugagaaauguuagaau	TTTCTAGCATTGCTCACATTCA	926636	926657	4	2.5	2	1	0	0	c	LOC_Os04g02520		Leucine Rich Repeat family protein	-
osa-miR809a	ugaaugugagaaauguuagaau	TTTCTAGCATTGCTCACATTCA	9886578	9886599	4	2.5	2	1	0	0	c	LOC_Os04g18010		cleavage and polyadenylation specificity factor subunit 1, putative, expressed	-
osa-miR809a	ugaaugugagaaauguuagaau	ATTCTAGCATTTCCTACATTTA	4794144	4794165	3	2.5	1	3	0	0	c	LOC_Os03g09200		domain of unknown function DUF966 domain containing protein, expressed	-
osa-miR809a	ugaaugugagaaauguuagaau	ATTCTAGCATTTTCCACATTTA	27046868	27046889	3	2.5	1	3	0	0	c	LOC_Os03g47730	HB	homeobox domain containing protein, expressed	-
osa-miR809a	ugaaugugagaaauguuagaau	ATTCTAGCATTCCCCACATTCA	24620816	24620837	3	2.5	2	1	0	0	c	LOC_Os03g43890		WD domain, G-beta repeat domain containing protein, expressed	-
osa-miR809a	ugaaugugagaaauguuagaau	AATCTAACATTTCTCACATCTG	13091751	13091772	3	2.5	2	1	0	0	c	LOC_Os03g22670		triacylglycerol Lipase, putative, expressed	-
osa-miR809a	ugaaugugagaaauguuagaau	ATTCTAGCATTTTTAACATTTA	23491395	23491416	3	2.5	1	3	0	0	w	LOC_Os03g42230	ABI3VP1	B3 DNA binding domain containing protein, expressed	-
osa-miR809a	ugaaugugagaaauguuagaau	TTTCTAGCATTTCCCACATTCA	5729054	5729075	3	2.5	2	1	0	0	w	LOC_Os03g11130		conserved hypothetical protein	-
osa-miR809a	ugaaugugagaaauguuagaau	TTTCTAGCATTGCTCACATTCA	22726250	22726271	2	2.5	2	1	0	0	c	LOC_Os02g37654		lecithin:cholesterol acyltransferase, putative, expressed	-
osa-miR809a	ugaaugugagaaauguuagaau	GTTCTAGCATTTCCCATATTCA	13835436	13835457	2	2.5	1	3	0	0	c	LOC_Os02g23890		protein transporter, putative, expressed	-
osa-miR809a	ugaaugugagaaauguuagaau	ATTCTAACATTTCTCA GTTCT	21061724	21061744	2	2.5	0	1	0	1	c	LOC_Os02g35100	DDT	DDT domain containing protein, putative, expressed	-
osa-miR809a	ugaaugugagaaauguuagaau	ATTCTACCATTTCCCACATTTA	10186275	10186296	2	2.5	2	1	0	0	c	LOC_Os02g17680		ethylene-responsive protein related, putative, expressed	-
osa-miR809a	ugaaugugagaaauguuagaau	ATTCTAGCATTTCCCACATCCA	13376798	13376819	2	2.5	2	1	0	0	c	LOC_Os02g22390		retrotransposon protein, putative, unclassified	-
osa-miR809a	ugaaugugagaaauguuagaau	ATTCTACCATTTTCCACATTCA	34187596	34187617	2	2.5	2	1	0	0	c	LOC_Os02g55860		retrotransposon protein, putative, Ty1-copia subclass	-
osa-miR809a	ugaaugugagaaauguuagaau	ATTCTAGCATTTC CACATTCA	17252282	17252302	2	2.5	0	1	0	1	c	LOC_Os02g29140		ankyrin, putative, expressed	-
osa-miR809a	ugaaugugagaaauguuagaau	ATTCTAGCATTGCCCACATTCA	25891443	25891464	2	2.5	2	1	0	0	w	LOC_Os02g43020		heat shock protein STI, putative, expressed	-
osa-miR809a	ugaaugugagaaauguuagaau	ATCCTAACATTTTCCACATTCA	21285105	21285126	2	2.5	2	1	0	0	w	LOC_Os02g35420		conserved hypothetical protein	-
osa-miR809a	ugaaugugagaaauguuagaau	ATCCTAACATTTTCCACATTCA	21267053	21267074	2	2.5	2	1	0	0	w	LOC_Os02g35374		conserved hypothetical protein	-
osa-miR809a	ugaaugugagaaauguuagaau	ATCCTAACATTTTCCACATTCA	21276079	21276100	2	2.5	2	1	0	0	w	LOC_Os02g35392		conserved hypothetical protein	-
osa-miR809a	ugaaugugagaaauguuagaau	ATCCTAACATTTTCCACATTCA	21249001	21249022	2	2.5	2	1	0	0	w	LOC_Os02g35338		conserved hypothetical protein	-
osa-miR809a	ugaaugugagaaauguuagaau	ATCCTAACATTTTCCACATTCA	21258027	21258048	2	2.5	2	1	0	0	w	LOC_Os02g35356		conserved hypothetical protein	-
osa-miR809a	ugaaugugagaaauguuagaau	ATCCTAACATTTTCCACATTCA	21239977	21239998	2	2.5	2	1	0	0	w	LOC_Os02g35320		expressed protein	-
osa-miR809a	ugaaugugagaaauguuagaau	ATTCTATCATTTCCCACATTTA	1032146	1032167	2	2.5	2	1	0	0	w	LOC_Os02g02730		expressed protein	-
osa-miR809a	ugaaugugagaaauguuagaau	TTTCTAACATTGCTCATATTCA	31280747	31280768	2	2.5	2	1	0	0	w	LOC_Os02g51130		glycosyl transferase 8 domain containing protein, putative, expressed	-
osa-miR809a	ugaaugugagaaauguuagaau	ATTCTAGCATTATTCACATTTA	4341409	4341430	1	2.5	1	3	0	0	c	LOC_Os01g08710	WRKY	OsWRKY79 - Superfamily of TFs having WRKY and zinc finger domains, expressed	-
osa-miR809a	ugaaugugagaaauguuagaau	ATTCTAGCATTTTCCATATTCA	6880041	6880062	1	2.5	1	3	0	0	c	LOC_Os01g12520		mitochondrial carrier protein, putative, expressed	-
osa-miR809a	ugaaugugagaaauguuagaau	TTTCTAACATTGCTCATATTCA	23611120	23611141	1	2.5	2	1	0	0	c	LOC_Os01g41720		conserved hypothetical protein	-
osa-miR809a	ugaaugugagaaauguuagaau	TTTCTAGCATTGCTCACATTCA	22948821	22948842	1	2.5	2	1	0	0	w	LOC_Os01g40620		Uncharacterized ACR, COG1565 containing protein, putative, expressed	-
osa-miR809a	ugaaugugagaaauguuagaau	TTTCTAGCATTGCTCACATTCA	7133717	7133738	1	2.5	2	1	0	0	w	LOC_Os01g12880		VHS and GAT domain containing protein, expressed	-
osa-miR809a	ugaaugugagaaauguuagaau	ATTCTAGCATTTCCTATATTCA	5569148	5569169	12	2.5	1	3	0	0	c	LOC_Os12g10520	MADS	OsMADS33 - MADS-box family gene with MIKCc type-box, expressed	-
osa-miR809a	ugaaugugagaaauguuagaau	ATTCTAGCATTTCCTATATTCA	9434678	9434699	12	2.5	1	3	0	0	c	LOC_Os12g16480		conserved hypothetical protein	-
osa-miR809a	ugaaugugagaaauguuagaau	TTTCTAGCATTGCTCACATTCA	5570260	5570281	12	2.5	2	1	0	0	c	LOC_Os12g10520	MADS	OsMADS33 - MADS-box family gene with MIKCc type-box, expressed	-
osa-miR809a	ugaaugugagaaauguuagaau	TTTCTAGCATTACTCACATTCA	3882523	3882544	12	2.5	2	1	0	0	w	LOC_Os12g07730	MYB-related	SWIRM domain containing protein, expressed	-
osa-miR809a	ugaaugugagaaauguuagaau	ATTCTAGCATTTTTTATATTTA	4125769	4125790	11	2.5	0	5	0	0	c	LOC_Os11g07960		transferase family protein, putative, expressed	-
osa-miR809a	ugaaugugagaaauguuagaau	TTTCTAACATTGCTCATATTCA	20634564	20634585	11	2.5	2	1	0	0	c	LOC_Os11g35920		retrotransposon protein, putative, Ty3-gypsy subclass	-
osa-miR809a	ugaaugugagaaauguuagaau	ATTCTAGCATTTTCCATATTCA	21251415	21251436	11	2.5	1	3	0	0	w	LOC_Os11g36780		hypothetical protein	-
osa-miR809a	ugaaugugagaaauguuagaau	ATTCTAGCATTTCGCATATTTA	10930628	10930649	11	2.5	1	3	0	0	w	LOC_Os11g19160		beta-D-xylosidase, putative, expressed	-
osa-miR809d	ugaaugugagaaauguuagaau	ATTCTAACATTTCTCACATTCA	26801786	26801807	5	0	0	0	0	0	w	LOC_Os05g46350		IQ calmodulin-binding motif domain containing protein, expressed	-
osa-miR809d	ugaaugugagaaauguuagaau	ATTCTAACATTTCTCACATTCA	5876585	5876606	3	0	0	0	0	0	c	LOC_Os03g11420		Os3bglu6 - beta-glucosidase/beta-fucosidase/beta-galactosidase, expressed	-
osa-miR809d	ugaaugugagaaauguuagaau	ATTCTAACATTTCTCACATTCA	24766848	24766869	3	0	0	0	0	0	w	LOC_Os03g44070		transposon protein, putative, CACTA, En/Spm sub-class	-
osa-miR809d	ugaaugugagaaauguuagaau	ATTCTAACATTTCTCACATTCA	30375188	30375209	1	0	0	0	0	0	c	LOC_Os01g52790		cytochrome P450 72A1, putative, expressed	-
osa-miR809d	ugaaugugagaaauguuagaau	ATTCTAACATTTCTCACATTCA	23078971	23078992	11	0	0	0	0	0	c	LOC_Os11g39530		jacalin-like lectin domain containing protein, expressed	-
osa-miR809d	ugaaugugagaaauguuagaau	ATTCTAACATTTCTCACATTCA	25473165	25473186	11	0	0	0	0	0	w	LOC_Os11g43030		von Willebrand factor type A domain containing protein, expressed	-
osa-miR809d	ugaaugugagaaauguuagaau	ATTCTAACATTTTTCACATTCA	8629324	8629345	9	0.5	0	1	0	0	c	LOC_Os09g14580		protein kinase domain containing protein	-
osa-miR809d	ugaaugugagaaauguuagaau	ATTCTAACATTTCTCACATTTA	20223560	20223581	9	0.5	0	1	0	0	w	LOC_Os09g34250		UDP-glucoronosyl and UDP-glucosyl transferase domain containing protein, expressed	-
osa-miR809d	ugaaugugagaaauguuagaau	ATTCTAGCATTTCTCACATTCA	24292600	24292621	7	0.5	0	1	0	0	c	LOC_Os07g40550		IBS1, putative, expressed	-
osa-miR809d	ugaaugugagaaauguuagaau	ATTCTAGCATTTCTCACATTCA	25403548	25403569	7	0.5	0	1	0	0	w	LOC_Os07g42430		expressed protein	-
osa-miR809d	ugaaugugagaaauguuagaau	ATTCTAGCATTTCTCACATTCA	102350	102371	5	0.5	0	1	0	0	c	LOC_Os05g01120		cytochrome P450, putative, expressed	-
osa-miR809d	ugaaugugagaaauguuagaau	ATTCTAGCATTTCTCACATTCA	1887436	1887457	5	0.5	0	1	0	0	c	LOC_Os05g04180		agenet domain containing protein, putative, expressed	-
osa-miR809d	ugaaugugagaaauguuagaau	ATTCTAGCATTTCTCACATTCA	1973568	1973589	4	0.5	0	1	0	0	c	LOC_Os04g04240		sterol 3-beta-glucosyltransferase, putative	-
osa-miR809d	ugaaugugagaaauguuagaau	ATTCTAGCATTTCTCACATTCA	25845718	25845739	4	0.5	0	1	0	0	c	LOC_Os04g43916		expressed protein	-
osa-miR809d	ugaaugugagaaauguuagaau	ATTCTAACATTTTTCACATTCA	32564786	32564807	4	0.5	0	1	0	0	c	LOC_Os04g55070		gibberellin 20 oxidase 2, putative	-
osa-miR809d	ugaaugugagaaauguuagaau	ATTCTAGCATTTCTCACATTCA	11265977	11265998	4	0.5	0	1	0	0	w	LOC_Os04g20220		elongation factor Tu, putative, expressed	-
osa-miR809d	ugaaugugagaaauguuagaau	ATTCTAACATTTCTCATATTCA	9717664	9717685	3	0.5	0	1	0	0	c	LOC_Os03g17480		IN2-1 protein, putative, expressed	-
osa-miR809d	ugaaugugagaaauguuagaau	ATTCTAGCATTTCTCACATTCA	28953874	28953895	3	0.5	0	1	0	0	w	LOC_Os03g50730		transmembrane anterior posterior transformation 1, putative, expressed	-
osa-miR809d	ugaaugugagaaauguuagaau	ATTCTAGCATTTCTCACATTCA	2935835	2935856	3	0.5	0	1	0	0	w	LOC_Os03g05840		FAD dependent oxidoreductase domain containing protein	-
osa-miR809d	ugaaugugagaaauguuagaau	ATTCTAGCATTTCTCACATTCA	4048472	4048493	3	0.5	0	1	0	0	w	LOC_Os03g07930		retrotransposon protein, putative, Ty3-gypsy subclass	-
osa-miR809d	ugaaugugagaaauguuagaau	ATTCTAACATTTCTCATATTCA	22476180	22476201	2	0.5	0	1	0	0	c	LOC_Os02g37200		hydrophobin, putative	-
osa-miR809d	ugaaugugagaaauguuagaau	ATTCTAGCATTTCTCACATTCA	16977199	16977220	2	0.5	0	1	0	0	c	LOC_Os02g28720		spotted leaf 11, putative, expressed	-
osa-miR809d	ugaaugugagaaauguuagaau	ATTCTAGCATTTCTCACATTCA	34913615	34913636	2	0.5	0	1	0	0	w	LOC_Os02g56990		ribosomal protein L37, putative, expressed	-
osa-miR809d	ugaaugugagaaauguuagaau	ATTCTAACATTTCTCACATTTA	24271713	24271734	2	0.5	0	1	0	0	w	LOC_Os02g40100		plant protein of unknown function DUF869 domain containing protein, expressed	-
osa-miR809d	ugaaugugagaaauguuagaau	ATTCTAGCATTTCTCACATTCA	34448784	34448805	1	0.5	0	1	0	0	c	LOC_Os01g59570		senescence-induced receptor-like serine/threonine-protein kinase precursor, putative, expressed	-
osa-miR809d	ugaaugugagaaauguuagaau	ATTCTAGCATTTCTCACATTCA	19089496	19089517	1	0.5	0	1	0	0	w	LOC_Os01g34620		OsGrx_S15.1 - glutaredoxin subgroup II, expressed	-
osa-miR809d	ugaaugugagaaauguuagaau	ATTCTAGCATTTCTCACATTCA	19637136	19637157	11	0.5	0	1	0	0	c	LOC_Os11g34305		transposon protein, putative, Mutator sub-class	-
osa-miR809d	ugaaugugagaaauguuagaau	ATTCTAGCATTTCTCACATTCA	4086638	4086659	11	0.5	0	1	0	0	w	LOC_Os11g07912		MLO domain containing protein, putative, expressed	-
osa-miR809d	ugaaugugagaaauguuagaau	ATTCTAACATTTCTCATATTCA	3606144	3606165	11	0.5	0	1	0	0	w	LOC_Os11g07200		receptor protein kinase CLAVATA1 precursor, putative, expressed	-
osa-miR809d	ugaaugugagaaauguuagaau	ATTCTAACATTTTTCACATTCA	2232729	2232750	10	0.5	0	1	0	0	c	LOC_Os10g04674		disease resistance protein RPM1, putative, expressed	-
osa-miR809d	ugaaugugagaaauguuagaau	ATTCTAGCATTTCTCACATTCA	13939207	13939228	10	0.5	0	1	0	0	c	LOC_Os10g26780		hypothetical protein	-
osa-miR809d	ugaaugugagaaauguuagaau	ATTCTAGCATTTCTCATATTCA	4252698	4252719	9	1	0	2	0	0	c	LOC_Os09g08200		hypothetical protein	-
osa-miR809d	ugaaugugagaaauguuagaau	ATTCTAGCATTTTTCACATTCA	10133982	10134003	9	1	0	2	0	0	c	LOC_Os09g16520		cytochrome b5-like Heme/Steroid binding domain containing protein, expressed	-
osa-miR809d	ugaaugugagaaauguuagaau	ATTCTAGCATTTCTCATATTCA	17017790	17017811	9	1	0	2	0	0	c	LOC_Os09g28040		OsPOP18 - Putative Prolyl Oligopeptidase homologue, expressed	-
osa-miR809d	ugaaugugagaaauguuagaau	ATTCTAACATTTTTCATATTCA	21633295	21633316	7	1	0	2	0	0	c	LOC_Os07g36210		expressed protein	-
osa-miR809d	ugaaugugagaaauguuagaau	ATTCTAACATTTCCCACATTCA	6514890	6514911	7	1	1	0	0	0	c	LOC_Os07g11790		terpene synthase, putative, expressed	-
osa-miR809d	ugaaugugagaaauguuagaau	ATTCTACCATTTCTCACATTCA	12546261	12546282	7	1	1	0	0	0	c	LOC_Os07g22350		glucose-6-phosphate 1-dehydrogenase, chloroplast precursor, putative, expressed	-
osa-miR809d	ugaaugugagaaauguuagaau	ATTCTAGCATTTCTCATATTCA	18529907	18529928	7	1	0	2	0	0	w	LOC_Os07g31290		tyrosine protein kinase domain containing protein, putative	-
osa-miR809d	ugaaugugagaaauguuagaau	ATTCTATCATTTCTCACATTCA	3100767	3100788	7	1	1	0	0	0	w	LOC_Os07g06380		peroxidase precursor, putative	-
osa-miR809d	ugaaugugagaaauguuagaau	ATTCTATCATTTCTCACATTCA	3010706	3010727	7	1	1	0	0	0	w	LOC_Os07g06175		peroxidase precursor, putative, expressed	-
osa-miR809d	ugaaugugagaaauguuagaau	ATTCTAGCATTTTTCACATTCA	11135203	11135224	6	1	0	2	0	0	c	LOC_Os06g19560		peptide transporter, putative	-
osa-miR809d	ugaaugugagaaauguuagaau	ATTCTAGCATTTCTCACATTTA	22566521	22566542	6	1	0	2	0	0	w	LOC_Os06g38120		low-affinity cation transporter, putative, expressed	-
osa-miR809d	ugaaugugagaaauguuagaau	ATTCTAGCATTTCTCATATTCA	19896714	19896735	6	1	0	2	0	0	w	LOC_Os06g34160		hypothetical protein	-
osa-miR809d	ugaaugugagaaauguuagaau	ATTCTAGCATTTTTCACATTCA	17556729	17556750	6	1	0	2	0	0	w	LOC_Os06g30390		oxidoreductase/ transition metal ion binding protein, putative, expressed	-
osa-miR809d	ugaaugugagaaauguuagaau	ATTCTAACATTTCCCACATTCA	22664085	22664106	5	1	1	0	0	0	c	LOC_Os05g38730		SAC3/GANP family protein, putative, expressed	-
osa-miR809d	ugaaugugagaaauguuagaau	ATTCTAACATTTCCCACATTCA	4516387	4516408	4	1	1	0	0	0	c	LOC_Os04g08415		hypothetical protein	-
osa-miR809d	ugaaugugagaaauguuagaau	ATTCTAGCATTTTTCACATTCA	27421777	27421798	4	1	0	2	0	0	w	LOC_Os04g46560		lactate/malate dehydrogenase, putative, expressed	-
osa-miR809d	ugaaugugagaaauguuagaau	ATTCTAACATTTCCCACATTCA	31354710	31354731	4	1	1	0	0	0	w	LOC_Os04g52940		SIT4 phosphatase-associated protein domain containing protein, expressed	-
osa-miR809d	ugaaugugagaaauguuagaau	ATTCTAGCATTTCTCACATTTA	26499856	26499877	3	1	0	2	0	0	c	LOC_Os03g46860	bHLH	helix-loop-helix DNA-binding protein, putative, expressed	-
osa-miR809d	ugaaugugagaaauguuagaau	ATTCTAGCATTTTTCACATTCA	12865015	12865036	3	1	0	2	0	0	c	LOC_Os03g22450		auxin response factor 75, putative, expressed	-
osa-miR809d	ugaaugugagaaauguuagaau	ATTCTAACATTTTTCATATTCA	21482646	21482667	3	1	0	2	0	0	c	LOC_Os03g38710		protein kinase, putative	-
osa-miR809d	ugaaugugagaaauguuagaau	ATTCTAGCATTTCTCATATTCG	484478	484499	3	1	0	2	0	0	w	LOC_Os03g01780		transposon protein, putative, unclassified, expressed	-
osa-miR809d	ugaaugugagaaauguuagaau	ATTCTAGCATTTCTCACATTTA	25199824	25199845	3	1	0	2	0	0	w	LOC_Os03g44710	C2C2-YABBY	YABBY domain containing protein, putative, expressed	-
osa-miR809d	ugaaugugagaaauguuagaau	ATTCTAGCATTTCTCATATTCA	12802776	12802797	3	1	0	2	0	0	w	LOC_Os03g22350		Brix domain containing protein, putative, expressed	-
osa-miR809d	ugaaugugagaaauguuagaau	ATTCTAACATTTCTCGCATTTA	8129935	8129956	3	1	0	2	0	0	w	LOC_Os03g14910		expressed protein	-
osa-miR809d	ugaaugugagaaauguuagaau	ATTCTAGCATTTCTCATATTCA	5206485	5206506	3	1	0	2	0	0	w	LOC_Os03g10230		expressed protein	-
osa-miR809d	ugaaugugagaaauguuagaau	ATTCTAGCATTTCTCACATTTA	4913116	4913137	3	1	0	2	0	0	w	LOC_Os03g09880		AIR12, putative, expressed	-
osa-miR809d	ugaaugugagaaauguuagaau	ATTCTAACATTTCTCATATTTA	5818424	5818445	2	1	0	2	0	0	c	LOC_Os02g10950		expressed protein	-
osa-miR809d	ugaaugugagaaauguuagaau	ATTCTAGCATTTCTCATATTCA	10779762	10779783	2	1	0	2	0	0	c	LOC_Os02g18510		stripe rust resistance protein Yr10, putative	-
osa-miR809d	ugaaugugagaaauguuagaau	ATTTTAACATTTCTCACATTTA	23385089	23385110	2	1	0	2	0	0	w	LOC_Os02g38690		protein phosphatase 2C containing protein	-
osa-miR809d	ugaaugugagaaauguuagaau	ATTCTAGCATTTCTTACATTCA	18327097	18327118	1	1	0	2	0	0	c	LOC_Os01g33260		retrotransposon protein, putative, unclassified	-
osa-miR809d	ugaaugugagaaauguuagaau	ATTCTAGCATTTCTCACATTTA	31127882	31127903	1	1	0	2	0	0	c	LOC_Os01g54119		retrotransposon protein, putative, unclassified, expressed	-
osa-miR809d	ugaaugugagaaauguuagaau	ATTCTAGCATTTCTCATATTCA	38443289	38443310	1	1	0	2	0	0	w	LOC_Os01g66180		cytochrome c, putative, expressed	-
osa-miR809d	ugaaugugagaaauguuagaau	ATTCTAGCATTTCTCATATTCA	21544511	21544532	1	1	0	2	0	0	w	LOC_Os01g38359		peptidyl-prolyl cis-trans isomerase, FKBP-type, putative, expressed	-
osa-miR809d	ugaaugugagaaauguuagaau	ATTCTAGCATTTCTCACATTTA	10471156	10471177	1	1	0	2	0	0	w	LOC_Os01g18584	WRKY	OsWRKY9 - Superfamily of TFs having WRKY and zinc finger domains, expressed	-
osa-miR809d	ugaaugugagaaauguuagaau	ATTCTAGCATTTTTCACATTCA	14109479	14109500	12	1	0	2	0	0	w	LOC_Os12g24650		leucine aminopeptidase, chloroplast precursor, putative, expressed	-
osa-miR809d	ugaaugugagaaauguuagaau	ATTCTAGCATTTTTCACATTCA	21852407	21852428	11	1	0	2	0	0	w	LOC_Os11g37740		stripe rust resistance protein Yr10, putative, expressed	-
osa-miR809d	ugaaugugagaaauguuagaau	ATTCTAGCATTTTTCACATTCA	3584664	3584685	11	1	0	2	0	0	w	LOC_Os11g07180		receptor protein kinase CLAVATA1 precursor, putative, expressed	-
osa-miR809d	ugaaugugagaaauguuagaau	ATTCTAACATTTCTCATATTTA	18815563	18815584	10	1	0	2	0	0	c	LOC_Os10g35330		expressed protein	-
osa-miR809d	ugaaugugagaaauguuagaau	ATTCTAACATTTCTTACATTTA	21514709	21514730	10	1	0	2	0	0	c	LOC_Os10g40270		ATROPGEF7/ROPGEF7, putative, expressed	-
osa-miR809d	ugaaugugagaaauguuagaau	ATTCTAGCATTTTTCACATTCA	21300761	21300782	10	1	0	2	0	0	w	LOC_Os10g39930		cytochrome P450 97B2, putative, expressed	-
osa-miR809d	ugaaugugagaaauguuagaau	ATTCTAGCATTTCCCACATTCA	13128134	13128155	9	1.5	1	1	0	0	c	LOC_Os09g21670		expressed protein	-
osa-miR809d	ugaaugugagaaauguuagaau	ATTCTAGCATTTCCCACATTCA	13169824	13169845	9	1.5	1	1	0	0	c	LOC_Os09g21750		hypothetical protein	-
osa-miR809d	ugaaugugagaaauguuagaau	ATTCTAGCATTTCCCACATTCA	17431499	17431520	9	1.5	1	1	0	0	c	LOC_Os09g28670		retrotransposon protein, putative, unclassified	-
osa-miR809d	ugaaugugagaaauguuagaau	ATTCTAGCATTTCCCACATTCA	21150068	21150089	9	1.5	1	1	0	0	c	LOC_Os09g36660		conserved hypothetical protein	-
osa-miR809d	ugaaugugagaaauguuagaau	ATTCTAGCATTTCCCACATTCA	6928548	6928569	9	1.5	1	1	0	0	w	LOC_Os09g12220		retrotransposon protein, putative, unclassified	-
osa-miR809d	ugaaugugagaaauguuagaau	ATTCTAGCATTTCCCACATTCA	705060	705081	8	1.5	1	1	0	0	c	LOC_Os08g02130		RNA recognition motif containing protein, putative, expressed	-
osa-miR809d	ugaaugugagaaauguuagaau	ATTCTAGCATTTCCCACATTCA	14186130	14186151	8	1.5	1	1	0	0	c	LOC_Os08g23440		amino acid permease family protein, putative, expressed	-
osa-miR809d	ugaaugugagaaauguuagaau	ATTCTAGCATTTCCCACATTCA	14208014	14208035	8	1.5	1	1	0	0	c	LOC_Os08g23470	ABI3VP1	B3 DNA binding domain containing protein, expressed	-
osa-miR809d	ugaaugugagaaauguuagaau	ATTCTAGCATTTCCCACATTCA	26088762	26088783	8	1.5	1	1	0	0	w	LOC_Os08g41300		60S ribosomal protein L32, putative, expressed	-
osa-miR809d	ugaaugugagaaauguuagaau	ATTCTAGCATTTCCCACATTCA	17846584	17846605	8	1.5	1	1	0	0	w	LOC_Os08g29150		phospholipid-transporting ATPase, putative, expressed	-
osa-miR809d	ugaaugugagaaauguuagaau	ATTCTAGCATTTCCCACATTCA	11407407	11407428	8	1.5	1	1	0	0	w	LOC_Os08g19114		expressed protein	-
osa-miR809d	ugaaugugagaaauguuagaau	ATTCTAGCATTTCCCACATTCA	7504917	7504938	8	1.5	1	1	0	0	w	LOC_Os08g12680		zinc finger domain, LSD1 subclass family protein, expressed	-
osa-miR809d	ugaaugugagaaauguuagaau	ATTCTAGCATTTCCCACATTCA	3687676	3687697	8	1.5	1	1	0	0	w	LOC_Os08g06500		PPR repeat domain containing protein, putative, expressed	-
osa-miR809d	ugaaugugagaaauguuagaau	ATTCTAGCATTTCCCACATTCA	1228223	1228244	7	1.5	1	1	0	0	c	LOC_Os07g03160		WD domain, G-beta repeat domain containing protein, expressed	-
osa-miR809d	ugaaugugagaaauguuagaau	ATTCTAGCATTTCCCACATTCA	3288767	3288788	7	1.5	1	1	0	0	c	LOC_Os07g06740		CAMK_CAMK_like.31 - CAMK includes calcium/calmodulin depedent protein kinases, expressed	-
osa-miR809d	ugaaugugagaaauguuagaau	ATTCTAGCATTTCCCACATTCA	26677061	26677082	7	1.5	1	1	0	0	c	LOC_Os07g44700		expressed protein	-
osa-miR809d	ugaaugugagaaauguuagaau	ATTCTAGCATTTCCCACATTCA	28780562	28780583	7	1.5	1	1	0	0	c	LOC_Os07g48180	bZIP	bZIP transcription factor domain containing protein, expressed	-
osa-miR809d	ugaaugugagaaauguuagaau	ATTCTAGCATTTCCCACATTCT	26242750	26242771	7	1.5	1	1	0	0	w	LOC_Os07g43890		emp24/gp25L/p24 family protein, putative, expressed	-
osa-miR809d	ugaaugugagaaauguuagaau	ATTCTAGCATTTCCCACATTCA	24974029	24974050	7	1.5	1	1	0	0	w	LOC_Os07g41680		dehydrodolichyl diphosphate synthase, putative, expressed	-
osa-miR809d	ugaaugugagaaauguuagaau	ATTCTAGCATTTCCCACATTCA	22249710	22249731	7	1.5	1	1	0	0	w	LOC_Os07g37140	Orphans	expressed protein	-
osa-miR809d	ugaaugugagaaauguuagaau	ATTCTAGCATTTCCCACATTCA	18590312	18590333	7	1.5	1	1	0	0	w	LOC_Os07g31380		NAD-dependent malic enzyme, mitochondrial precursor, putative, expressed	-
osa-miR809d	ugaaugugagaaauguuagaau	ATTCTAGCATTTCCCACATTCA	14712036	14712057	7	1.5	1	1	0	0	w	LOC_Os07g25660		hypothetical protein	osa-miR809d_host
osa-miR809d	ugaaugugagaaauguuagaau	ATTCTAGCATTTCCCACATTCA	10725657	10725678	7	1.5	1	1	0	0	w	LOC_Os07g18120		aldehyde oxidase, putative, expressed	-
osa-miR809d	ugaaugugagaaauguuagaau	ATTCTAGCATTTCCCACATTCA	2367918	2367939	6	1.5	1	1	0	0	c	LOC_Os06g05250		GTP-binding protein GUF1, putative, expressed	-
osa-miR809d	ugaaugugagaaauguuagaau	ATTCTAGCATTTCCCACATTCA	4848580	4848601	6	1.5	1	1	0	0	c	LOC_Os06g09540		SAC domain containing protein, putative, expressed	-
osa-miR809d	ugaaugugagaaauguuagaau	ATTCTAGCATTTCCCACATTCA	6208416	6208437	6	1.5	1	1	0	0	c	LOC_Os06g11730		RNA recognition motif containing protein, putative, expressed	-
osa-miR809d	ugaaugugagaaauguuagaau	ATTCTAGCATTTCCCACATTCA	13315797	13315818	6	1.5	1	1	0	0	c	LOC_Os06g22829		expressed protein	-
osa-miR809d	ugaaugugagaaauguuagaau	ATTCTAGCATTTCTCAAATTCA	26637594	26637615	6	1.5	1	1	0	0	c	LOC_Os06g44150		CorA-like magnesium transporter protein, putative, expressed	-
osa-miR809d	ugaaugugagaaauguuagaau	ATTCTAGCATTTCCCACATTCA	27365427	27365448	6	1.5	1	1	0	0	c	LOC_Os06g45280		protein kinase APK1B, chloroplast precursor, putative, expressed	-
osa-miR809d	ugaaugugagaaauguuagaau	ATTCTAGCATTTCCCACATTCA	28230957	28230978	6	1.5	1	1	0	0	c	LOC_Os06g46480		expressed protein	-
osa-miR809d	ugaaugugagaaauguuagaau	ATTCTAGCATTTCCCACATTCA	28770783	28770804	6	1.5	1	1	0	0	c	LOC_Os06g47530		TKL_IRAK_DUF26-lh.6 - DUF26 kinases have homology to DUF26 containing loci, expressed	-
osa-miR809d	ugaaugugagaaauguuagaau	ATTCTAGCATTTTTCACATTTA	29815918	29815939	6	1.5	0	3	0	0	w	LOC_Os06g49210		retrotransposon protein, putative, unclassified	-
osa-miR809d	ugaaugugagaaauguuagaau	ATTCTAGCATTTCCCACATTCA	20721944	20721965	6	1.5	1	1	0	0	w	LOC_Os06g35530		CGMC_GSK.8 - CGMC includes CDA, MAPK, GSK3, and CLKC kinases, expressed	-
osa-miR809d	ugaaugugagaaauguuagaau	ATTCTAGCATTTCCCACATTCA	19404695	19404716	6	1.5	1	1	0	0	w	LOC_Os06g33320		extra-large G-protein-related, putative, expressed	-
osa-miR809d	ugaaugugagaaauguuagaau	ATTCTAGCATTTCCCACATTCA	17509120	17509141	6	1.5	1	1	0	0	w	LOC_Os06g30320		NOC3 - Putative nucleolar complex subunit 3, expressed	-
osa-miR809d	ugaaugugagaaauguuagaau	ATTCTAGCATTTCCCACATTCA	11463610	11463631	6	1.5	1	1	0	0	w	LOC_Os06g19990		GPI-anchored protein, putative, expressed	-
osa-miR809d	ugaaugugagaaauguuagaau	ATTCTAGCATTTCCCACATTCG	24064704	24064725	5	1.5	1	1	0	0	c	LOC_Os05g41190		expressed protein	-
osa-miR809d	ugaaugugagaaauguuagaau	ATTCTAGCATTTCCCACATTCA	2351791	2351812	5	1.5	1	1	0	0	c	LOC_Os05g04890		expressed protein	-
osa-miR809d	ugaaugugagaaauguuagaau	ATTCTAGCATTTCCCACATTCA	2542383	2542404	5	1.5	1	1	0	0	c	LOC_Os05g05220		glioma tumor suppressor candidate region gene 2 protein, putative, expressed	-
osa-miR809d	ugaaugugagaaauguuagaau	ATTCTAGCATTTCCCACATTCA	6432000	6432021	5	1.5	1	1	0	0	c	LOC_Os05g11380	MADS	OsMADS66 - MADS-box family gene with MIKCc type-box, expressed	-
osa-miR809d	ugaaugugagaaauguuagaau	ATTCTAGCATTTCCCACATTCA	7961104	7961125	5	1.5	1	1	0	0	c	LOC_Os05g14194		glyoxalase family protein, putative, expressed	-
osa-miR809d	ugaaugugagaaauguuagaau	ATTCTAGCATTTCCCACATTCA	16198124	16198145	5	1.5	1	1	0	0	c	LOC_Os05g27870		expressed protein	-
osa-miR809d	ugaaugugagaaauguuagaau	ATTCTAGCATTTCCCACATTCA	21431839	21431860	5	1.5	1	1	0	0	c	LOC_Os05g36270		fructose-1,6-bisphosphatase, putative, expressed	-
osa-miR809d	ugaaugugagaaauguuagaau	ATTCTAGCATTTCCCACATTCA	22326274	22326295	5	1.5	1	1	0	0	c	LOC_Os05g38170		phosphoribosyl transferase, putative, expressed	-
osa-miR809d	ugaaugugagaaauguuagaau	ATTCTAGCATTTCCCACATTCA	24678026	24678047	5	1.5	1	1	0	0	c	LOC_Os05g42300		NAF1 domain containing protein, expressed	-
osa-miR809d	ugaaugugagaaauguuagaau	ATTCTAGCATTTCCCACATTCA	29409708	29409729	5	1.5	1	1	0	0	w	LOC_Os05g51390		uncharacterized protein PA4923, putative, expressed	-
osa-miR809d	ugaaugugagaaauguuagaau	ATTCTAGCATTTCCCACATTCA	28853185	28853206	5	1.5	1	1	0	0	w	LOC_Os05g50440		expressed protein	-
osa-miR809d	ugaaugugagaaauguuagaau	ATTCTAGCATTTCCCACATTCA	27256720	27256741	5	1.5	1	1	0	0	w	LOC_Os05g47670		zinc finger, C3HC4 type domain containing protein, expressed	-
osa-miR809d	ugaaugugagaaauguuagaau	ATTCTAGCATTTCCCACATTCA	25322748	25322769	5	1.5	1	1	0	0	w	LOC_Os05g43650		expressed protein	-
osa-miR809d	ugaaugugagaaauguuagaau	ATTCTAACATTTCCTACATTCA	4154365	4154386	5	1.5	1	1	0	0	w	LOC_Os05g07720		alliin lyase precursor, putative, expressed	-
osa-miR809d	ugaaugugagaaauguuagaau	ATTCTAGCATTTTTCGCATTCA	29132216	29132237	4	1.5	0	3	0	0	c	LOC_Os04g49160		zinc finger, C3HC4 type domain containing protein, expressed	-
osa-miR809d	ugaaugugagaaauguuagaau	ATTCTAGCATTTCCCACATTCA	5428790	5428811	4	1.5	1	1	0	0	c	LOC_Os04g10060		ent-kaurene synthase, chloroplast precursor, putative, expressed	-
osa-miR809d	ugaaugugagaaauguuagaau	ATTCTAGCATTTCCCACATTCA	8084209	8084230	4	1.5	1	1	0	0	c	LOC_Os04g14450		pentatricopeptide, putative, expressed	-
osa-miR809d	ugaaugugagaaauguuagaau	ATTCTAGCATTTCCCACATTCA	19470253	19470274	4	1.5	1	1	0	0	c	LOC_Os04g32610		expressed protein	-
osa-miR809d	ugaaugugagaaauguuagaau	ATTCTAGCATTTCCCACATTCA	25012481	25012502	4	1.5	1	1	0	0	c	LOC_Os04g42600		polyadenylate-binding protein, putative, expressed	-
osa-miR809d	ugaaugugagaaauguuagaau	ATTTTAACATTTCCCACATTCA	23955687	23955708	4	1.5	1	1	0	0	c	LOC_Os04g40670		expressed protein	-
osa-miR809d	ugaaugugagaaauguuagaau	ATTCTAGCATTTCCCACATTCA	25241359	25241380	4	1.5	1	1	0	0	c	LOC_Os04g42980		zinc finger family protein, putative, expressed	-
osa-miR809d	ugaaugugagaaauguuagaau	ATTCTAGCATTTCCCACATTCA	27370645	27370666	4	1.5	1	1	0	0	c	LOC_Os04g46450		zinc finger, C3HC4 type domain containing protein, expressed	-
osa-miR809d	ugaaugugagaaauguuagaau	ATTCTAGCATTTCCCACATTCA	30616744	30616765	4	1.5	1	1	0	0	c	LOC_Os04g51910		proteasome/cyclosome repeat containing protein, expressed	-
osa-miR809d	ugaaugugagaaauguuagaau	ATTCTAGCATTTCCCACATTCA	33528128	33528149	4	1.5	1	1	0	0	c	LOC_Os04g56530		STE_MEKK_ste11_MAP3K.1 - STE kinases include homologs to sterile 7, sterile 11 and sterile 20 from yeast, expressed	-
osa-miR809d	ugaaugugagaaauguuagaau	ATTCTAGCATTTCCCACATTCA	35268114	35268135	4	1.5	1	1	0	0	c	LOC_Os04g59624	SNF2	SNF2 family N-terminal domain containing protein, expressed	-
osa-miR809d	ugaaugugagaaauguuagaau	ATTCTAGCATTTCCCACATTCA	34401488	34401509	4	1.5	1	1	0	0	c	LOC_Os04g58070		aspartic proteinase nepenthesin precursor, putative, expressed	-
osa-miR809d	ugaaugugagaaauguuagaau	ATTCTAGCATTTTTCATATTCA	32057115	32057136	4	1.5	0	3	0	0	w	LOC_Os04g54110		ARK3, putative	-
osa-miR809d	ugaaugugagaaauguuagaau	ATTCTAGCATTTCCCACATTCA	29148252	29148273	4	1.5	1	1	0	0	w	LOC_Os04g49194		naringenin,2-oxoglutarate 3-dioxygenase, putative, expressed	-
osa-miR809d	ugaaugugagaaauguuagaau	ATTCTAGCATTTCGCACATTCA	21107270	21107291	4	1.5	1	1	0	0	w	LOC_Os04g35010	bHLH	helix-loop-helix DNA-binding domain containing protein, expressed	-
osa-miR809d	ugaaugugagaaauguuagaau	ATTCTAGCATTTCCCACATTCA	19105477	19105498	4	1.5	1	1	0	0	w	LOC_Os04g32130		transposon protein, putative, Mariner sub-class	-
osa-miR809d	ugaaugugagaaauguuagaau	ATTCTAGCATTTCCCACATTCA	11872979	11873000	4	1.5	1	1	0	0	w	LOC_Os04g21110		phosphoribulokinase/Uridine kinase family protein, expressed	-
osa-miR809d	ugaaugugagaaauguuagaau	ATTCTAGCATTTCCCACATTCA	7507081	7507102	4	1.5	1	1	0	0	w	LOC_Os04g13470		expressed protein	-
osa-miR809d	ugaaugugagaaauguuagaau	ATTCTAGCATTTCCCACATTCA	994485	994506	4	1.5	1	1	0	0	w	LOC_Os04g02640		3-ketoacyl-CoA synthase 6, putative, expressed	-
osa-miR809d	ugaaugugagaaauguuagaau	ATTCTAGCATTTCCCACATTCA	6276348	6276369	3	1.5	1	1	0	0	c	LOC_Os03g11970		tubulin/FtsZ domain containing protein, putative, expressed	-
osa-miR809d	ugaaugugagaaauguuagaau	ATTCTAGCATTTCCCACATTCA	9786759	9786780	3	1.5	1	1	0	0	c	LOC_Os03g17590		cat eye syndrome critical region protein 5 precursor, putative, expressed	-
osa-miR809d	ugaaugugagaaauguuagaau	ATTCTAACATTTTCCACATTCA	13004325	13004346	3	1.5	1	1	0	0	c	LOC_Os03g22590		nodulin MtN3 family protein, putative, expressed	-
osa-miR809d	ugaaugugagaaauguuagaau	ATTCTAGCATTTCCCACATTCA	22255629	22255650	3	1.5	1	1	0	0	c	LOC_Os03g40070		transposon protein, putative, unclassified, expressed	-
osa-miR809d	ugaaugugagaaauguuagaau	ATTCTAACATTTCCCATATTCA	24638817	24638838	3	1.5	1	1	0	0	c	LOC_Os03g43910		expressed protein	-
osa-miR809d	ugaaugugagaaauguuagaau	ATTCTAACATTTTCCACATTCA	30150747	30150768	3	1.5	1	1	0	0	c	LOC_Os03g52594		CCR4-NOT transcription factor, putative, expressed	-
osa-miR809d	ugaaugugagaaauguuagaau	ATTCTAGCATTTCCCACATTCA	34754531	34754552	3	1.5	1	1	0	0	c	LOC_Os03g61210		domain of unknown function domain containing protein, expressed	-
osa-miR809d	ugaaugugagaaauguuagaau	ATTCTAGCATTTTTCATATTCA	32417092	32417113	3	1.5	0	3	0	0	w	LOC_Os03g56930		app1, putative, expressed	-
osa-miR809d	ugaaugugagaaauguuagaau	ATTCTAGCATTTCCCACATTCG	13780104	13780125	3	1.5	1	1	0	0	w	LOC_Os03g24220		villin protein, putative, expressed	-
osa-miR809d	ugaaugugagaaauguuagaau	ATTCTAGCATTTCCCACATTCA	29737169	29737190	3	1.5	1	1	0	0	w	LOC_Os03g51870	FHA	FHA domain containing protein, putative, expressed	-
osa-miR809d	ugaaugugagaaauguuagaau	ATTCTAGCATTTCCCACATTCA	28295577	28295598	3	1.5	1	1	0	0	w	LOC_Os03g49710		ribosomal protein S13p/S18e, putative, expressed	-
osa-miR809d	ugaaugugagaaauguuagaau	ATTCTAGCATTTCCCACATTCA	23484449	23484470	3	1.5	1	1	0	0	w	LOC_Os03g42220		T-complex protein, putative, expressed	-
osa-miR809d	ugaaugugagaaauguuagaau	ATTCTAGCATTTCCCACATTCA	18890378	18890399	3	1.5	1	1	0	0	w	LOC_Os03g33012	WRKY	WRKY DNA-binding domain containing protein, expressed	-
osa-miR809d	ugaaugugagaaauguuagaau	ATTCTAGCATTTCCCACATTCA	17662523	17662544	3	1.5	1	1	0	0	w	LOC_Os03g31000		protein kinase, putative	-
osa-miR809d	ugaaugugagaaauguuagaau	ATTCTAGCATTTCCCACATTCA	11181227	11181248	3	1.5	1	1	0	0	w	LOC_Os03g19890		NADH dehydrogenase 1 alpha subcomplex subunit 5, putative, expressed	-
osa-miR809d	ugaaugugagaaauguuagaau	ATTCTAGCATTTCCCACATTCA	11595244	11595265	3	1.5	1	1	0	0	w	LOC_Os03g20460		guanylate kinase, putative, expressed	-
osa-miR809d	ugaaugugagaaauguuagaau	ATTCTAGCATTTCCCACATTCA	9756469	9756490	3	1.5	1	1	0	0	w	LOC_Os03g17560		expressed protein	-
osa-miR809d	ugaaugugagaaauguuagaau	ATTCTAGCATTTCCCACATTCA	5459720	5459741	3	1.5	1	1	0	0	w	LOC_Os03g10680		formin-like protein 6 precursor, putative, expressed	-
osa-miR809d	ugaaugugagaaauguuagaau	ATTCTAGCATTTCCCACATTCA	4275760	4275781	3	1.5	1	1	0	0	w	LOC_Os03g08370	FAR1	transposon protein, putative, unclassified, expressed	-
osa-miR809d	ugaaugugagaaauguuagaau	ATTCTAGCATTTCCCACATTCG	2092130	2092151	2	1.5	1	1	0	0	c	LOC_Os02g04660		arginine N-methyltransferase 5, putative, expressed	-
osa-miR809d	ugaaugugagaaauguuagaau	ATTCTAGCATTGCTCACATTCA	1861155	1861176	2	1.5	1	1	0	0	c	LOC_Os02g04240		wee1-like protein kinase, putative, expressed	-
osa-miR809d	ugaaugugagaaauguuagaau	ATTCTAGCATTTCCCACATTCA	11341878	11341899	2	1.5	1	1	0	0	c	LOC_Os02g19420	Rcd1-like	expressed protein	-
osa-miR809d	ugaaugugagaaauguuagaau	ATTCTAGCATTTCCCACATTCA	16112495	16112516	2	1.5	1	1	0	0	c	LOC_Os02g27360		aspartic proteinase-like protein 2 precursor, putative, expressed	-
osa-miR809d	ugaaugugagaaauguuagaau	ATTCTAGCATTTCCCACATTCA	17257386	17257407	2	1.5	1	1	0	0	c	LOC_Os02g29140		ankyrin, putative, expressed	-
osa-miR809d	ugaaugugagaaauguuagaau	ATTCTAGCATTTCCCACATTCA	25248555	25248576	2	1.5	1	1	0	0	c	LOC_Os02g42020		expressed protein	-
osa-miR809d	ugaaugugagaaauguuagaau	ATTCTAGCATTTCCCACATTCA	29497857	29497878	2	1.5	1	1	0	0	c	LOC_Os02g48190		expressed protein	-
osa-miR809d	ugaaugugagaaauguuagaau	ATTCTAACATTTCTTATATTTA	25437476	25437497	2	1.5	0	3	0	0	w	LOC_Os02g42310		OsSCP8 - Putative Serine Carboxypeptidase homologue, expressed	-
osa-miR809d	ugaaugugagaaauguuagaau	ATTCTAGCATTTCCCACATTCA	26795326	26795347	2	1.5	1	1	0	0	w	LOC_Os02g44300		MSP domain containing protein, expressed	-
osa-miR809d	ugaaugugagaaauguuagaau	ATTCTAGCATTTCCCACATTCA	26400216	26400237	2	1.5	1	1	0	0	w	LOC_Os02g43760		ubiquitin carboxyl-terminal hydrolase, family 1, putative, expressed	-
osa-miR809d	ugaaugugagaaauguuagaau	ATTCTAGCATTTCCCACATTCA	4691168	4691189	2	1.5	1	1	0	0	w	LOC_Os02g09140		bfr-2, putative, expressed	-
osa-miR809d	ugaaugugagaaauguuagaau	ATTCTAGCATTTCCCACATTCA	4834508	4834529	2	1.5	1	1	0	0	w	LOC_Os02g09420		cyclase family protein, putative, expressed	-
osa-miR809d	ugaaugugagaaauguuagaau	ATTCTAGCATTTCCCACATTCA	1638386	1638407	2	1.5	1	1	0	0	w	LOC_Os02g03860		mitochondrial ATP synthase precursor, putative, expressed	-
osa-miR809d	ugaaugugagaaauguuagaau	ATTCTAGCATTTCTTATATTCA	6616392	6616413	1	1.5	0	3	0	0	c	LOC_Os01g12150		hypothetical protein	-
osa-miR809d	ugaaugugagaaauguuagaau	ATTCTAACATTTCCCATATTCA	10960806	10960827	1	1.5	1	1	0	0	c	LOC_Os01g19370		retrotransposon protein, putative, unclassified	-
osa-miR809d	ugaaugugagaaauguuagaau	ATTCTAGCATTTCCCACATTCA	17344436	17344457	1	1.5	1	1	0	0	c	LOC_Os01g31680		uncharacterized protein sll0194, putative, expressed	-
osa-miR809d	ugaaugugagaaauguuagaau	ATTCTAGCATTTCCCACATTCA	17213497	17213518	1	1.5	1	1	0	0	c	LOC_Os01g31470		mov34/MPN/PAD-1 family protein, expressed	-
osa-miR809d	ugaaugugagaaauguuagaau	ATTCTAGCATTTCCCACATTCA	29663561	29663582	1	1.5	1	1	0	0	c	LOC_Os01g51632		myosin XI, putative, expressed	-
osa-miR809d	ugaaugugagaaauguuagaau	ATTCTAGCATTTCCCACATTCA	34596000	34596021	1	1.5	1	1	0	0	c	LOC_Os01g59819		Os1bglu2 - beta-glucosidase homologue, similar to G. max isohydroxyurate hydrolase, expressed	-
osa-miR809d	ugaaugugagaaauguuagaau	ATTCTAGCATTTCCCACATTCA	39415129	39415150	1	1.5	1	1	0	0	c	LOC_Os01g67830	ABI3VP1	B3 DNA binding domain containing protein, expressed	-
osa-miR809d	ugaaugugagaaauguuagaau	ATTCTAGCATTTCCCACATTCA	41307081	41307102	1	1.5	1	1	0	0	c	LOC_Os01g71320		hexokinase, putative, expressed	-
osa-miR809d	ugaaugugagaaauguuagaau	ATTCTAGCATTTTTCACATTTA	38255215	38255236	1	1.5	0	3	0	0	w	LOC_Os01g65880		nodulin MtN3 family protein, putative, expressed	-
osa-miR809d	ugaaugugagaaauguuagaau	ATTCTAGCATTTCCCACATTCA	39665687	39665708	1	1.5	1	1	0	0	w	LOC_Os01g68260		lysine ketoglutarate reductase trans-splicing related 1, putative, expressed	-
osa-miR809d	ugaaugugagaaauguuagaau	ATTCTAGCATTTCCCACATTCA	36437307	36437328	1	1.5	1	1	0	0	w	LOC_Os01g62900		amino acid kinase, putative, expressed	-
osa-miR809d	ugaaugugagaaauguuagaau	ATTCTAGCATTTCCCACATTCA	27943615	27943636	1	1.5	1	1	0	0	w	LOC_Os01g48720		RNA polymerase III subunit RPC82 family protein, putative, expressed	-
osa-miR809d	ugaaugugagaaauguuagaau	ATTCTAGCATTTCCCACATTCA	3236332	3236353	1	1.5	1	1	0	0	w	LOC_Os01g06820		hcr2-0B, putative	-
osa-miR809d	ugaaugugagaaauguuagaau	ATTCTAACATTTTCCACATTCA	7341276	7341297	12	1.5	1	1	0	0	c	LOC_Os12g13174		expressed protein	-
osa-miR809d	ugaaugugagaaauguuagaau	ATTCTAGCATTTCCCACATTCA	18890796	18890817	12	1.5	1	1	0	0	c	LOC_Os12g31460		heat shock protein DnaJ, putative, expressed	-
osa-miR809d	ugaaugugagaaauguuagaau	ATTCTATCATTTCTCACATTTA	19647012	19647033	12	1.5	1	1	0	0	c	LOC_Os12g32610		expressed protein	-
osa-miR809d	ugaaugugagaaauguuagaau	ATTCTAGCATTTCCCACATTCA	22446192	22446213	12	1.5	1	1	0	0	c	LOC_Os12g36690		mla1, putative, expressed	-
osa-miR809d	ugaaugugagaaauguuagaau	ATTCTAGCATTTCCCACATTCA	21256956	21256977	12	1.5	1	1	0	0	w	LOC_Os12g34980		csAtPR5, putative, expressed	-
osa-miR809d	ugaaugugagaaauguuagaau	ATTCTAGCATTTCCCACATTCA	12238360	12238381	12	1.5	1	1	0	0	w	LOC_Os12g21754		expressed protein	-
osa-miR809d	ugaaugugagaaauguuagaau	ATTCTAGCATTTCCCACATTCA	3459841	3459862	12	1.5	1	1	0	0	w	LOC_Os12g07060		chaperone protein dnaJ, putative, expressed	-
osa-miR809d	ugaaugugagaaauguuagaau	ATTCTAGCATTTCCCACATTCA	1869133	1869154	11	1.5	1	1	0	0	c	LOC_Os11g04480		peflin, putative, expressed	-
osa-miR809d	ugaaugugagaaauguuagaau	ATTCTAGCATTTCCCACATTCA	18655195	18655216	11	1.5	1	1	0	0	c	LOC_Os11g32369		expressed protein	-
osa-miR809d	ugaaugugagaaauguuagaau	ATTCTAGCATTTCCCACATTCA	21105033	21105054	11	1.5	1	1	0	0	c	LOC_Os11g36560		zinc finger C3HC4 type family protein, putative	-
osa-miR809d	ugaaugugagaaauguuagaau	ATTCTAACATTTTTTATATTCA	4441676	4441697	11	1.5	0	3	0	0	w	LOC_Os11g08440		DnaK family protein, putative, expressed	-
osa-miR809d	ugaaugugagaaauguuagaau	ATTCTAGCATTTCCCACATTCA	7912443	7912464	11	1.5	1	1	0	0	w	LOC_Os11g14170		OsDegp12 - Putative Deg protease homologue, expressed	-
osa-miR809d	ugaaugugagaaauguuagaau	ATTCTAGCATTTCCCACATTCA	6221442	6221463	11	1.5	1	1	0	0	w	LOC_Os11g11240		hypothetical protein	-
osa-miR809d	ugaaugugagaaauguuagaau	ATTCTAGCATTTCCCACATTCA	3288969	3288990	11	1.5	1	1	0	0	w	LOC_Os11g06740		syntaxin 6, putative, expressed	-
osa-miR809d	ugaaugugagaaauguuagaau	ATTCTAACATTTTCCACATTCA	2371503	2371524	10	1.5	1	1	0	0	c	LOC_Os10g04880		hypothetical protein	-
osa-miR809d	ugaaugugagaaauguuagaau	ATTCTAGCATTTCCCACATTCA	6112068	6112089	10	1.5	1	1	0	0	c	LOC_Os10g11012		hypothetical protein	-
osa-miR809d	ugaaugugagaaauguuagaau	ATTCTAGCATTTCCCACATTCA	11829468	11829489	10	1.5	1	1	0	0	c	LOC_Os10g22900		hypothetical protein	-
osa-miR809d	ugaaugugagaaauguuagaau	ATTCTAGCATTTCCCACATTCA	13541446	13541467	10	1.5	1	1	0	0	c	LOC_Os10g26290		transferase family protein, putative, expressed	-
osa-miR809d	ugaaugugagaaauguuagaau	ATTCTAGCATTTCCCACATTCA	18251358	18251379	10	1.5	1	1	0	0	c	LOC_Os10g34380		retrotransposon protein, putative, unclassified, expressed	-
osa-miR809d	ugaaugugagaaauguuagaau	ATTGTAACATTTCTCACATTTA	21038159	21038180	10	1.5	1	1	0	0	c	LOC_Os10g39520		MLO domain containing protein, putative, expressed	-
osa-miR809d	ugaaugugagaaauguuagaau	ATTCTAGCATTTCCCACATTCA	22405353	22405374	10	1.5	1	1	0	0	c	LOC_Os10g41760		chlorophyllide a oxygenase, chloroplast precursor, putative, expressed	-
osa-miR809d	ugaaugugagaaauguuagaau	ATTCTAGCATTTCCCACATTCA	19997333	19997354	10	1.5	1	1	0	0	w	LOC_Os10g37480		STE_PAK_Ste20_STLK.6 - STE kinases include homologs to sterile 7, sterile 11 and sterile 20 from yeast, expressed	-
osa-miR809d	ugaaugugagaaauguuagaau	ATTCTAGCATTTCCCACATTCA	12037396	12037417	10	1.5	1	1	0	0	w	LOC_Os10g23204		CutA, chloroplast precursor, putative, expressed	-
osa-miR809d	ugaaugugagaaauguuagaau	ATTCTAGCATTTTTCATATTTA	2491478	2491499	9	2	0	4	0	0	c	LOC_Os09g04670		DAG protein, chloroplast precursor, putative, expressed	-
osa-miR809d	ugaaugugagaaauguuagaau	ATTCTAGCATTTTCCACATTCA	3729095	3729116	9	2	1	2	0	0	c	LOC_Os09g07450		flavonol synthase, putative	-
osa-miR809d	ugaaugugagaaauguuagaau	ATTCTAGCATTTTCCACATTCA	6639181	6639202	9	2	1	2	0	0	c	LOC_Os09g11840		hypothetical protein	-
osa-miR809d	ugaaugugagaaauguuagaau	ATTTTAACATTTCCTACATTCA	19951676	19951697	9	2	1	2	0	0	w	LOC_Os09g33790		snRK1-interacting protein 1, putative, expressed	-
osa-miR809d	ugaaugugagaaauguuagaau	ATTCTAGCATTTCCCATATTCA	19469011	19469032	9	2	1	2	0	0	w	LOC_Os09g32640		dehydrogenase, putative, expressed	-
osa-miR809d	ugaaugugagaaauguuagaau	ATTCTAGCATTTCCCACATTTA	5320647	5320668	9	2	1	2	0	0	w	LOC_Os09g09820		retrotransposon protein, putative, unclassified, expressed	-
osa-miR809d	ugaaugugagaaauguuagaau	ATTCTAGCATTTCCCATATTCA	4029394	4029415	9	2	1	2	0	0	w	LOC_Os09g07900		ubiquitin-protein ligase 1, putative, expressed	-
osa-miR809d	ugaaugugagaaauguuagaau	ATTCTAGCATTTTCCACATTCA	17816477	17816498	8	2	1	2	0	0	c	LOC_Os08g29110		thioredoxin, putative, expressed	-
osa-miR809d	ugaaugugagaaauguuagaau	ATTCTAGCATTTCCCATATTCA	24718536	24718557	8	2	1	2	0	0	c	LOC_Os08g39140		heat shock protein, putative, expressed	-
osa-miR809d	ugaaugugagaaauguuagaau	ATTCTAGCATTTTCCACATTCA	27401922	27401943	8	2	1	2	0	0	w	LOC_Os08g43370		6-phosphogluconolactonase, putative, expressed	-
osa-miR809d	ugaaugugagaaauguuagaau	ATTCTAGCATTTCCCATATTCA	16262915	16262936	8	2	1	2	0	0	w	LOC_Os08g26740		retrotransposon protein, putative, Ty3-gypsy subclass	-
osa-miR809d	ugaaugugagaaauguuagaau	ATTCTAGCATTTCCCATATTCA	15999578	15999599	8	2	1	2	0	0	w	LOC_Os08g26240		hypothetical protein	-
osa-miR809d	ugaaugugagaaauguuagaau	ATTCTAGCATTTCCCATATTCA	1199202	1199223	7	2	1	2	0	0	c	LOC_Os07g03130		PDV2, putative, expressed	-
osa-miR809d	ugaaugugagaaauguuagaau	ATTCTAGCATTTTCCACATTCA	8266305	8266326	7	2	1	2	0	0	c	LOC_Os07g14514		retrotransposon protein, putative, unclassified, expressed	-
osa-miR809d	ugaaugugagaaauguuagaau	ATTCTAGCATTTCCCACATTTA	21502024	21502045	7	2	1	2	0	0	c	LOC_Os07g35920		expressed protein	-
osa-miR809d	ugaaugugagaaauguuagaau	ATTCTAGCATTTCCCGCATTCA	21116315	21116336	7	2	1	2	0	0	w	LOC_Os07g35280		TKL_IRAK_DUF26-lc.1 - DUF26 kinases have homology to DUF26 containing loci, expressed	-
osa-miR809d	ugaaugugagaaauguuagaau	ATTCTAGCATTTCCCATATTCA	10730222	10730243	7	2	1	2	0	0	w	LOC_Os07g18120		aldehyde oxidase, putative, expressed	-
osa-miR809d	ugaaugugagaaauguuagaau	GTTCTAGCATTTCCCACATTCA	19967621	19967642	7	2	1	2	0	0	w	LOC_Os07g33400		OsFBDUF38 - F-box and DUF domain containing protein	-
osa-miR809d	ugaaugugagaaauguuagaau	ATTCTAGCATTTCCCATATTCA	10081635	10081656	6	2	1	2	0	0	c	LOC_Os06g17390		auxin-independent growth promoter protein, putative, expressed	-
osa-miR809d	ugaaugugagaaauguuagaau	ATTCTAGCATTTTCCACATTCA	13585291	13585312	6	2	1	2	0	0	c	LOC_Os06g23274		zinc finger, C3HC4 type, domain containing protein, expressed	-
osa-miR809d	ugaaugugagaaauguuagaau	ATTCTAGCATTTCCCATATTCA	17953446	17953467	6	2	1	2	0	0	c	LOC_Os06g30901		HEAT repeat family protein, putative, expressed	-
osa-miR809d	ugaaugugagaaauguuagaau	ATTCTAGCATTTCCCACATTTA	6584574	6584595	6	2	1	2	0	0	w	LOC_Os06g12240		hypothetical protein	-
osa-miR809d	ugaaugugagaaauguuagaau	ATTCTAACTTTTCCCACATTCA	21950953	21950974	6	2	2	0	0	0	w	LOC_Os06g37150		L-ascorbate oxidase precursor, putative, expressed	-
osa-miR809d	ugaaugugagaaauguuagaau	ATTCTAGCATTTTCCACATTCA	19909046	19909067	5	2	1	2	0	0	c	LOC_Os05g33850		UBA/TS-N domain containing protein, expressed	-
osa-miR809d	ugaaugugagaaauguuagaau	ATTCTAGCATTTCCTACATTCA	24053894	24053915	5	2	1	2	0	0	c	LOC_Os05g41172	SET	histone-lysine N-methyltransferase, H3 lysine-9 specific SUVH1, putative, expressed	-
osa-miR809d	ugaaugugagaaauguuagaau	ATTCTAATATTTTTCAAATTCA	20616441	20616462	5	2	1	2	0	0	w	LOC_Os05g34830	NAC	No apical meristem protein, putative, expressed	-
osa-miR809d	ugaaugugagaaauguuagaau	ATTCTAGCATTTCCCACGTTCA	19353594	19353615	5	2	1	2	0	0	w	LOC_Os05g33110		endo-1,3;1,4-beta-D-glucanase precursor, putative, expressed	-
osa-miR809d	ugaaugugagaaauguuagaau	ATTCTAGCATTTCCCACATTTA	16771188	16771209	5	2	1	2	0	0	w	LOC_Os05g28690		expressed protein	-
osa-miR809d	ugaaugugagaaauguuagaau	ATTCTAGCATTTTCCACATTCA	15462306	15462327	5	2	1	2	0	0	w	LOC_Os05g26740		retrotransposon protein, putative, unclassified	-
osa-miR809d	ugaaugugagaaauguuagaau	ATTCTAATATTTTCCACATTCA	11399433	11399454	4	2	1	2	0	0	c	LOC_Os04g20400		cytokinin-O-glucosyltransferase 1, putative, expressed	-
osa-miR809d	ugaaugugagaaauguuagaau	ATTCTAGCATTTTCCACATTCA	24485472	24485493	4	2	1	2	0	0	c	LOC_Os04g41580		glycine-rich protein, putative, expressed	-
osa-miR809d	ugaaugugagaaauguuagaau	ATTCTAGCATTTCCCATATTCA	27092329	27092350	4	2	1	2	0	0	c	LOC_Os04g46050		Alg9-like mannosyltransferase protein, putative, expressed	-
osa-miR809d	ugaaugugagaaauguuagaau	ATTCTAGCATTTCCCACGTTCA	34231949	34231970	4	2	1	2	0	0	c	LOC_Os04g57800		BTBN13 - Bric-a-Brac, Tramtrack, Broad Complex BTB domain with non-phototropic hypocotyl 3 NPH3 and coiled-coil domains, expressed	-
osa-miR809d	ugaaugugagaaauguuagaau	ATTCTAGCATTTCCCACATTTA	35144886	35144907	4	2	1	2	0	0	c	LOC_Os04g59430	ARF	auxin response factor, putative, expressed	-
osa-miR809d	ugaaugugagaaauguuagaau	ATTCTAGCATTTCCTACATTCA	474650	474671	3	2	1	2	0	0	c	LOC_Os03g01750		dual specificity protein phosphatase, putative, expressed	-
osa-miR809d	ugaaugugagaaauguuagaau	ATTCTAGCATTTCCCATATTCA	21478096	21478117	3	2	1	2	0	0	c	LOC_Os03g38689		hypothetical protein	-
osa-miR809d	ugaaugugagaaauguuagaau	ATTCTAGCATTTTCCACATTCA	22566440	22566461	3	2	1	2	0	0	c	LOC_Os03g40600		cytochrome P450 78A11, putative, expressed	-
osa-miR809d	ugaaugugagaaauguuagaau	ATTCTAGCATTTTCCACATTCA	26682942	26682963	3	2	1	2	0	0	c	LOC_Os03g47149		hypothetical protein	-
osa-miR809d	ugaaugugagaaauguuagaau	ATTCTAGCATTTCCCATATTCA	7884071	7884092	3	2	1	2	0	0	w	LOC_Os03g14530		S10/S20 domain containing ribosomal protein, putative, expressed	-
osa-miR809d	ugaaugugagaaauguuagaau	ATTCTAGCATTTTCCACATTCA	8866947	8866968	3	2	1	2	0	0	w	LOC_Os03g16080		mitochondrial carrier protein, putative, expressed	-
osa-miR809d	ugaaugugagaaauguuagaau	ATTCTAGCATTTTCCACATTCA	5941295	5941316	3	2	1	2	0	0	w	LOC_Os03g11480		expressed protein	-
osa-miR809d	ugaaugugagaaauguuagaau	TTTCTAGCATTTCTCATATTCA	29916337	29916358	2	2	1	2	0	0	c	LOC_Os02g48920		ubiquitin-conjugating enzyme, putative	-
osa-miR809d	ugaaugugagaaauguuagaau	ATTCTAGCATTTTCCACATTCA	4144988	4145009	2	2	1	2	0	0	c	LOC_Os02g07920		expressed protein	-
osa-miR809d	ugaaugugagaaauguuagaau	ATTCTAGCATTTTCCACATTCA	5471481	5471502	2	2	1	2	0	0	c	LOC_Os02g10400		expressed protein	-
osa-miR809d	ugaaugugagaaauguuagaau	ATTCTAGCATTTTCCACATTCA	14580367	14580388	2	2	1	2	0	0	c	LOC_Os02g25120		retrotransposon protein, putative, Ty3-gypsy subclass	-
osa-miR809d	ugaaugugagaaauguuagaau	ATTCTAGCATTTCCCACATTTA	25446874	25446895	2	2	1	2	0	0	c	LOC_Os02g42314		ubiquitin-conjugating enzyme, putative, expressed	-
osa-miR809d	ugaaugugagaaauguuagaau	ATTCTAGCATTTTCCACATTCA	26313769	26313790	2	2	1	2	0	0	c	LOC_Os02g43600		50S ribosomal protein L19, chloroplast precursor, putative, expressed	-
osa-miR809d	ugaaugugagaaauguuagaau	ATTCTAGCATTTCCCACATTTA	29759220	29759241	2	2	1	2	0	0	c	LOC_Os02g48620		tetratricopeptide repeat, putative, expressed	-
osa-miR809d	ugaaugugagaaauguuagaau	ATTCTAGCATTTCCCATATTCA	34496436	34496457	2	2	1	2	0	0	w	LOC_Os02g56360		expressed protein	-
osa-miR809d	ugaaugugagaaauguuagaau	ATTCTAGCATTTTCCACATTCA	27764762	27764783	2	2	1	2	0	0	w	LOC_Os02g45650		peptidase, putative, expressed	-
osa-miR809d	ugaaugugagaaauguuagaau	ATTCTAGCATTTTCCACATTCA	21760579	21760600	2	2	1	2	0	0	w	LOC_Os02g36140		terpene synthase, putative, expressed	-
osa-miR809d	ugaaugugagaaauguuagaau	ATTCTAGCATTTTCCACATTCA	2840329	2840350	2	2	1	2	0	0	w	LOC_Os02g05770		expressed protein	-
osa-miR809d	ugaaugugagaaauguuagaau	ATTCTAATATTTTTCACGTTTA	38689833	38689854	1	2	0	4	0	0	c	LOC_Os01g66610		serine/threonine-protein kinase receptor precursor, putative, expressed	-
osa-miR809d	ugaaugugagaaauguuagaau	ATTCTAGCATTTCCTACATTCA	5947210	5947231	1	2	1	2	0	0	c	LOC_Os01g11130		RNA recognition motif containing protein, putative, expressed	-
osa-miR809d	ugaaugugagaaauguuagaau	ATTCTAGCATTTTCCACATTCA	7425397	7425418	1	2	1	2	0	0	c	LOC_Os01g13310		DNA topoisomerase 2, putative	-
osa-miR809d	ugaaugugagaaauguuagaau	ATTCTAGCATTTTCCACATTCA	18135524	18135545	1	2	1	2	0	0	c	LOC_Os01g33020		trafficking protein particle complex subunit 1, putative, expressed	-
osa-miR809d	ugaaugugagaaauguuagaau	ATTCTAGCATTTCCTACATTCA	32073939	32073960	1	2	1	2	0	0	c	LOC_Os01g55700		NLI interacting factor-like phosphatase, putative, expressed	-
osa-miR809d	ugaaugugagaaauguuagaau	ATTCTAGCATTTTCCACATTCA	40129090	40129111	1	2	1	2	0	0	w	LOC_Os01g69050		lysine ketoglutarate reductase trans-splicing related 1, putative, expressed	-
[truncated: 1,667 more rows]
