# Supplementary material for: Genome-Wide Analysis Reveals Diversity of Rice Intronic miRNAs in Sequence Structure, Biogenesis and Function
Source: PLoS One. 2013 May 22;8(5):e63938. doi: 10.1371/journal.pone.0063938 (PMC3661559; doi:10.1371/journal.pone.0063938)
Supplement: Table S13 — Long miRNAs studied by Wu et al (2010) located in introns. (XLS) [file pone.0063938.s018.xls]

## Sheet: Sheet1
Table S13.Long miRNAs studied by Wu et al (2010) located in introns
ID of Pre-miRNA	miRNA Nomenclature		Host Gene		Sequence	Methylation Itselfa	Methylation Targetb	Validated Targets
	Wu et al	This Study	Locus	Intron Order
osa-MIR437	miR437-3p.2	osa-miR437	LOC_Os02g28830	6	AAAGUUAGAGAAGUUUGACUUAGG	Yes	NA
	miR437-3p.3				AGAAGUUUGACUUAGGACAAAACU	Yes	NA
osa-MIR440	miR440	osa-miR440	LOC_Os11g16540	8	AGUGUCUCCUGAUGAUCGGGACAA	NA	NO
osa-MIR1423	miR1423-3p.2	osa-miR1423.3	LOC_Os04g32710	3	AGCGCCCAAGCGGUAGUUGUCUCC	NA	NA
	miR1423-5p.2	osa-miR1423-5p.2			AGGCAACUACACGUUGGGCGCUCG	NA	NT
osa-MIR1429	miR1429-3p.2		LOC_Os08g04190	1	GUUGCACGGGUUUGUAUGUUGCAG	NA	NO
	miR1429-5p.2	osa-miR1429-5p			GUAAUAUACUAAUCCGUGCAUCCA	NA	NO
osa-MIR1849	miR1849.2	osa-miR1849.2	LOC_Os04g36810	1	AAUGCCCUAUCGUAUCCUAGGUUG	NA	NT
osa-MIR1862	miR1862	osa-miR1862d,osa-miR1862e.2	LOC_Os10g08930	2	ACUAGGUUUGUUUAUUUUGGGACG	Yes	NA
osa-MIR1863b	miR1863b	osa-miR1863b	LOC_Os12g09290	1	AGCUCUGAUACCAUGUUAACUGUU	NA	YES	Os06g38480
osa-MIR1864	miR1864	osa-miR1864	LOC_Os02g25580	9,13	UUGUAGUAACGUGAUGGUCAAUGU	NA	NA
osa-MIR1867	miR1867	osa-miR1867	LOC_Os03g53190	1,2	UUUUUUUUCUAGGACAGAGGGAGU	NA	NT
osa-MIR1868	miR1868.1	osa-miR1868	LOC_Os04g32710	3	UCACGGAAAACGAGGGAGCAGCCA	YES	NT
	miR1868.2	osa-miR1868.2			AAGCGUGCUCACGGAAAACGAGGG	YES	NA
osa-MIR1870	miR1870-3p		LOC_Os06g36160	2	UUUAGGGCUAAUUCAGCAUGAACA	NO	NA
	miR1870-5p	osa-miR1870			UGCUGAAUUAGACCUAGUGGGCAU	NO	NA
osa-MIR1871	miR1871	osa-miR1871	LOC_Os06g22850	2	AUGGCUCUGAUAUCAUGUUGGUUU	NO	NA
osa-MIR1873	miR1873.1	osa-miR1873	LOC_Os07g22640	3,6,8,9	UCAACAUGGUAUCAGAGCUGGAAG	YES	YES	Os05g01790
	miR1873.2	osa-miR1873.2			ACCUCAACAUGGUAUCAGAGCUGG	YES	NA
osa-MIR1876	miR1876	osa-miR1876	LOC_Os10g08930	2	AUAAGUGGGUUUGUGGGCUGGCCC	NO	YES	Os07g41090,Os02g05890
osa-MIR1879	miR1879	osa-miR1879	LOC_Os10g10244	5	GUGUUUGGUUUAGGGAUGAGGUGG	NO	NA
osa-MIR1880	miR1880	osa-miR1880	LOC_Os11g24484	1	UUCCAAGCGGGCCACUUAAGCAUU	NA	NT
osa-MIR1883	miR1883	osa-miR1883a	LOC_Os11g23880	2	ACCUGUGACGGGCCGAGAAUGGAA	NA	NA
osa-MIR1884b	miR1884b	osa-miR1884b	LOC_Os10g08930	2	AAUGUAUGACGCUGUUGACUUUUA	NA	NA
osa-MIR2874	miR2874	osa-miR2874	LOC_Os08g25624	7	AUGUGAACAGUGUCAAACAGUGUC	NA	NT
osa-MIR2875	miR2875	osa-miR2875	LOC_Os08g42850	3,4	AUUUACAGUCAUAUACAGUUUAUA	NA	NA
osa-MIR2876	miR2876	osa-miR2876	LOC_Os06g29650	1	UCCUAUAUGAACACUGUUGCCAGC	NA	NT
osa-MIR2877	miR2877	osa-miR2877	LOC_Os04g48040	3	UUGCAUCCUCUGCACUUUGGGCCU	NA	NA
osa-MIR2878	miR2878-3p	osa-miR2878-3p	LOC_Os08g41460	5,6	CAGGAUUUUAUACAUGUAAAGAAU	NA	NT
	miR2878-5p	osa-miR2878-5p			UACAUGUAUAAAAUUCUGAGGAUG	NA	NT
osa-MIR2879	miR2879	osa-miR2879	LOC_Os02g31960	1	GCCAGAUGUGUUAAAAUAAUGACC	NA	NT
a: Methylation at own locus of miRNA
b: Methylation at target gene
YES: methylation was detected
NO: methylation was not detected
NA: methylation was not tested
NT: no predicted target
