# Supplementary material for: Genome-Wide Analysis Reveals Diversity of Rice Intronic miRNAs in Sequence Structure, Biogenesis and Function
Source: PLoS One. 2013 May 22;8(5):e63938. doi: 10.1371/journal.pone.0063938 (PMC3661559; doi:10.1371/journal.pone.0063938)
Supplement: Table S14 — Predicted targets of rice siRNAs. (XLS) [file pone.0063938.s019.xls]

## Sheet: Sheet1
Table S14. Predicted Targets of rice siRNAs.
siRNA		Target
Name	Sequence	Site	Start	End	Chromosome	Score	Mismatch	Wobble(G:U)	Insertion	Deletion	Strand	Locus	Gene Description
SIR1619783	GCCACGAUCCACUGAGAUCCA	TGGATATCAGTGGATCTTGGA	3551854	3551874	1	2	2	0	0	0	c	LOC_Os01g07480	DUF260 domain containing protein, putative, expressed
SIR1619783	GCCACGAUCCACUGAGAUCCA	GGGATCTTAGTGGATCATGGA	15939683	15939703	5	2.5	2	1	0	0	w	LOC_Os05g27500	carboxyl-terminal proteinase, putative
SIR1034615	UCAAGCGACUUCAAGACCAAUCCU	AGGATTGCTCTTGAAGTTGCTAGA	24747994	24748017	8	2.5	2	1	0	0	c	LOC_Os08g39174	retrotransposon protein, putative, Ty1-copia subclass
SIR1272287	AUCCUGCGCGUGAAGAGCUCG	CGAGCTCTTCACGCGCAGGAT	25986794	25986814	5	0	0	0	0	0	c	LOC_Os05g44792	conserved hypothetical protein
SIR1272287	AUCCUGCGCGUGAAGAGCUCG	CGAGCTCTTCACGCGCGGGAT	8417083	8417103	8	0.5	0	1	0	0	c	LOC_Os08g14050	expressed protein
SIR1272287	AUCCUGCGCGUGAAGAGCUCG	CGAGCTCTTCACGCGCGGGAT	29496926	29496946	6	0.5	0	1	0	0	w	LOC_Os06g48730	transposon protein, putative, CACTA, En/Spm sub-class
SIR1272287	AUCCUGCGCGUGAAGAGCUCG	CGAGCTCTTCACGCGCGGGAT	743676	743696	3	0.5	0	1	0	0	w	LOC_Os03g02230	hypothetical protein
SIR1272287	AUCCUGCGCGUGAAGAGCUCG	CGAGCTCTTCATGCGCTCGAA	11180472	11180492	2	2.5	2	1	0	0	w	LOC_Os02g19170	expressed protein
SIR2152488	UUUAGAAUCUCUUGAGAGAGU	ACTCTCTCAAGAGATTCTAAA	26306147	26306167	12	0	0	0	0	0	c	LOC_Os12g42380	expressed protein
SIR2152488	UUUAGAAUCUCUUGAGAGAGU	ACTCTCTCAAGAGATTCTAAA	26311497	26311517	12	0	0	0	0	0	w	LOC_Os12g42390	hypothetical protein
SIR2152488	UUUAGAAUCUCUUGAGAGAGU	ATTCTCTCAAGAAATTCTAAG	24311	24331	1	1.5	1	1	0	0	w	LOC_Os01g01050	R3H domain containing protein, expressed
SIR2152488	UUUAGAAUCUCUUGAGAGAGU	GCTCTCTTAAGTGATTCTGAT	31134127	31134147	6	2.5	1	3	0	0	w	LOC_Os06g51400	expressed protein
SIR2152488	UUUAGAAUCUCUUGAGAGAGU	GCTCTCTCAAGTGATTTTGAA	26888809	26888829	3	2.5	1	3	0	0	c	LOC_Os03g47560	retrotransposon protein, putative, unclassified
SIR2152488	UUUAGAAUCUCUUGAGAGAGU	TCTCTCTCTAGAGATTCTAGA	28175935	28175955	1	2.5	2	1	0	0	w	LOC_Os01g49030	expressed protein
SIR195237	ACACGGACUAGCGGUUUACCCCCA	TGGGGGTAAACCCCTAGTCGGTGT	11109599	11109622	10	2	2	0	0	0	w	LOC_Os10g21784	hypothetical protein
SIR195237	ACACGGACUAGCGGUUUACCCCCA	TGGGGGTAAACCCCTAGTCGGTGT	7362988	7363011	8	2	2	0	0	0	c	LOC_Os08g12449	expressed protein
SIR881522	AGAAAUACCCAAUAUCUUGCU	TGCAAGATATTGGGTATTTCT	21264233	21264253	10	1	1	0	0	0	w	LOC_Os10g39880	photosynthetic reaction center protein, putative
SIR881522	AGAAAUACCCAAUAUCUUGCU	AGTAAGATATTTGGTATTTCT	20361335	20361355	1	1.5	1	1	0	0	c	LOC_Os01g36670	expressed protein
SIR881522	AGAAAUACCCAAUAUCUUGCU	AGCAAGGTATTTGGTACTTCC	18221751	18221771	7	2.5	2	1	0	0	c	LOC_Os07g30790	ubiquinol-cytochrome C chaperone family protein, putative, expressed
SIR567808	UCUAAGUCAGAAUCCAAGCUA	TTGCTTGGATTCTGATTTTGT	35756274	35756294	2	2.5	2	1	0	0	c	LOC_Os02g58490	PINHEAD, putative, expressed
SIR884362	AUACACGAUCUUUUCGUAGAUCCA	TGGATCTACGAAAAGATCGTGTAT	70802	70825	13	0	0	0	0	0	w	LOC_Osp1g00620	photosystem II phosphoprotein
SIR884362	AUACACGAUCUUUUCGUAGAUCCA	TGGATCTACGAAAAGATCGTGTAT	9271570	9271593	8	0	0	0	0	0	c	LOC_Os08g15296	photosystem II reaction center protein H, putative, expressed
SIR1619695	GCUGCCACGAUCCACUGAGAU	ATCTCAGTGGATTTTGTCAGT	21828458	21828478	10	2.5	2	1	0	0	c	LOC_Os10g40780	CCR4-Not complex component, Not1domain containing protein, expressed
SIR563424	AUCUCGUGUGGAACAAAAGGG	CTCTTTTGTTCCATATGAAAA	1547212	1547232	10	2.5	1	3	0	0	c	LOC_Os10g03580	hypothetical protein
SIR1084694	AUAUUGAUCUGGAUUGCUUUUGUG	CACAAAAGCAATCCAGATCAATAT	6713642	6713665	5	0	0	0	0	0	c	LOC_Os05g11800	hypothetical protein
SIR981480	AAGCAGUUGGAACUUGGAAGUAAA	TTTGCTTCCAAGTTCCAACTTCAA	35026517	35026540	2	2.5	2	1	0	0	w	LOC_Os02g57190	Myosin head domain containing protein, expressed
SIR981480	AAGCAGUUGGAACUUGGAAGUAAA	ATCACTTCCAAGTTCCAATTGCTA	18484780	18484803	3	2.5	2	1	0	0	c	LOC_Os03g32314	allene oxide cyclase 4, chloroplast precursor, putative, expressed
SIR579142	AGAGCUCUUUCUUGAUUCUAU	CTGGAATCAAGAAAGAGTTCC	27183332	27183352	2	2	1	2	0	0	c	LOC_Os02g44890	RNA-binding region RNP-1, putative, expressed
SIR579142	AGAGCUCUUUCUUGAUUCUAU	ATGGAATCAAGAAAGTGTTTG	34723998	34724018	3	2.5	1	3	0	0	c	LOC_Os03g61140	expressed protein
SIR579142	AGAGCUCUUUCUUGAUUCUAU	ATAGAAGCAAGAGAAAGCTCA	19455273	19455293	1	2.5	2	1	0	0	c	LOC_Os01g35160	TKL_IRAK_DUF26-lh.4 - DUF26 kinases have homology to DUF26 containing loci, expressed
SIR579142	AGAGCUCUUUCUUGAUUCUAU	GTAGATTCAAGAGAGAGCTTA	827457	827477	2	2.5	1	3	0	0	c	LOC_Os02g02400	catalase isozyme A, putative, expressed
SIR503578	UUGCCAACAUUUCUCGUCCUC	GAGGATGAGAAATTTTGGTAG	8732743	8732763	2	2	1	2	0	0	c	LOC_Os02g15560	transposon protein, putative, Mutator sub-class
SIR503578	UUGCCAACAUUUCUCGUCCUC	GAGGACGGGAAATGGTGGGAC	18634166	18634186	1	2.5	2	1	0	0	w	LOC_Os01g33869	expressed protein
SIR1616846	UAUAUAUACUAUCUACUGGUA	TACCAGTATATAGTATATACT	3626251	3626271	3	2	2	0	0	0	w	LOC_Os03g07100	LTPL82 - Protease inhibitor/seed storage/LTP family protein precursor, expressed
SIR1616846	UAUAUAUACUAUCUACUGGUA	TACTAGTAGATAATATAAATA	26292708	26292728	4	2.5	2	1	0	0	w	LOC_Os04g44700	WD-40 repeat family protein, putative, expressed
SIR1406832	AUGAUAGGACAAAGAUAUGGC	GCCATATCTTTGTTCTCTCTT	1676844	1676864	5	2.5	2	1	0	0	c	LOC_Os05g03780	cation efflux family protein, putative, expressed
SIR1406832	AUGAUAGGACAAAGAUAUGGC	GCCATATCTTTGTTC ATCAT	6937989	6938008	7	2.5	0	1	0	1	c	LOC_Os07g12310	hypothetical protein
SIR940509	AUGAAGCUCUGCUAGGAUCGUCUU	AAGACGATCCTAGCGGGGCTTCAG	8327835	8327858	6	1	0	2	0	0	w	LOC_Os06g14760	retrotransposon, putative, centromere-specific
SIR940509	AUGAAGCUCUGCUAGGAUCGUCUU	AAGGCGATCCTAGCGGGGCTTCAG	7750508	7750531	4	1.5	0	3	0	0	c	LOC_Os04g13890	retrotransposon protein, putative, Ty3-gypsy subclass
SIR940509	AUGAAGCUCUGCUAGGAUCGUCUU	AAGGCGATCCTAGCGGGGCTTCAG	8093491	8093514	4	1.5	0	3	0	0	c	LOC_Os04g14470	retrotransposon protein, putative, unclassified
SIR940509	AUGAAGCUCUGCUAGGAUCGUCUU	AAAACGATCCTAGCGGAGCTTCAG	10774349	10774372	5	1.5	1	1	0	0	c	LOC_Os05g18604	OsSCP28 - Putative Serine Carboxypeptidase homologue, expressed
SIR940509	AUGAAGCUCUGCUAGGAUCGUCUU	AAGGCGATCCTAGCGGGGCTTCAG	25307250	25307273	5	1.5	0	3	0	0	w	LOC_Os05g43630	transposon protein, putative, Pong sub-class
SIR940509	AUGAAGCUCUGCUAGGAUCGUCUU	AAGGCGATCCTAGCGGGGCTTCAG	26661603	26661626	4	1.5	0	3	0	0	c	LOC_Os04g45390	retrotransposon protein, putative, unclassified
SIR940509	AUGAAGCUCUGCUAGGAUCGUCUU	AAGGCGATCCTAGCGGGGCTTCAG	521765	521788	9	1.5	0	3	0	0	c	LOC_Os09g01750	transposon protein, putative, CACTA, En/Spm sub-class
SIR940509	AUGAAGCUCUGCUAGGAUCGUCUU	AAGGCGATCCTAGCGGGGCTTCAA	13145082	13145105	8	1.5	0	3	0	0	w	LOC_Os08g21930	retrotransposon, putative, centromere-specific
SIR940509	AUGAAGCUCUGCUAGGAUCGUCUU	AAGGCGATCCTAGCGGGGCTTCAG	18979114	18979137	7	1.5	0	3	0	0	c	LOC_Os07g31920	transposon protein, putative, CACTA, En/Spm sub-class
SIR940509	AUGAAGCUCUGCUAGGAUCGUCUU	AAGGCGATCCTAGCGGGGCTTCAG	2495282	2495305	12	1.5	0	3	0	0	c	LOC_Os12g05450	retrotransposon protein, putative, unclassified
SIR940509	AUGAAGCUCUGCUAGGAUCGUCUU	AAGGCGATCCTAGCGGGGCTTCAG	9742720	9742743	10	1.5	0	3	0	0	c	LOC_Os10g19270	retrotransposon protein, putative, Ty3-gypsy subclass, expressed
SIR940509	AUGAAGCUCUGCUAGGAUCGUCUU	AAGGCGATCCTAGCGGGGCTTCAG	541654	541677	11	1.5	0	3	0	0	w	LOC_Os11g02020	retrotransposon protein, putative, Ty3-gypsy subclass
SIR940509	AUGAAGCUCUGCUAGGAUCGUCUU	AAGGCGATCCTAGCGGGGCTTCAG	7286282	7286305	11	1.5	0	3	0	0	w	LOC_Os11g12850	retrotransposon protein, putative, Ty3-gypsy subclass
SIR940509	AUGAAGCUCUGCUAGGAUCGUCUU	AAGGCGATCCTAGCGGGGCTTCAG	14449570	14449593	11	1.5	0	3	0	0	w	LOC_Os11g26070	transposon protein, putative, CACTA, En/Spm sub-class
SIR940509	AUGAAGCUCUGCUAGGAUCGUCUU	AAGGCGATCCTAGCGGGGCTTCAG	22724710	22724733	2	1.5	0	3	0	0	c	LOC_Os02g37654	lecithin:cholesterol acyltransferase, putative, expressed
SIR940509	AUGAAGCUCUGCUAGGAUCGUCUU	AAGGCGATCCTAGCGGGGCTTCAG	16853971	16853994	2	1.5	0	3	0	0	w	LOC_Os02g28500	retrotransposon, putative, centromere-specific
SIR940509	AUGAAGCUCUGCUAGGAUCGUCUU	AAGGCGATCCTAGCGGGGCTTCAG	21430122	21430145	3	1.5	0	3	0	0	w	LOC_Os03g38620	retrotransposon protein, putative, unclassified
SIR940509	AUGAAGCUCUGCUAGGAUCGUCUU	AAGGCGATCCTAGCGGGGCTTCAG	16964149	16964172	2	1.5	0	3	0	0	w	LOC_Os02g28690	retrotransposon protein, putative, unclassified
SIR940509	AUGAAGCUCUGCUAGGAUCGUCUU	AAGGCGATCCTAGCGGGGCTTCAG	4478296	4478319	1	1.5	0	3	0	0	c	LOC_Os01g08890	expressed protein
SIR940509	AUGAAGCUCUGCUAGGAUCGUCUU	AAGGCGATCCTAGCGGGGCTTCAG	11718175	11718198	2	1.5	0	3	0	0	w	LOC_Os02g19924	aminotransferase, classes I and II, domain containing protein, expressed
SIR940509	AUGAAGCUCUGCUAGGAUCGUCUU	AAGGCGATCCTAGCGGGGCTTCAG	40077115	40077138	1	1.5	0	3	0	0	c	LOC_Os01g68990	retrotransposon, putative, centromere-specific
SIR940509	AUGAAGCUCUGCUAGGAUCGUCUU	AAGGCGATCCTAGCGGGGCTTCAG	3804458	3804481	2	1.5	0	3	0	0	w	LOC_Os02g07370	retrotransposon protein, putative, unclassified
SIR940509	AUGAAGCUCUGCUAGGAUCGUCUU	AAAACGATCCTAGCGGGGCTTCAG	892888	892911	4	2	1	2	0	0	c	LOC_Os04g02460	retrotransposon protein, putative, unclassified
SIR940509	AUGAAGCUCUGCUAGGAUCGUCUU	AAGGCGATCCTTGCGGGGCTTCAG	12752257	12752280	8	2.5	1	3	0	0	c	LOC_Os08g21380	retrotransposon protein, putative, unclassified
SIR578340	AGCAAGGAUUGACAGACUGAG	CTCAGTTTGTCAAAGCTTGCC	19932173	19932193	2	2.5	2	1	0	0	c	LOC_Os02g33520	retrotransposon protein, putative, unclassified
SIR1819939	ACUAGAUUUGUUUAUUUUGGGACG	TGTCCCAAAATAAACAAAGCTAGT	4850185	4850208	10	1.5	1	1	0	0	w	LOC_Os10g08930	S10/S20 domain containing ribosomal protein, putative, expressed
SIR1819939	ACUAGAUUUGUUUAUUUUGGGACG	AGTCCCAAAATAAACAAATCTACT	4851815	4851838	3	2	2	0	0	0	w	LOC_Os03g09280	gibberellin response modulator protein, putative, expressed
SIR1819939	ACUAGAUUUGUUUAUUUUGGGACG	CGTCCCAAAATAAACTAACCTAGA	13649503	13649526	3	2	2	0	0	0	c	LOC_Os03g24050	expressed protein
SIR1819939	ACUAGAUUUGUUUAUUUUGGGACG	CGTCCCAAAATAAACCAATCTCGT	2910557	2910580	3	2	2	0	0	0	w	LOC_Os03g05812	expressed protein
SIR1819939	ACUAGAUUUGUUUAUUUUGGGACG	CGTCCCAAAATACAGAAATCTAGG	25311905	25311928	8	2	2	0	0	0	w	LOC_Os08g39950	potassium transporter, putative, expressed
SIR1819939	ACUAGAUUUGUUUAUUUUGGGACG	CGTCCCAAAATAAACCAATCTCGT	24964352	24964375	5	2	2	0	0	0	c	LOC_Os05g43100	GDSL-like lipase/acylhydrolase, putative
SIR1819939	ACUAGAUUUGUUUAUUUUGGGACG	CGTCCCAGAATAAATTAATCTAGT	3330043	3330066	5	2	1	2	0	0	w	LOC_Os05g06470	suppressor of Mek, putative, expressed
SIR1819939	ACUAGAUUUGUUUAUUUUGGGACG	TGTCCCAAAATAAATAAACCTAGG	19958080	19958103	10	2	1	2	0	0	c	LOC_Os10g37420	cytochrome b5-like Heme/Steroid binding domain containing protein, expressed
SIR1819939	ACUAGAUUUGUUUAUUUUGGGACG	CGTCCCAAAATATAAGAATCTAGA	7233771	7233794	6	2.5	2	1	0	0	c	LOC_Os06g13200	proton-dependent oligopeptide transport, putative
SIR1819939	ACUAGAUUUGUUUAUUUUGGGACG	CGTCCCAAAATAAGTTAATTTAGT	1855773	1855796	9	2.5	1	3	0	0	c	LOC_Os09g03680	ankyrin, putative, expressed
SIR1819939	ACUAGAUUUGUUUAUUUUGGGACG	CGTCTCAAAATAAACCAATATAGG	16767354	16767377	6	2.5	2	1	0	0	w	LOC_Os06g29340	retrotransposon protein, putative, unclassified, expressed
SIR1819939	ACUAGAUUUGUUUAUUUUGGGACG	TGTCCTAAAATAAATCAATCTAGG	21563998	21564021	8	2.5	1	3	0	0	w	LOC_Os08g34360	AP2 domain containing protein, expressed
SIR1819939	ACUAGAUUUGUUUAUUUUGGGACG	CATCCCAAAATGAAAAAATCTAGT	2519145	2519168	11	2.5	2	1	0	0	w	LOC_Os11g05562	40S ribosomal protein S25, putative, expressed
SIR1819939	ACUAGAUUUGUUUAUUUUGGGACG	CGTCCCAAAATAAATATATGTAGC	19669740	19669763	12	2.5	2	1	0	0	w	LOC_Os12g32640	haemolysin-III, putative, expressed
SIR1819939	ACUAGAUUUGUUUAUUUUGGGACG	CGTCCCAGAATAAATTAATCTGGA	3330139	3330162	5	2.5	1	3	0	0	w	LOC_Os05g06470	suppressor of Mek, putative, expressed
SIR1819939	ACUAGAUUUGUUUAUUUUGGGACG	CGTTCCAAAATAAACCAACCTAGG	23195140	23195163	1	2.5	2	1	0	0	w	LOC_Os01g40990	expressed protein
SIR1819939	ACUAGAUUUGUUUAUUUUGGGACG	CGTCCCAAAATAAATAAACATAGT	18943415	18943438	4	2.5	2	1	0	0	c	LOC_Os04g31910	expressed protein
SIR757320	CUGCUAACCGUCGACCACAUAUUC	GAATATGTGGTCGACGGTTAGCAG	15456740	15456763	8	0	0	0	0	0	c	LOC_Os08g25410	conserved hypothetical protein
SIR757320	CUGCUAACCGUCGACCACAUAUUC	GAATATGAGGTCGATGGTTGGTAC	8784198	8784221	3	2.5	1	3	0	0	w	LOC_Os03g15900	SH3 domain containing protein, expressed
SIR1475901	GCAGCAACUGCAUAACUUGCG	CGCAAGTTATGCAGTTGCTGC	20883293	20883313	8	0	0	0	0	0	w	LOC_Os08g33479	expressed protein
SIR1475901	GCAGCAACUGCAUAACUUGCG	AGCAAGATATGCAGTTGCTGA	19938025	19938045	11	2	2	0	0	0	w	LOC_Os11g34824	expressed protein
SIR569598	CGACGGGGCAUUGUAAGUGGC	GCCACATACAATGTCCTGTTC	34606055	34606075	3	2.5	1	3	0	0	c	LOC_Os03g60910	PPR repeat domain containing protein, putative, expressed
SIR346606	AGGGAUGUAGCGCAGCUUGGUAGC	GCTACCAAGCTGCGCTACATCCCT	64279	64302	13	0	0	0	0	0	w	LOC_Osp1g00550	photosystem I subunit IX
SIR346606	AGGGAUGUAGCGCAGCUUGGUAGC	GCTACCAAGCTGCGCTACATCCCT	9278098	9278121	8	0	0	0	0	0	c	LOC_Os08g15314	expressed protein
SIR1271024	UAUGGAGAUUGUAGAAAAAUU	AGTTTTTCTACTATCTCTATT	28470706	28470726	2	2	1	2	0	0	w	LOC_Os02g46650	ubiquitin carboxyl-terminal hydrolase domain containing protein, expressed
SIR1271024	UAUGGAGAUUGUAGAAAAAUU	TATTTTTCTACAAGCTCTATA	19459269	19459289	6	2.5	2	1	0	0	c	LOC_Os06g33420	hAT dimerisation domain containing protein
SIR1271024	UAUGGAGAUUGUAGAAAAAUU	AATTTTTTTACAAACTTTATC	27843423	27843443	8	2.5	1	3	0	0	w	LOC_Os08g44230	zinc finger family protein, putative, expressed
SIR1271024	UAUGGAGAUUGUAGAAAAAUU	TATTGTTCTACAATCTTCATC	29496892	29496912	7	2.5	2	1	0	0	w	LOC_Os07g49260	importin subunit beta, putative, expressed
SIR1271024	UAUGGAGAUUGUAGAAAAAUU	TATTTTTCTACAATCACTATC	21736906	21736926	6	2.5	2	1	0	0	c	LOC_Os06g36890	glycosyl transferase, group 1 domain containing protein
SIR1271024	UAUGGAGAUUGUAGAAAAAUU	AATTTTTTTACTGTTTCCATA	27000701	27000721	4	2.5	1	3	0	0	c	LOC_Os04g45900	transposon protein, putative, unclassified, expressed
SIR1271024	UAUGGAGAUUGUAGAAAAAUU	AATTTTTCTACAAACTTGATT	24171211	24171231	5	2.5	2	1	0	0	w	LOC_Os05g41370	TKL_IRAK_DUF26-la.1 - DUF26 kinases have homology to DUF26 containing loci, expressed
SIR1271024	UAUGGAGAUUGUAGAAAAAUU	AATTTTTTTACCATTTTCATT	5908112	5908132	4	2.5	1	3	0	0	c	LOC_Os04g10910	hypothetical protein
SIR465583	UGUGGCUACAUGUUACCGCACACU	AGTGTGCGGTAACATGTAGCCACA	10919261	10919284	5	0	0	0	0	0	c	LOC_Os05g18800	hypothetical protein
SIR693537	CGACAAGAAACGAUGCACGACGGC	GCCGTCGTGCATCGTTTGTCGTCG	8831298	8831321	5	2	2	0	0	0	w	LOC_Os05g15580	retrotransposon protein, putative, Ty3-gypsy subclass
SIR693537	CGACAAGAAACGAUGCACGACGGC	GCCGTCGTGCATCGTTTCTCGTAG	19274742	19274765	6	2	2	0	0	0	w	LOC_Os06g33110	retrotransposon protein, putative, Ty3-gypsy subclass
SIR693537	CGACAAGAAACGAUGCACGACGGC	GCCGTCGTGCATCGTCTCGTGTCG	13464755	13464778	3	2	2	0	0	0	w	LOC_Os03g23760	retrotransposon protein, putative, Ty3-gypsy subclass, expressed
SIR693537	CGACAAGAAACGAUGCACGACGGC	GCCGTCGTGCATCGTCTCGTGTCG	5149809	5149832	10	2	2	0	0	0	w	LOC_Os10g09500	retrotransposon protein, putative, Ty3-gypsy subclass, expressed
SIR693537	CGACAAGAAACGAUGCACGACGGC	GCCGTCGTGCACCGTTTGTTGTCG	3344157	3344180	10	2	2	0	0	0	c	LOC_Os10g06520	retrotransposon protein, putative, Ty3-gypsy subclass
SIR757382	AACCGUCGACCACAUAUUCAAGCU	AGCTTGAATATGTGGTCGACGGTT	15456745	15456768	8	0	0	0	0	0	c	LOC_Os08g25410	conserved hypothetical protein
SIR1035148	CUGAAUGUAGAUAGAUCAAGGCUC	GAGCCTTGGTCTATCTACACTCAG	17479826	17479849	12	1.5	1	1	0	0	w	LOC_Os12g29434	wall-associated receptor kinase 3 precursor, putative
SIR186650	GGUUGCCGGUGUAGAAGCAGAUGG	CCATCTGCTTCTACACCGGCAACC	22806927	22806950	1	0	0	0	0	0	c	LOC_Os01g40390	phosphatase-associated family protein, putative
SIR186650	GGUUGCCGGUGUAGAAGCAGAUGG	CCATCTGCTTCTACACCGGCAACC	17407741	17407764	5	0	0	0	0	0	c	LOC_Os05g30150	amino acid transporter family protein, putative
SIR186650	GGUUGCCGGUGUAGAAGCAGAUGG	CCATCTGCTTCTACACTGGCAACC	22814354	22814377	1	0.5	0	1	0	0	w	LOC_Os01g40410	transmembrane amino acid transporter protein, putative
SIR186650	GGUUGCCGGUGUAGAAGCAGAUGG	CCAACTGCTTCTACACCGGCAAAC	22784652	22784675	1	2	2	0	0	0	w	LOC_Os01g40360	amino acid transporter family protein, putative
SIR186650	GGUUGCCGGUGUAGAAGCAGAUGG	CCATCTGCTTCTATACTGGCAAAC	23438724	23438747	1	2	1	2	0	0	w	LOC_Os01g41400	transmembrane amino acid transporter protein, putative, expressed
SIR441229	GAGAGAUCGAGAGGAUGGGAGUGC	GCACTCCCATCCTCTCGATCTCTC	13585662	13585685	2	0	0	0	0	0	c	LOC_Os02g22800	conserved hypothetical protein
SIR441229	GAGAGAUCGAGAGGAUGGGAGUGC	GCACTCCCATCCTCTCGATCTCTC	13585873	13585896	2	0	0	0	0	0	c	LOC_Os02g22800	conserved hypothetical protein
SIR1876132	UGUUACAUUGCUUCAUGCCUU	AAGGCATGAAGCAATGTAACA	26305990	26306010	12	0	0	0	0	0	c	LOC_Os12g42380	expressed protein
SIR1876132	UGUUACAUUGCUUCAUGCCUU	AAGGCATGAAGCAGTGCAACA	26311655	26311675	12	1.5	1	1	0	0	w	LOC_Os12g42390	hypothetical protein
SIR1876132	UGUUACAUUGCUUCAUGCCUU	AAGGCATGGAGCAAAGCAACT	11050549	11050569	6	2.5	2	1	0	0	w	LOC_Os06g19400	GRAM and C2 domains containing protein, putative, expressed
SIR1345935	ACGGAAAUUCUCGUUCGAAGGAGC	GCTCCTTTGAACGAGAATTTCCAC	21540163	21540186	2	1.5	1	1	0	0	w	LOC_Os02g35860	expressed protein
SIR1837952	CAAAAACAUCUCCCAUGUCCA	TGGACATGGGATATGTTTTTG	7064742	7064762	11	1	1	0	0	0	w	LOC_Os11g12580	conserved hypothetical protein
SIR1837952	CAAAAACAUCUCCCAUGUCCA	TGGACATGGGAGATTTTTATA	16473740	16473760	2	2	2	0	0	0	c	LOC_Os02g27830	conserved hypothetical protein
SIR1837952	CAAAAACAUCUCCCAUGUCCA	TGGACATGGGAGATTTTTATG	14701956	14701976	7	2	2	0	0	0	c	LOC_Os07g25650	conserved hypothetical protein
SIR950024	ACGGACAAGAUAUGGAAUUCUUCU	AGAACAATTCCATATCTTGTGCGT	6759836	6759859	6	2	2	0	0	0	w	LOC_Os06g12460	CSLA3 - cellulose synthase-like family A; mannan synthase, expressed
SIR994196	AGAAAUACCCAAUAUCUUGCU	TGCAAGATATTGGGTATTTCT	21264233	21264253	10	1	1	0	0	0	w	LOC_Os10g39880	photosynthetic reaction center protein, putative
SIR994196	AGAAAUACCCAAUAUCUUGCU	AGTAAGATATTTGGTATTTCT	20361335	20361355	1	1.5	1	1	0	0	c	LOC_Os01g36670	expressed protein
SIR994196	AGAAAUACCCAAUAUCUUGCU	AGCAAGGTATTTGGTACTTCC	18221751	18221771	7	2.5	2	1	0	0	c	LOC_Os07g30790	ubiquinol-cytochrome C chaperone family protein, putative, expressed
SIR1619636	CCUUGCUGCCACGAUCCACUG	CAGTGTATCGTGGCAACAGGC	28865030	28865050	7	2.5	2	1	0	0	c	LOC_Os07g48310	inactive receptor kinase At2g26730 precursor, putative, expressed
SIR1549664	GCCACUCUUGUCACAACAGUA	TACTGTTGTGACAAGAGTGGC	12141855	12141875	8	0	0	0	0	0	c	LOC_Os08g20230	hypothetical protein
SIR644421	UUUCCAAGGACUUUCUUGAAC	GTTCAAGAAAGTCCTTGGAAA	35630685	35630705	2	0	0	0	0	0	c	LOC_Os02g58214	expressed protein
SIR644421	UUUCCAAGGACUUUCUUGAAC	GTTCAAGAAAGTCCTTGAGAAG	999396	999417	10	2	0	0	1	0	c	LOC_Os10g02620	GAGA-binding protein, putative, expressed
SIR644421	UUUCCAAGGACUUUCUUGAAC	CTTTAAGAAAGTCTTTGGAAG	18166655	18166675	1	2	1	2	0	0	w	LOC_Os01g33060	HEAT repeat family protein, putative, expressed
SIR644421	UUUCCAAGGACUUUCUUGAAC	GTTCAAGAAAGCCCATGGAAA	34251868	34251888	4	2	2	0	0	0	w	LOC_Os04g57830	expressed protein
SIR644421	UUUCCAAGGACUUUCUUGAAC	GTTGAAGAAAGTACTTGGAGA	16644472	16644492	12	2.5	2	1	0	0	c	LOC_Os12g28200	retrotransposon protein, putative, Ty3-gypsy subclass
SIR649521	UGCCUUCUCUCUCGGUCUAUC	GATAGACAGAGAGAGAAAGCA	33884745	33884765	4	2	2	0	0	0	c	LOC_Os04g57180	flavonol synthase/flavanone 3-hydroxylase, putative, expressed
SIR567753	GCCUCUAAGUCAGAAUCCAAG	CTTGGATCCTGACTTTGAGGA	25741250	25741270	2	2	2	0	0	0	c	LOC_Os02g42840	retrotransposon protein, putative, LINE subclass
SIR567753	GCCUCUAAGUCAGAAUCCAAG	CTTGGAATCTGTCTTGGAGGT	21555239	21555259	8	2.5	2	1	0	0	w	LOC_Os08g34340	DUF593 domain containing protein, expressed
SIR567753	GCCUCUAAGUCAGAAUCCAAG	CTTGGATTCTGACATGGTGGC	20747547	20747567	11	2.5	2	1	0	0	c	LOC_Os11g36090	receptor kinase, putative, expressed
SIR711500	UCAGCAAGAUAUUGGGUAUUUCUA	TAGAAATACCCAATATCTTGCTGA	22322980	22323003	8	0	0	0	0	0	w	LOC_Os08g35420	photosynthetic reaction center protein, putative, expressed
SIR711500	UCAGCAAGAUAUUGGGUAUUUCUA	TAGAAATACCCAATATCTTGCTGG	11410409	11410432	12	0	0	0	0	0	w	LOC_Os12g19580	photosynthetic reaction center protein, putative
SIR711500	UCAGCAAGAUAUUGGGUAUUUCUA	TAGAAATACCCAATATCTTGCTTC	9132556	9132579	4	1	1	0	0	0	w	LOC_Os04g16770	photosynthetic reaction center protein, putative, expressed
SIR711500	UCAGCAAGAUAUUGGGUAUUUCUA	TAGAAATACCCAATATCTTGCAAG	21264215	21264238	10	2	2	0	0	0	w	LOC_Os10g39880	photosynthetic reaction center protein, putative
SIR567850	UAAGUCAGAAUCCAAGCUAGC	GCTAGCTATGGATTCTGGCTTC	5181642	5181663	4	2.5	0	1	1	0	w	LOC_Os04g09654	O-methyltransferase, putative, expressed
SIR1037600	CAACCGCUCAGACAUCCAUCC	GGATGGGTGTCTGACCTGTTG	30824351	30824371	1	2.5	2	1	0	0	w	LOC_Os01g53650	zinc finger CCCH type family protein, putative, expressed
SIR758459	AGGCACUCGUAGGCUGCAAUGGAG	CTCCATTGCAGCCTACGAGTGCCT	15457332	15457355	8	0	0	0	0	0	c	LOC_Os08g25410	conserved hypothetical protein
SIR2094624	AUGCCGCUGUGUACAACUGUAGUA	TACTACAGTTGTACACAGCCGCAT	9353338	9353361	12	1	1	0	0	0	w	LOC_Os12g16350	enoyl-CoA hydratase/isomerase family protein, putative, expressed
SIR1619610	GCCUUGCUGCCACGAUCCACU	AGTGGATGGTGGCGGGAAGGG	7598308	7598328	10	2.5	2	1	0	0	c	LOC_Os10g13950	hypothetical protein
SIR852475	CCCCCGCCACCGGCGCCGCUU	AAGAGGCGCCGGTGGCGGGGA	10259090	10259110	1	1	1	0	0	0	c	LOC_Os01g18270	transposon protein, putative, CACTA, En/Spm sub-class
SIR852475	CCCCCGCCACCGGCGCCGCUU	GAGCGGCGCCGGTGGCGAGGC	7560764	7560784	3	1.5	1	1	0	0	c	LOC_Os03g13930	OsSub28 - Putative Subtilisin homologue, expressed
SIR852475	CCCCCGCCACCGGCGCCGCUU	CGGCGGCGCCGGTGGCGGGGG	30497160	30497180	4	1.5	1	1	0	0	w	LOC_Os04g51780	expressed protein
SIR852475	CCCCCGCCACCGGCGCCGCUU	AGGCGGCGCCGGTGGCGGCGG	29267706	29267726	7	1.5	1	1	0	0	c	LOC_Os07g48910	retrotransposon protein, putative, unclassified, expressed
SIR852475	CCCCCGCCACCGGCGCCGCUU	CGGCGGCGCCGGTGGCGGGGG	1006919	1006939	8	1.5	1	1	0	0	w	LOC_Os08g02490	AT hook motif domain containing protein, expressed
SIR852475	CCCCCGCCACCGGCGCCGCUU	GAGCGGCGCCGGTGGTGGCGG	29707621	29707641	3	2	1	2	0	0	c	LOC_Os03g51790	GTPase of unknown function domain containing protein, putative, expressed
SIR852475	CCCCCGCCACCGGCGCCGCUU	AAGCGGCGGCGGTGGCAGGGC	24664822	24664842	1	2	2	0	0	0	c	LOC_Os01g43190	conserved hypothetical protein
SIR852475	CCCCCGCCACCGGCGCCGCUU	CAGCGGCGCCGGCGGCGGGGA	15200831	15200851	2	2	2	0	0	0	c	LOC_Os02g25910	histone H3, putative, expressed
SIR852475	CCCCCGCCACCGGCGCCGCUU	AAGCGCCGCCGGTGGCGCGGC	11818976	11818996	4	2	2	0	0	0	w	LOC_Os04g21040	retrotransposon protein, putative, unclassified
SIR852475	CCCCCGCCACCGGCGCCGCUU	CGGCGGCGCCGGTGGTGGGGA	1565478	1565498	7	2	1	2	0	0	w	LOC_Os07g03770	Homeobox domain containing protein, expressed
SIR852475	CCCCCGCCACCGGCGCCGCUU	AAGCGGCGCCGGTGACGGGAG	15312506	15312526	7	2	2	0	0	0	c	LOC_Os07g26595	expressed protein
SIR852475	CCCCCGCCACCGGCGCCGCUU	AAGCGGCGGCGGTGGCGGCGG	4881799	4881819	8	2	2	0	0	0	c	LOC_Os08g08470	hypothetical protein
SIR852475	CCCCCGCCACCGGCGCCGCUU	AAGCGGCGGCGGTGGCGGTGA	22119917	22119937	6	2	2	0	0	0	w	LOC_Os06g37410	helix-loop-helix DNA-binding domain containing protein
SIR852475	CCCCCGCCACCGGCGCCGCUU	GAGTGGCGCCGGTGGCGGCGA	9053953	9053973	5	2	1	2	0	0	c	LOC_Os05g16030	hypothetical protein
SIR852475	CCCCCGCCACCGGCGCCGCUU	AAGCGGCGGCGGCGGCGGGGA	2765441	2765461	5	2	2	0	0	0	c	LOC_Os05g05570	agenet domain containing protein, putative
SIR852475	CCCCCGCCACCGGCGCCGCUU	CAGCGGCGCCGGCGGCGGGGA	29231498	29231518	4	2	2	0	0	0	c	LOC_Os04g49270	tRNA-splicing endonuclease positive effector-related, putative, expressed
SIR852475	CCCCCGCCACCGGCGCCGCUU	AAGCGGCGGCGGTGGCGGTGG	22122410	22122430	5	2	2	0	0	0	w	LOC_Os05g37880	growth regulator related protein, putative, expressed
SIR852475	CCCCCGCCACCGGCGCCGCUU	AAGCGGCGGCGGAGGCGGGGG	24601307	24601327	1	2	2	0	0	0	w	LOC_Os01g43130	DEAD/DEAH box helicase, putative, expressed
SIR852475	CCCCCGCCACCGGCGCCGCUU	AAGCGGCGGCGGGGGCGGGGG	32349742	32349762	1	2	2	0	0	0	w	LOC_Os01g56190	HVT1, putative, expressed
SIR852475	CCCCCGCCACCGGCGCCGCUU	AAGCGGCGGCGGTGGCGGCGG	2367892	2367912	11	2	2	0	0	0	c	LOC_Os11g05340	transposon protein, putative, unclassified
SIR852475	CCCCCGCCACCGGCGCCGCUU	AGGCGGCGCCGGCGGCGAGGC	28998368	28998388	6	2.5	2	1	0	0	w	LOC_Os06g47960	nucleic acid binding protein, putative
SIR852475	CCCCCGCCACCGGCGCCGCUU	AAGCGGCGGCGGTGGTGGCGG	16116961	16116981	11	2.5	2	1	0	0	w	LOC_Os11g28680	hypothetical protein
SIR852475	CCCCCGCCACCGGCGCCGCUU	GAGCGGCGGCGGCGGCGGGGT	23426434	23426454	11	2.5	2	1	0	0	w	LOC_Os11g40070	expressed protein
SIR852475	CCCCCGCCACCGGCGCCGCUU	AGGCGGCGCCGTTCGCGGGGA	5700699	5700719	6	2.5	2	1	0	0	w	LOC_Os06g10910	xyloglucan fucosyltransferase, putative, expressed
SIR852475	CCCCCGCCACCGGCGCCGCUU	CGGCGGCGCCGATGGCGGGGT	11234574	11234594	5	2.5	2	1	0	0	c	LOC_Os05g19340	retrotransposon protein, putative, Ty3-gypsy subclass
SIR852475	CCCCCGCCACCGGCGCCGCUU	GAGCGGCGGCGGTGGCGGCGG	18595174	18595194	5	2.5	2	1	0	0	c	LOC_Os05g32020	hypothetical protein
SIR852475	CCCCCGCCACCGGCGCCGCUU	CGGCGGCGCCGATGGCGGGGT	11226153	11226173	5	2.5	2	1	0	0	c	LOC_Os05g19320	retrotransposon protein, putative, Ty3-gypsy subclass
SIR852475	CCCCCGCCACCGGCGCCGCUU	GAGCGGCGGCGGCGGCGGGGT	25056589	25056609	11	2.5	2	1	0	0	c	LOC_Os11g42410	expressed protein
SIR852475	CCCCCGCCACCGGCGCCGCUU	CGGCGGCGCCGGTGGCGGTGG	1387244	1387264	6	2.5	2	1	0	0	w	LOC_Os06g03590	retrotransposon protein, putative, unclassified
SIR852475	CCCCCGCCACCGGCGCCGCUU	CGGCGGCGCCGGTGGCGGTGG	1387178	1387198	6	2.5	2	1	0	0	w	LOC_Os06g03590	retrotransposon protein, putative, unclassified
SIR852475	CCCCCGCCACCGGCGCCGCUU	AGGCGGCGCCGGCGGCGGAGT	6606616	6606636	5	2.5	2	1	0	0	c	LOC_Os05g11650	GIL1, putative, expressed
SIR852475	CCCCCGCCACCGGCGCCGCUU	GAGCGGTGCCGATGGTGGGGG	14375930	14375950	5	2.5	1	3	0	0	c	LOC_Os05g24940	hypothetical protein
SIR852475	CCCCCGCCACCGGCGCCGCUU	GAGCGGCGGCGGTGGCGGAGA	12228513	12228533	11	2.5	2	1	0	0	c	LOC_Os11g22110	retrotransposon, putative, centromere-specific
SIR852475	CCCCCGCCACCGGCGCCGCUU	AGGCGGCGCCGGTGGAGAGGG	29185777	29185797	5	2.5	2	1	0	0	c	LOC_Os05g50970	protein phosphatase 2C, putative, expressed
SIR852475	CCCCCGCCACCGGCGCCGCUU	GAGCGGCGGCGGCGGCGGGGA	30912152	30912172	4	2.5	2	1	0	0	c	LOC_Os04g52330	expressed protein
SIR852475	CCCCCGCCACCGGCGCCGCUU	GGGCGGCGCCGGTGGTGGCGC	22837193	22837213	9	2.5	1	3	0	0	c	LOC_Os09g39830	retrotransposon protein, putative, unclassified
SIR852475	CCCCCGCCACCGGCGCCGCUU	AGGCGGCGCCGGTGGCGTCGG	16847021	16847041	8	2.5	2	1	0	0	c	LOC_Os08g27650	retrotransposon protein, putative, unclassified
SIR852475	CCCCCGCCACCGGCGCCGCUU	GAGCAGCGCCGGTGGAGGGGC	1238339	1238359	8	2.5	2	1	0	0	c	LOC_Os08g02900	expressed protein
SIR852475	CCCCCGCCACCGGCGCCGCUU	AGGCGGCGCCGGCGGCGGCGG	26253528	26253548	8	2.5	2	1	0	0	c	LOC_Os08g41560	ubiquitin carboxyl-terminal hydrolase, putative, expressed
SIR852475	CCCCCGCCACCGGCGCCGCUU	CGGCGGCGCCGATGGCGGGGT	14023662	14023682	8	2.5	2	1	0	0	c	LOC_Os08g23230	hypothetical protein
SIR852475	CCCCCGCCACCGGCGCCGCUU	CGGCGGCGCCGGTGGCGAGGC	20859357	20859377	8	2.5	2	1	0	0	c	LOC_Os08g33440	2-oxo acid dehydrogenases acyltransferase domain containing protein, expressed
SIR852475	CCCCCGCCACCGGCGCCGCUU	CGGCGGCGCCGATGGCGGGGT	21011536	21011556	10	2.5	2	1	0	0	w	LOC_Os10g39480	retrotransposon protein, putative, Ty3-gypsy subclass
SIR852475	CCCCCGCCACCGGCGCCGCUU	CGGCGGCGCCGGTGGCGGCGG	18376982	18377002	9	2.5	2	1	0	0	w	LOC_Os09g30190	receptor-like protein kinase 2 precursor, putative, expressed
SIR852475	CCCCCGCCACCGGCGCCGCUU	AAGCGGCGGCGGTGGTGGTGG	12279690	12279710	9	2.5	2	1	0	0	c	LOC_Os09g20410	hypothetical protein
SIR852475	CCCCCGCCACCGGCGCCGCUU	GAGCGGCGGCGGTGGCGCGGG	22064569	22064589	9	2.5	2	1	0	0	c	LOC_Os09g38340	ZOS9-17 - C2H2 zinc finger protein, expressed
SIR852475	CCCCCGCCACCGGCGCCGCUU	GAGCGGCGCCGGCGGCGGCGC	17541054	17541074	10	2.5	2	1	0	0	w	LOC_Os10g33440	NB-ARC domain containing protein, expressed
SIR852475	CCCCCGCCACCGGCGCCGCUU	CAGCGGCGTCGGCGGCGGGGA	23191182	23191202	7	2.5	2	1	0	0	c	LOC_Os07g38610	UAA transporter family domain containing protein, expressed
SIR852475	CCCCCGCCACCGGCGCCGCUU	GAGCGGCGGCGGTGGCGGTGA	18686408	18686428	10	2.5	2	1	0	0	c	LOC_Os10g35150	expressed protein
SIR852475	CCCCCGCCACCGGCGCCGCUU	AGGCGGCGCCGGTGCCGGTGT	29268399	29268419	7	2.5	2	1	0	0	c	LOC_Os07g48910	retrotransposon protein, putative, unclassified, expressed
SIR852475	CCCCCGCCACCGGCGCCGCUU	GGGCGGCGCCGGTGGTGGCGT	19004791	19004811	8	2.5	1	3	0	0	w	LOC_Os08g30780	ABC transporter, ATP-binding protein, putative
SIR852475	CCCCCGCCACCGGCGCCGCUU	GAGCGGCGCCGGTGGCGAGCT	15568575	15568595	8	2.5	2	1	0	0	w	LOC_Os08g25590	UPF0041 domain containing protein, putative, expressed
SIR852475	CCCCCGCCACCGGCGCCGCUU	GAGCGGCGGCGGCGGCGGGGG	20206542	20206562	8	2.5	2	1	0	0	w	LOC_Os08g32630	FAD dependent oxidoreductase, putative, expressed
SIR852475	CCCCCGCCACCGGCGCCGCUU	GAACGGCGCCGGTGGCAGGGG	11671913	11671933	10	2.5	2	1	0	0	c	LOC_Os10g22610	conserved hypothetical protein
SIR852475	CCCCCGCCACCGGCGCCGCUU	CGGCGGCGCCGGTGGCGGCGG	5756473	5756493	2	2.5	2	1	0	0	c	LOC_Os02g10850	OsFBK3 - F-box domain and kelch repeat containing protein, expressed
SIR852475	CCCCCGCCACCGGCGCCGCUU	GAGCGGCGGCGGCGGCGGGGA	24460334	24460354	1	2.5	2	1	0	0	w	LOC_Os01g42960	TTL1, putative, expressed
SIR852475	CCCCCGCCACCGGCGCCGCUU	GAGCGGCGGCGGTGGCGGCGA	40202570	40202590	1	2.5	2	1	0	0	w	LOC_Os01g69160	regulatory protein, putative
SIR852475	CCCCCGCCACCGGCGCCGCUU	AGGCGGCGCCGGCGGCGAGGA	3651385	3651405	1	2.5	2	1	0	0	w	LOC_Os01g07600	expressed protein
SIR852475	CCCCCGCCACCGGCGCCGCUU	GAGCGGCGGCGGTGGCGGCGG	5365960	5365980	2	2.5	2	1	0	0	c	LOC_Os02g10240	ZOS2-05 - C2H2 zinc finger protein, expressed
SIR852475	CCCCCGCCACCGGCGCCGCUU	GGGCGGCGCCGGTGGTGGCGG	11145128	11145148	2	2.5	1	3	0	0	c	LOC_Os02g19100	retrotransposon protein, putative, unclassified
SIR852475	CCCCCGCCACCGGCGCCGCUU	GAGCGGCGCCGATGGCAGGGC	12396359	12396379	2	2.5	2	1	0	0	c	LOC_Os02g20960	expressed protein
SIR852475	CCCCCGCCACCGGCGCCGCUU	GAACGGCGCCGGTGGCAGGGG	27430836	27430856	2	2.5	2	1	0	0	c	LOC_Os02g45200	dof zinc finger domain containing protein, putative, expressed
SIR852475	CCCCCGCCACCGGCGCCGCUU	GAGCGGCGGCGGCGGCGGGGA	455852	455872	1	2.5	2	1	0	0	w	LOC_Os01g01840	helix-loop-helix DNA-binding domain containing protein, expressed
SIR852475	CCCCCGCCACCGGCGCCGCUU	GAGCGGCGGCGGCGGCGGGGC	22675893	22675913	1	2.5	2	1	0	0	w	LOC_Os01g40190	retrotransposon protein, putative, unclassified, expressed
SIR852475	CCCCCGCCACCGGCGCCGCUU	GTGCGGCGCCGGTGGCGGCGG	11954012	11954032	1	2.5	2	1	0	0	c	LOC_Os01g21410	expressed protein
SIR852475	CCCCCGCCACCGGCGCCGCUU	CGGCGGCGCCGATGGCGGGGT	3115786	3115806	1	2.5	2	1	0	0	c	LOC_Os01g06610	retrotransposon protein, putative, Ty3-gypsy subclass
SIR852475	CCCCCGCCACCGGCGCCGCUU	CGGCGGCGCCGGTGGCCGGGT	40525934	40525954	1	2.5	2	1	0	0	c	LOC_Os01g70050	OsSAUR3 - Auxin-responsive SAUR gene family member
SIR852475	CCCCCGCCACCGGCGCCGCUU	CAGCGGCGTCGGGGGCGGGGG	22641202	22641222	1	2.5	2	1	0	0	c	LOC_Os01g40140	expressed protein
SIR852475	CCCCCGCCACCGGCGCCGCUU	TGGCGGCGCCGGCGGCGGGGA	11758868	11758888	2	2.5	2	1	0	0	w	LOC_Os02g19990	reticulon domain containing protein, putative, expressed
SIR852475	CCCCCGCCACCGGCGCCGCUU	CGGCGGCGCCGATGGCGGGGT	607656	607676	2	2.5	2	1	0	0	w	LOC_Os02g02070	hypothetical protein
SIR852475	CCCCCGCCACCGGCGCCGCUU	GAGCGGCGCCGGCGGCGGGAG	36646284	36646304	1	2.5	2	1	0	0	c	LOC_Os01g63230	growth regulator related protein, putative, expressed
SIR852475	CCCCCGCCACCGGCGCCGCUU	CAGCGGCGTCGGCGGCGGGGG	31814478	31814498	4	2.5	2	1	0	0	w	LOC_Os04g53690	expressed protein
SIR852475	CCCCCGCCACCGGCGCCGCUU	GAGTGGCGCCGCTGGTGGGGA	2493575	2493595	3	2.5	1	3	0	0	c	LOC_Os03g05130	hypothetical protein
SIR852475	CCCCCGCCACCGGCGCCGCUU	AGGCGGCGCCGGCGGCGGAGT	29779773	29779793	3	2.5	2	1	0	0	c	LOC_Os03g51920	peptidase, M50 family, putative, expressed
SIR852475	CCCCCGCCACCGGCGCCGCUU	CGGCGGCGCCGATGGCGGGGT	1622136	1622156	4	2.5	2	1	0	0	c	LOC_Os04g03680	transposon protein, putative, CACTA, En/Spm sub-class
SIR852475	CCCCCGCCACCGGCGCCGCUU	GAGCGGCGGCGGTGGCGGTGG	34317570	34317590	4	2.5	2	1	0	0	c	LOC_Os04g57910	transposon protein, putative, unclassified
SIR852475	CCCCCGCCACCGGCGCCGCUU	CGGCGGCGCCGGTGGCGGAGG	33304190	33304210	4	2.5	2	1	0	0	w	LOC_Os04g56170	OsSPL8 - SBP-box gene family member, expressed
SIR852475	CCCCCGCCACCGGCGCCGCUU	GAGCGGCGGCGGTGGCGGTGG	38323785	38323805	1	2.5	2	1	0	0	w	LOC_Os01g66040	receptor kinase, putative
SIR852475	CCCCCGCCACCGGCGCCGCUU	CGGCGGCGCCGATGGCGGGGT	19441385	19441405	1	2.5	2	1	0	0	w	LOC_Os01g35129	hypothetical protein
SIR852475	CCCCCGCCACCGGCGCCGCUU	CGGCGGCGCCGATGGCGGGGT	19449767	19449787	1	2.5	2	1	0	0	w	LOC_Os01g35149	hypothetical protein
SIR852475	CCCCCGCCACCGGCGCCGCUU	CGGCGGCGCCGGTGGCGCGGT	26356364	26356384	3	2.5	2	1	0	0	w	LOC_Os03g46570	protein binding protein, putative, expressed
SIR852475	CCCCCGCCACCGGCGCCGCUU	CGGCGGCGCCGGCGGCGGGGT	12944643	12944663	3	2.5	2	1	0	0	w	LOC_Os03g22540	jmjC domain containing protein, expressed
SIR852475	CCCCCGCCACCGGCGCCGCUU	CGGCGGCGCCGGTGGCGGCGG	12738268	12738288	3	2.5	2	1	0	0	c	LOC_Os03g22210	POEI46 - Pollen Ole e I allergen and extensin family protein precursor, expressed
SIR852475	CCCCCGCCACCGGCGCCGCUU	CGGCGGCGCCGGTGGCGGTGG	16878770	16878790	3	2.5	2	1	0	0	c	LOC_Os03g29614	myb-like DNA-binding domain containing protein, putative, expressed
SIR852475	CCCCCGCCACCGGCGCCGCUU	GAGCGGCGGCGGGGGCGGGGG	2062137	2062157	3	2.5	2	1	0	0	c	LOC_Os03g04440	expressed protein
SIR852475	CCCCCGCCACCGGCGCCGCUU	TGGCGGCGCCGGTGGCGGCGG	31699839	31699859	1	2.5	2	1	0	0	w	LOC_Os01g55100	slTCP3, putative, expressed
SIR465648	GGCAGUAUGGUCUGGAUCCCU	AAGGATCCAGACCATATTGTT	11247868	11247888	12	2	1	2	0	0	w	LOC_Os12g19370	DNA polymerase I family protein, expressed
SIR465648	GGCAGUAUGGUCUGGAUCCCU	ATGGATCCAGATCATACTTCT	5334473	5334493	2	2.5	2	1	0	0	c	LOC_Os02g10180	dnaJ homolog subfamily C member, putative, expressed
SIR465648	GGCAGUAUGGUCUGGAUCCCU	ATGGATCCAGATCATACTTCT	43189914	43189934	1	2.5	2	1	0	0	w	LOC_Os01g74580	dnaJ homolog subfamily C member, putative, expressed
SIR465648	GGCAGUAUGGUCUGGAUCCCU	AAGGATCCAGATCATCCTGCT	13696555	13696575	12	2.5	2	1	0	0	w	LOC_Os12g24080	HECT-domain domain containing protein, expressed
SIR465648	GGCAGUAUGGUCUGGAUCCCU	AGGGATCCAGACCCTGTTGTT	26778039	26778059	8	2.5	1	3	0	0	w	LOC_Os08g42410	transketolase, putative, expressed
SIR1063192	AAGAACUAAGAACUGAUGAGCAGC	GCTGCTCATCACTTTCTAGTTCTG	25296027	25296050	5	2.5	2	1	0	0	c	LOC_Os05g43610	ATBARD1/BARD1, putative, expressed
SIR18355	GAUCAAUGCGAUCCCUUUGGA	TCCAAAGGGATCGCATTGATC	34746851	34746871	4	0	0	0	0	0	c	LOC_Os04g58734	expressed protein
SIR18355	GAUCAAUGCGAUCCCUUUGGA	TCCAAAGGTATCGTATTTATT	17699370	17699390	2	2.5	2	1	0	0	w	LOC_Os02g29760	retrotransposon protein, putative, Ty3-gypsy subclass
SIR440357	GUCAUUCUUCCUACAUCCUGAGAU	ATCTCAGGATGTAGGAAGAATGAC	13585400	13585423	2	0	0	0	0	0	c	LOC_Os02g22800	conserved hypothetical protein
SIR440357	GUCAUUCUUCCUACAUCCUGAGAU	ATCTCAGGATGTAGGAAGAATGAC	13583688	13583711	2	0	0	0	0	0	c	LOC_Os02g22800	conserved hypothetical protein
SIR440357	GUCAUUCUUCCUACAUCCUGAGAU	ATCTCAAGATGTAGGAAGAATGAC	13583742	13583765	2	1	1	0	0	0	c	LOC_Os02g22800	conserved hypothetical protein
SIR466087	CUACAGCAGUUUCUUGACAGA	TCTGTCAAGAATTTGTTGTAA	26490342	26490362	2	2	1	2	0	0	c	LOC_Os02g43870	inactive receptor kinase At2g26730 precursor, putative, expressed
SIR543	CUAUGGCCCGCUUGAAGAAGA	TCTTCCTCAAGTGGGCCATGG	14487846	14487866	12	2	1	2	0	0	c	LOC_Os12g25200	chloride transporter, chloride channel family, putative, expressed
SIR543	CUAUGGCCCGCUUGAAGAAGA	TCTTCTTCAAGTTGGACATAA	18365430	18365450	8	2.5	2	1	0	0	w	LOC_Os08g29880	retrotransposon protein, putative, unclassified
SIR543	CUAUGGCCCGCUUGAAGAAGA	TCTTCTTCAAGTTGGACATAA	17021767	17021787	10	2.5	2	1	0	0	c	LOC_Os10g32630	retrotransposon protein, putative, unclassified
SIR543	CUAUGGCCCGCUUGAAGAAGA	TCTTCTTCAAGTTGGACATAA	23794496	23794516	1	2.5	2	1	0	0	w	LOC_Os01g41960	retrotransposon protein, putative, unclassified
SIR543	CUAUGGCCCGCUUGAAGAAGA	TCTTCTTCAAGTTGGACATAA	21009114	21009134	9	2.5	2	1	0	0	w	LOC_Os09g36410	retrotransposon protein, putative, unclassified
SIR568237	GCCUCGAAGCUCCCUUCCCAA	ATGGGGAGGGAGCTTCGGGGG	15539415	15539435	11	2	1	2	0	0	w	LOC_Os11g27799	expressed protein
SIR568237	GCCUCGAAGCUCCCUUCCCAA	TTGGGAAGGGAGTTTCAAGAT	24441349	24441369	8	2.5	2	1	0	0	c	LOC_Os08g38680	conserved hypothetical protein
SIR514178	UCCCAUCUUUCUCCUAGUUCU	AGGACTAGGAGAAATATAGGA	3439824	3439844	8	2.5	2	1	0	0	w	LOC_Os08g06240	MYB family transcription factor, putative, expressed
SIR514178	UCCCAUCUUUCUCCUAGUUCU	AGACCTAGGAGAAAGGGGGGT	5572539	5572559	5	2.5	2	1	0	0	w	LOC_Os05g10250	retrotransposon protein, putative, unclassified
SIR514178	UCCCAUCUUUCUCCUAGUUCU	AGAAC AGGAGGAAGATGGGG	31034143	31034162	3	2.5	0	1	0	1	c	LOC_Os03g54160	OsMADS14 - MADS-box family gene with MIKCc type-box, expressed
SIR514178	UCCCAUCUUUCUCCUAGUUCU	AGAACGAGGAGGAAGATGGAG	30442359	30442379	2	2.5	2	1	0	0	c	LOC_Os02g49830	pentatricopeptide, putative
SIR514178	UCCCAUCUUUCUCCUAGUUCU	AGAAATAGGAGAGAGAAGGGA	15479901	15479921	9	2.5	2	1	0	0	c	LOC_Os09g25830	hypothetical protein
SIR599224	CACACGACUCUCGGCAACGGA	TCCGTTGCTGAGAGTTGTGAT	14105334	14105354	9	2	1	2	0	0	c	LOC_Os09g23730	HMG-Y-related protein A, putative, expressed
SIR950047	ACAAAUUUUUCAAAUAAGACAGGA	TCC GTCTTATTTGAAAAATTTGT	29134894	29134916	3	2	0	0	0	1	c	LOC_Os03g51000	3,4-dihydroxy-2-butanone kinase, putative, expressed
SIR950047	ACAAAUUUUUCAAAUAAGACAGGA	TCC GTCTTATTTGAAAAATTTGT	6892997	6893019	12	2	0	0	0	1	w	LOC_Os12g12514	NADP-dependent oxidoreductase, putative
SIR950047	ACAAAUUUUUCAAAUAAGACAGGA	ACTTGTCTTATTTAAAAAATTTGT	19065557	19065580	2	2.5	2	1	0	0	w	LOC_Os02g32290	expressed protein
SIR950047	ACAAAUUUUUCAAAUAAGACAGGA	TTCTGTCTTATTTGATAAATCTGC	9632218	9632241	11	2.5	2	1	0	0	c	LOC_Os11g17300	transposon protein, putative, unclassified, expressed
SIR950047	ACAAAUUUUUCAAAUAAGACAGGA	ATCTGTCTTATTTGAAAAATTTTT	20102410	20102433	5	2.5	2	1	0	0	c	LOC_Os05g34120	hypothetical protein
SIR755925	AGCACGUCUUCAGAGUGGAGUCCA	TGGACTCCACTCTGAAGACGTGCT	15455890	15455913	8	0	0	0	0	0	c	LOC_Os08g25410	conserved hypothetical protein
SIR755925	AGCACGUCUUCAGAGUGGAGUCCA	TGGACTCAACTCTGAAGACGTGCT	15454199	15454222	8	1	1	0	0	0	c	LOC_Os08g25410	conserved hypothetical protein
SIR701056	UUUCCAAGGACUUUCUUGAAC	GTTCAAGAAAGTCCTTGGAAA	35630685	35630705	2	0	0	0	0	0	c	LOC_Os02g58214	expressed protein
SIR701056	UUUCCAAGGACUUUCUUGAAC	GTTCAAGAAAGTCCTTGAGAAG	999396	999417	10	2	0	0	1	0	c	LOC_Os10g02620	GAGA-binding protein, putative, expressed
SIR701056	UUUCCAAGGACUUUCUUGAAC	CTTTAAGAAAGTCTTTGGAAG	18166655	18166675	1	2	1	2	0	0	w	LOC_Os01g33060	HEAT repeat family protein, putative, expressed
SIR701056	UUUCCAAGGACUUUCUUGAAC	GTTCAAGAAAGCCCATGGAAA	34251868	34251888	4	2	2	0	0	0	w	LOC_Os04g57830	expressed protein
SIR701056	UUUCCAAGGACUUUCUUGAAC	GTTGAAGAAAGTACTTGGAGA	16644472	16644492	12	2.5	2	1	0	0	c	LOC_Os12g28200	retrotransposon protein, putative, Ty3-gypsy subclass
SIR965654	UGGGACCAUAUAUUAAUGAUGUAG	CTACACCATTAATATATGGTCCCA	13756613	13756636	2	1	1	0	0	0	w	LOC_Os02g23823	helix-loop-helix DNA-binding domain containing protein, expressed
SIR965654	UGGGACCAUAUAUUAAUGAUGUAG	CTACATTATTAATATATGATCCCA	2883232	2883255	6	1.5	1	1	0	0	c	LOC_Os06g06230	GDSL-like lipase/acylhydrolase, putative
SIR965654	UGGGACCAUAUAUUAAUGAUGUAG	CTACATTATTAATATCTGGTCCCA	29599205	29599228	3	1.5	1	1	0	0	c	LOC_Os03g51690	Homeobox domain containing protein, expressed
SIR965654	UGGGACCAUAUAUUAAUGAUGUAG	CTACATCATTAATAATTGGTCCCA	11732549	11732572	6	2	2	0	0	0	c	LOC_Os06g20410	BAH domain containing protein, expressed
SIR965654	UGGGACCAUAUAUUAAUGAUGUAG	CTACATCATTAATATATGGACCAC	9564736	9564759	6	2	2	0	0	0	c	LOC_Os06g16640	carboxyl-terminal peptidase, putative, expressed
SIR965654	UGGGACCAUAUAUUAAUGAUGUAG	CTACATAATTAATACATGGTCCCA	4932102	4932125	12	2	2	0	0	0	w	LOC_Os12g09410	retrotransposon protein, putative, LINE subclass
SIR965654	UGGGACCAUAUAUUAAUGAUGUAG	CTACATAATTAGTATATGGTCTCA	25508777	25508800	7	2	1	2	0	0	w	LOC_Os07g42620	hypothetical protein
SIR965654	UGGGACCAUAUAUUAAUGAUGUAG	CTACATCATTAATGTTTAGTCCCA	19630683	19630706	5	2.5	2	1	0	0	c	LOC_Os05g33520	expressed protein
SIR965654	UGGGACCAUAUAUUAAUGAUGUAG	CTACATAATTAATATATTGTCCTA	36693128	36693151	1	2.5	2	1	0	0	c	LOC_Os01g63290	transporter, major facilitator family, putative, expressed
SIR965654	UGGGACCAUAUAUUAAUGAUGUAG	CTACACCATTAATATCTGGTCTCA	30889026	30889049	1	2.5	2	1	0	0	w	LOC_Os01g53740	hypothetical protein
SIR466244	CUCAAUGCCCUUCCAGUGGAA	TTCCATTGGAAGGGCA TGAG	40389829	40389848	1	2.5	0	1	0	1	w	LOC_Os01g69904	expressed protein
SIR466244	CUCAAUGCCCUUCCAGUGGAA	TTCCATTGGAAGGGCA TGAG	307068	307087	3	2.5	0	1	0	1	c	LOC_Os03g01442	hypothetical protein
SIR466244	CUCAAUGCCCUUCCAGUGGAA	TTCCATTGGAAGGTCATGGAC	11863299	11863319	9	2.5	2	1	0	0	w	LOC_Os09g19820	aminopeptidase, putative, expressed
SIR182639	CGUGGCUCAAGAACCUCAGCAUGC	GTATGCTGAGGTTCTGGAGCTGCT	1435040	1435063	2	2.5	1	3	0	0	w	LOC_Os02g03530	PPR repeat domain containing protein, putative, expressed
SIR195045	AGACAUUUCAGAGAACAACGGAAG	CTTCCGTTGTTCTCTCATGTGTCT	16295194	16295217	1	2.5	2	1	0	0	c	LOC_Os01g29104	expressed protein
SIR459697	GCCUCUCCUAUCGUAGUUCUUUUC	GAAAAGAACTACGATAGGAGAGGC	9695458	9695481	11	0	0	0	0	0	c	LOC_Os11g17390	retrotransposon protein, putative, Ty1-copia subclass
SIR459697	GCCUCUCCUAUCGUAGUUCUUUUC	GAAAAGAACTACGATAGGAGAGGC	19205404	19205427	12	0	0	0	0	0	w	LOC_Os12g31920	retrotransposon protein, putative, Ty1-copia subclass
SIR459697	GCCUCUCCUAUCGUAGUUCUUUUC	GAAAAGAACTACGATAGGAGAGGC	21073003	21073026	12	0	0	0	0	0	w	LOC_Os12g34770	retrotransposon protein, putative, Ty1-copia subclass, expressed
SIR459697	GCCUCUCCUAUCGUAGUUCUUUUC	GAAAAGAACTACGATAGGAGAGGC	14728382	14728405	2	0	0	0	0	0	c	LOC_Os02g25280	retrotransposon protein, putative, Ty1-copia subclass
SIR965606	UGUGGAAGAGAGAGAAGAUAGGAG	TTCCTATCTTCTCTCCCTTCCTCA	29010535	29010558	6	2.5	2	1	0	0	c	LOC_Os06g47980	hypothetical protein
SIR965606	UGUGGAAGAGAGAGAAGAUAGGAG	TTCCTCTCTTCTCTCTTTTCCGCA	30823447	30823470	4	2.5	1	3	0	0	c	LOC_Os04g52200	RNA recognition motif containing protein, putative, expressed
SIR965606	UGUGGAAGAGAGAGAAGAUAGGAG	TTCCTTATCTTCTCTCTCTTCCACA	4267166	4267190	3	2.5	0	1	1	0	w	LOC_Os03g08360	3-ketoacyl-CoA synthase 10, putative, expressed
SIR1829067	CCGUGCAUGUUUAUUCUACUG	TAGTACAATAAACATGCGTGC	30044088	30044108	4	2.5	1	3	0	0	c	LOC_Os04g51060	expressed protein
SIR1829067	CCGUGCAUGUUUAUUCUACUG	CAGGAGAATAAACATGTAGGA	16997471	16997491	4	2.5	2	1	0	0	c	LOC_Os04g28950	retrotransposon protein, putative, Ty3-gypsy subclass
SIR1829067	CCGUGCAUGUUUAUUCUACUG	CAGTGGAATAAATATGCCTGC	2098363	2098383	3	2.5	1	3	0	0	w	LOC_Os03g04500	tetratricopeptide repeat domain containing protein, expressed
SIR1829067	CCGUGCAUGUUUAUUCUACUG	TAGTACAATAAACATGCGTGC	34096706	34096726	2	2.5	1	3	0	0	w	LOC_Os02g55689	hypothetical protein
SIR742363	GCCGUUCUUGCUCCAUAGUCUUCG	CGAAGGCTATGGAGCAAGAACGGC	10163222	10163245	5	0.5	0	1	0	0	w	LOC_Os05g17660	retrotransposon protein, putative, unclassified
SIR742363	GCCGUUCUUGCUCCAUAGUCUUCG	CGAAGACTATGGAGCAAGGACGGC	5887094	5887117	5	0.5	0	1	0	0	w	LOC_Os05g10700	retrotransposon protein, putative, unclassified
SIR742363	GCCGUUCUUGCUCCAUAGUCUUCG	CGAAGACTATGGAGCAAGGACGGC	17310526	17310549	1	0.5	0	1	0	0	c	LOC_Os01g31629	expressed protein
SIR742363	GCCGUUCUUGCUCCAUAGUCUUCG	CGAAGGCTATGGAGCAAGAACGGC	10081223	10081246	1	0.5	0	1	0	0	c	LOC_Os01g18020	retrotransposon protein, putative, unclassified
SIR742363	GCCGUUCUUGCUCCAUAGUCUUCG	CGAAGACTATGGAGCAAGGACGGC	679715	679738	4	0.5	0	1	0	0	w	LOC_Os04g02100	hypothetical protein
SIR742363	GCCGUUCUUGCUCCAUAGUCUUCG	CGAAGGCTATGGAGCAAGAACGGC	11298908	11298931	10	0.5	0	1	0	0	c	LOC_Os10g22010	retrotransposon protein, putative, unclassified
SIR742363	GCCGUUCUUGCUCCAUAGUCUUCG	CGAAGACTATGGAGCAAGGACGGC	9859376	9859399	11	0.5	0	1	0	0	w	LOC_Os11g17670	retrotransposon protein, putative, unclassified
SIR742363	GCCGUUCUUGCUCCAUAGUCUUCG	CGAAGACTATGGAGCAAGGATGGC	17317719	17317742	1	1	0	2	0	0	c	LOC_Os01g31629	expressed protein
SIR742363	GCCGUUCUUGCUCCAUAGUCUUCG	CGAAGGCTATGGAGCAAGAATGGC	13043338	13043361	4	1	0	2	0	0	c	LOC_Os04g22990	retrotransposon protein, putative, unclassified
SIR742363	GCCGUUCUUGCUCCAUAGUCUUCG	CGAAGACTATGGAACAAGGACGGC	11408410	11408433	8	1.5	1	1	0	0	w	LOC_Os08g19114	expressed protein
SIR742363	GCCGUUCUUGCUCCAUAGUCUUCG	CGAAGACTATGGAGCAAAGACGGC	12622428	12622451	8	1.5	1	1	0	0	c	LOC_Os08g21124	retrotransposon protein, putative, Ty3-gypsy subclass
SIR742363	GCCGUUCUUGCUCCAUAGUCUUCG	CGAAGACTATGGAACAAGGACGGC	13827936	13827959	11	1.5	1	1	0	0	w	LOC_Os11g25070	retrotransposon protein, putative, unclassified
SIR742363	GCCGUUCUUGCUCCAUAGUCUUCG	CGAAGACTATGGAACAGGAACGGC	8201414	8201437	4	1.5	1	1	0	0	w	LOC_Os04g14640	retrotransposon protein, putative, unclassified
SIR742363	GCCGUUCUUGCUCCAUAGUCUUCG	CGAAGACTATGGAACAAGGACGGC	28921917	28921940	2	1.5	1	1	0	0	c	LOC_Os02g47380	retrotransposon protein, putative, unclassified
SIR742363	GCCGUUCUUGCUCCAUAGUCUUCG	CGAAGACTATGGAACAAGGACGGC	4413038	4413061	10	1.5	1	1	0	0	w	LOC_Os10g08140	transposon protein, putative, CACTA, En/Spm sub-class
SIR742363	GCCGUUCUUGCUCCAUAGUCUUCG	CGAAGGCTATGGAACAAGGACGGC	8339905	8339928	11	2	1	2	0	0	w	LOC_Os11g14830	retrotransposon protein, putative, unclassified
SIR742363	GCCGUUCUUGCUCCAUAGUCUUCG	TGAAGACTATGGAACAAGGACGGT	12232162	12232185	5	2	1	2	0	0	w	LOC_Os05g20830	retrotransposon protein, putative, unclassified
SIR742363	GCCGUUCUUGCUCCAUAGUCUUCG	CGAAGACTATGGAACAGGGACGGC	23565355	23565378	11	2	1	2	0	0	w	LOC_Os11g40310	retrotransposon protein, putative, unclassified
SIR742363	GCCGUUCUUGCUCCAUAGUCUUCG	CGAAGACTATGGAACGAGGACGGC	13074964	13074987	11	2	1	2	0	0	c	LOC_Os11g23890	peptide transporter PTR2, putative
SIR742363	GCCGUUCUUGCUCCAUAGUCUUCG	CGAAGACTATGGAGCAAAGGCGGC	16312375	16312398	1	2	1	2	0	0	c	LOC_Os01g29130	retrotransposon, putative, centromere-specific
SIR742363	GCCGUUCUUGCUCCAUAGUCUUCG	CGAAGACTATGGAACATGAACGGC	8171033	8171056	4	2	2	0	0	0	w	LOC_Os04g14580	retrotransposon protein, putative, unclassified
SIR742363	GCCGUUCUUGCUCCAUAGUCUUCG	CGAAGACTATGGAACAACGACGGC	560550	560573	10	2.5	2	1	0	0	c	LOC_Os10g01860	retrotransposon protein, putative, LINE subclass
SIR742363	GCCGUUCUUGCUCCAUAGUCUUCG	CGAAGACTATGGGGCAAAGGCGGC	8542443	8542466	5	2.5	1	3	0	0	c	LOC_Os05g15050	hypothetical protein
SIR742363	GCCGUUCUUGCUCCAUAGUCUUCG	CGAAGACTATGAAGCAAAGACGGC	8279627	8279650	12	2.5	2	1	0	0	w	LOC_Os12g14500	hypothetical protein
SIR1359081	CCUGAAAGUUCAUGAAGCGGU	ACCGCTTCATGAACTTTCAGG	26306053	26306073	12	0	0	0	0	0	c	LOC_Os12g42380	expressed protein
SIR396090	UUGCCAACAUUUCUCGUCCUC	GAGGATGAGAAATTTTGGTAG	8732743	8732763	2	2	1	2	0	0	c	LOC_Os02g15560	transposon protein, putative, Mutator sub-class
SIR396090	UUGCCAACAUUUCUCGUCCUC	GAGGACGGGAAATGGTGGGAC	18634166	18634186	1	2.5	2	1	0	0	w	LOC_Os01g33869	expressed protein
SIR567738	CGCCUCUAAGUCAGAAUCCAA	TTGGATTCTGACATGGTGGCT	20747546	20747566	11	2.5	2	1	0	0	c	LOC_Os11g36090	receptor kinase, putative, expressed
SIR755469	GAGAAAUGUCGGGCUGCAGCGGCU	AGCCGCTGCAGCCCGACATTTCTC	15455568	15455591	8	0	0	0	0	0	c	LOC_Os08g25410	conserved hypothetical protein
SIR1309274	GAAUCUGGACUAUACUAGAAUGUG	CACATTCTAGTATA TTCAGATTT	1624954	1624976	10	2.5	0	1	0	1	c	LOC_Os10g03660	OsFBX345 - F-box domain containing protein, expressed
SIR1950287	CGCCCUUGCAUUGGGGUACUG	CGGTACCCCAAGGCATGGGCG	19726459	19726479	3	2.5	2	1	0	0	w	LOC_Os03g35600	serine/threonine-protein kinase receptor precursor, putative, expressed
SIR1348974	GAUUGGAAAACCGGGAUUAAAGGG	CCCTTTAATCCCGGTTTTCCAACC	21886325	21886348	11	1	1	0	0	0	w	LOC_Os11g37774	stripe rust resistance protein Yr10, putative, expressed
SIR1348974	GAUUGGAAAACCGGGAUUAAAGGG	CCCTTTAGTCCCGGTTTTCTAATC	23073958	23073981	11	1	0	2	0	0	c	LOC_Os11g39530	jacalin-like lectin domain containing protein, expressed
SIR1348974	GAUUGGAAAACCGGGAUUAAAGGG	CCCTTTAGTCCCGGTTTTCCAACC	31728524	31728547	3	1.5	1	1	0	0	c	LOC_Os03g55740	SSA4 - 2S albumin seed storage family protein precursor, expressed
SIR1348974	GAUUGGAAAACCGGGAUUAAAGGG	CCCTTTAGTCCCGGTTTTCCAACC	14243020	14243043	11	1.5	1	1	0	0	w	LOC_Os11g25780	PB1 domain containing protein, expressed
SIR1348974	GAUUGGAAAACCGGGAUUAAAGGG	CCCTTTAGTCCCGGTTTTCCAACC	20775073	20775096	11	1.5	1	1	0	0	c	LOC_Os11g36130	hypothetical protein
SIR1348974	GAUUGGAAAACCGGGAUUAAAGGG	CGCTTTAATCCCGGTTTTCCAACC	16745310	16745333	4	2	2	0	0	0	w	LOC_Os04g28570	fatty acyl coA reductase, putative
SIR1348974	GAUUGGAAAACCGGGAUUAAAGGG	CCCTTTAGTCCCGGTTTTTCAACC	6889880	6889903	12	2	1	2	0	0	w	LOC_Os12g12514	NADP-dependent oxidoreductase, putative
SIR1348974	GAUUGGAAAACCGGGAUUAAAGGG	CCATTTAATCCCGGTTTTCCAACC	371580	371603	10	2	2	0	0	0	c	LOC_Os10g01560	serine/threonine-protein kinase, putative, expressed
SIR1348974	GAUUGGAAAACCGGGAUUAAAGGG	CCCTTTAGTCCCGGGTTTCCAACC	27345379	27345402	11	2.5	2	1	0	0	c	LOC_Os11g45970	NBS-LRR disease resistance protein, putative, expressed
SIR1348974	GAUUGGAAAACCGGGAUUAAAGGG	CCCTTTAGTCCCGGTTGTCCAACC	26234904	26234927	1	2.5	2	1	0	0	w	LOC_Os01g46140	expressed protein
SIR1348974	GAUUGGAAAACCGGGAUUAAAGGG	CCCTTTAGTCCCGGTTGTCCAACC	23671070	23671093	3	2.5	2	1	0	0	w	LOC_Os03g42540	transposon protein, putative, CACTA, En/Spm sub-class
SIR1348974	GAUUGGAAAACCGGGAUUAAAGGG	CCCTTTAATCCCGGTTGTCTAACC	15756658	15756681	12	2.5	2	1	0	0	w	LOC_Os12g26880	plastocyanin-like domain containing protein, putative, expressed
SIR1348974	GAUUGGAAAACCGGGAUUAAAGGG	CCCTTTAGTCCCGGGTTTCCAACT	27345276	27345299	11	2.5	2	1	0	0	c	LOC_Os11g45970	NBS-LRR disease resistance protein, putative, expressed
SIR1348974	GAUUGGAAAACCGGGAUUAAAGGG	CCCTTTAGTCCCGGTTGTCCAACC	5150717	5150740	5	2.5	2	1	0	0	w	LOC_Os05g09210	conserved hypothetical protein
SIR786309	GCCACUGCUACUGUCGACGUG	CACGGCGACAGTGGTGGTGGC	11860149	11860169	8	2.5	1	3	0	0	c	LOC_Os08g19820	hypothetical protein
SIR786309	GCCACUGCUACUGUCGACGUG	CACGTCGGCAGTAGTGGGGGG	5779828	5779848	2	2.5	1	3	0	0	w	LOC_Os02g10890	hypothetical protein
SIR553122	UGAAGAUGGUGCCCAUCCAUA	TGTGGATGGGCACCGTCTACA	12656279	12656299	6	2	1	2	0	0	w	LOC_Os06g21900	hypothetical protein
SIR569765	CAUUGUAAGUGGCAGAGUGGC	GCCACACTGCCACTTGCAATG	29492427	29492447	3	1.5	1	1	0	0	w	LOC_Os03g51562	hypothetical protein
SIR569765	CAUUGUAAGUGGCAGAGUGGC	GCCATTCTGCCATTTAGAATG	22959698	22959718	2	2	1	2	0	0	c	LOC_Os02g38010	copper methylamine oxidase precursor, putative
SIR8682	GAUCAAUGCGAUCCCUUUGGA	TCCAAAGGGATCGCATTGATC	34746851	34746871	4	0	0	0	0	0	c	LOC_Os04g58734	expressed protein
SIR8682	GAUCAAUGCGAUCCCUUUGGA	TCCAAAGGTATCGTATTTATT	17699370	17699390	2	2.5	2	1	0	0	w	LOC_Os02g29760	retrotransposon protein, putative, Ty3-gypsy subclass
SIR1093762	CCGUGUUCUCUCCAGUGCAUC	GATGCATTGGAGGGAGCAGGG	34617065	34617085	2	2.5	1	3	0	0	c	LOC_Os02g56530	ankyrin repeat domain containing protein, expressed
SIR163631	GUUUUCUGCCUCCUUAAAACUUAU	CTGAGTTTTAAGGGGGCAGAAAAA	25995685	25995708	4	2	1	2	0	0	c	LOC_Os04g44220	MIF4G domain containing protein, putative
SIR229680	UGAGGUACUGAACAGUAAGAGCAU	ATGCTCTTACTGTTCAGTACCTCA	13583192	13583215	2	0	0	0	0	0	c	LOC_Os02g22800	conserved hypothetical protein
SIR229680	UGAGGUACUGAACAGUAAGAGCAU	ATGCTCTTACTGTTCATTACCTCG	13584912	13584935	2	1	1	0	0	0	c	LOC_Os02g22800	conserved hypothetical protein
SIR1923453	UCUACCUCCUCCUCUUCAGUUCUG	AAGAGCTGAAGAGGAGGAGGAAGA	7281195	7281218	9	2.5	2	1	0	0	c	LOC_Os09g12720	zinc finger, C3HC4 type domain containing protein, expressed
SIR563429	CCCCGCGUCGCACGGAUUCGU	CAGAATCCGTGCGACGCGGGC	11023527	11023547	6	2	2	0	0	0	w	LOC_Os06g19370	cadmium tolerance factor, putative, expressed
SIR563429	CCCCGCGUCGCACGGAUUCGU	ACGAATCTGTGTGATTCGGGA	15985107	15985127	9	2.5	1	3	0	0	c	LOC_Os09g26460	protein binding protein, putative, expressed
SIR563429	CCCCGCGUCGCACGGAUUCGU	ACGAATCTGTGTGATTCGGGA	7840311	7840331	8	2.5	1	3	0	0	w	LOC_Os08g13190	retrotransposon protein, putative, unclassified
SIR563429	CCCCGCGUCGCACGGAUUCGU	ACGAATCTGTGTGATTCGGGA	32024189	32024209	4	2.5	1	3	0	0	w	LOC_Os04g54050	retrotransposon protein, putative, unclassified
SIR21972	GAUCAAUGCGAUCCCUUUGGA	TCCAAAGGGATCGCATTGATC	34746851	34746871	4	0	0	0	0	0	c	LOC_Os04g58734	expressed protein
SIR21972	GAUCAAUGCGAUCCCUUUGGA	TCCAAAGGTATCGTATTTATT	17699370	17699390	2	2.5	2	1	0	0	w	LOC_Os02g29760	retrotransposon protein, putative, Ty3-gypsy subclass
SIR1459914	UCUUCACUGUUAAAUGUGAAUGAU	ATCATTCACATTTAACAGTGAAGA	135651	135674	7	0	0	0	0	0	c	LOC_Os07g01240	expressed protein
SIR753005	AGCACGUCUUCAGAGUUGAGUCCA	TGGACTCAACTCTGAAGACGTGCT	15454199	15454222	8	0	0	0	0	0	c	LOC_Os08g25410	conserved hypothetical protein
SIR753005	AGCACGUCUUCAGAGUUGAGUCCA	TGGACTCCACTCTGAAGACGTGCT	15455890	15455913	8	1	1	0	0	0	c	LOC_Os08g25410	conserved hypothetical protein
SIR753005	AGCACGUCUUCAGAGUUGAGUCCA	TGGACTTAACTATGAAGACGTGCT	15455282	15455305	8	1.5	1	1	0	0	c	LOC_Os08g25410	conserved hypothetical protein
SIR1949256	UAUAUAUACUAUCUACUGGUA	TACCAGTATATAGTATATACT	3626251	3626271	3	2	2	0	0	0	w	LOC_Os03g07100	LTPL82 - Protease inhibitor/seed storage/LTP family protein precursor, expressed
SIR1949256	UAUAUAUACUAUCUACUGGUA	TACTAGTAGATAATATAAATA	26292708	26292728	4	2.5	2	1	0	0	w	LOC_Os04g44700	WD-40 repeat family protein, putative, expressed
SIR503523	UUCUUGACCUUGCAAGACUUU	AAGGTCTTGCAAGGTCAAGAA	27501899	27501919	1	0.5	0	1	0	0	c	LOC_Os01g48060	auxin response factor, putative, expressed
SIR503523	UUCUUGACCUUGCAAGACUUU	AAGGTCTTGCAAGGTCAAGAA	27975693	27975713	5	0.5	0	1	0	0	w	LOC_Os05g48870	auxin response factor 15, putative, expressed
SIR503523	UUCUUGACCUUGCAAGACUUU	GAGGTCTTGCAAGGTCAAGAA	27501668	27501688	1	1	0	2	0	0	c	LOC_Os01g48060	auxin response factor, putative, expressed
SIR503523	UUCUUGACCUUGCAAGACUUU	GAGGTCTTGCAAGGTCAAGAA	25498171	25498191	5	1	0	2	0	0	w	LOC_Os05g43920	auxin response factor 14, putative, expressed
SIR503523	UUCUUGACCUUGCAAGACUUU	GAGGTCTTGCAAGGTCAAGAA	31617258	31617278	1	1	0	2	0	0	c	LOC_Os01g54990	auxin response factor, putative, expressed
SIR567946	CAGAAUCCAAGCUAGCAAGCG	CGCTTGCTAGCTTGTGATTCTT	33463302	33463323	3	2	0	0	1	0	w	LOC_Os03g58764	OsFBDUF18 - F-box and DUF domain containing protein, expressed
SIR567946	CAGAAUCCAAGCUAGCAAGCG	AGCTAGCTAGCTTGGATTCTA	25376102	25376122	5	2	2	0	0	0	w	LOC_Os05g43760	TCP family transcription factor, putative, expressed
SIR567946	CAGAAUCCAAGCUAGCAAGCG	TGCTTGCTTGCTTGGATGCTG	12173900	12173920	11	2.5	2	1	0	0	c	LOC_Os11g21990	expressed protein
SIR567946	CAGAAUCCAAGCUAGCAAGCG	TGCTTGGTAGCTTGGATTCGA	30738001	30738021	1	2.5	2	1	0	0	w	LOC_Os01g53520	reticulon domain containing protein, putative, expressed
